# Supplementary material for: The crystal structure of the killer fibre erionite from Tuzköy (Cappadocia, Turkey)
Source: IUCrJ. 2023 May 18;10(Pt 4):397–410. doi: 10.1107/S2052252523003500 (PMC10324483; doi:10.1107/S2052252523003500)
Supplement: Supplementary file 1 [file m-10-00397-sup1.cif]

 
data_I
#==============================================================================

# PROCESSING SUMMARY (IUCr Office Use Only)

_journal_date_recd_electronic      2022-10-21
_journal_date_to_coeditor         ?
_journal_date_from_coeditor       ?
_journal_date_accepted     ?
_journal_date_printers_first      ?
_journal_date_printers_final      ?
_journal_date_proofs_out          ?
_journal_date_proofs_in           ?
_journal_coeditor_name            ?
_journal_coeditor_code      TI5026
_journal_coeditor_notes
; ?
;
_journal_paper_category      FA
_journal_techeditor_code      ?
_iucr_compatibility_tag          ACTA95
_journal_techeditor_notes  
;
;
_journal_coden_ASTM               ?
_journal_name_full                ?
_journal_year                     ?
_journal_volume                   ?
_journal_issue                    ?
_journal_page_first               ?
_journal_page_last                ?
_journal_suppl_publ_number        ?
_journal_suppl_publ_pages         ?

#==============================================================================

 
_audit_creation_method            'SHELXL-2014/7'
_shelx_SHELXL_version_number      '2014/7'
_chemical_name_systematic         ?
_chemical_name_common             ?
_chemical_melting_point           ?
_chemical_formula_moiety          ?
_chemical_formula_sum
 'Al7.44 Ca2.62 K2.63 Mg0.60 Na0.13 O100.80 Si28.56' 
_chemical_formula_weight          2812.59

loop_
 _atom_type_symbol
 _atom_type_description
 _atom_type_scat_dispersion_real
 _atom_type_scat_dispersion_imag
 _atom_type_scat_source
 'O'  'O'  -0.0002   0.0011
 'International Tables Vol C Tables 4.2.6.8 and 6.1.1.4'
 'Mg'  'Mg'   0.0060   0.0069
 'International Tables Vol C Tables 4.2.6.8 and 6.1.1.4'
 'Al'  'Al'   0.0092   0.0100
 'International Tables Vol C Tables 4.2.6.8 and 6.1.1.4'
 'Si'  'Si'   0.0132   0.0139
 'International Tables Vol C Tables 4.2.6.8 and 6.1.1.4'
 'K'  'K'   0.0471   0.0522
 'International Tables Vol C Tables 4.2.6.8 and 6.1.1.4'
 'Ca'  'Ca'   0.0570   0.0650
 'International Tables Vol C Tables 4.2.6.8 and 6.1.1.4'
 'Na'  'Na'   0.0036   0.0046
 'International Tables Vol C Tables 4.2.6.8 and 6.1.1.4'
 
_space_group_crystal_system       hexagonal
_space_group_IT_number            194
_space_group_name_H-M_alt         'P 63/m m c'
_space_group_name_Hall            '-P 6c 2c'
 
_shelx_space_group_comment
;
The symmetry employed for this shelxl refinement is uniquely defined
by the following loop, which should always be used as a source of
symmetry information in preference to the above space-group names.
They are only intended as comments.
;
 
loop_
 _space_group_symop_operation_xyz
 'x, y, z'
 '-x, -y, z+1/2'
 '-y, x-y, z'
 '-x+y, -x, z'
 'x-y, x, z+1/2'
 'y, -x+y, z+1/2'
 'x-y, -y, -z'
 '-x, -x+y, -z'
 'y, x, -z'
 '-y, -x, -z+1/2'
 'x, x-y, -z+1/2'
 '-x+y, y, -z+1/2'
 '-x, -y, -z'
 'x, y, -z-1/2'
 'y, -x+y, -z'
 'x-y, x, -z'
 '-x+y, -x, -z-1/2'
 '-y, x-y, -z-1/2'
 '-x+y, y, z'
 'x, x-y, z'
 '-y, -x, z'
 'y, x, z-1/2'
 '-x, -x+y, z-1/2'
 'x-y, -y, z-1/2'
 
_cell_length_a                    13.27080(10)
_cell_length_b                    13.27080(10)
_cell_length_c                    15.09580(10)
_cell_angle_alpha                 90
_cell_angle_beta                  90
_cell_angle_gamma                 120
_cell_volume                      2302.40(4)
_cell_formula_units_Z             1
_cell_measurement_temperature     293(2)
_cell_measurement_reflns_used     3555
_cell_measurement_theta_min       1.17
_cell_measurement_theta_max       22
 
_exptl_crystal_description        'fibre'
_exptl_crystal_colour             'colourless'
_exptl_crystal_density_meas       ?
_exptl_crystal_density_method     ?
_exptl_crystal_density_diffrn     2.029          
_exptl_crystal_F_000              1399.7
_exptl_transmission_factor_min    ?
_exptl_transmission_factor_max    ?
_exptl_crystal_size_max           0.0200
_exptl_crystal_size_mid           0.0005
_exptl_crystal_size_min           0.0003
_exptl_absorpt_coefficient_mu     0.116
_shelx_estimated_absorpt_T_min    1.000
_shelx_estimated_absorpt_T_max    1.000
_exptl_absorpt_correction_type    multi-scan
_exptl_absorpt_correction_T_min   0.71
_exptl_absorpt_correction_T_max   1.00
_exptl_absorpt_process_details    'SCALE3 ABSPACK, CrysAlis (Rigaku, 2015)'
_diffrn_ambient_temperature       293(2)
_diffrn_radiation_wavelength      0.3257
_diffrn_radiation_type            synchrotron
_diffrn_source                    synchrotron
_diffrn_radiation_probe           x-ray
_diffrn_measurement_device_type   'id11 nanoscope'
_diffrn_measurement_method        'omega scan'
_diffrn_detector_area_resol_mean  ?
_diffrn_reflns_number             45831
_diffrn_reflns_av_unetI/netI      0.0244
_diffrn_reflns_av_R_equivalents   0.0537
_diffrn_reflns_limit_h_min        -18
_diffrn_reflns_limit_h_max        18
_diffrn_reflns_limit_k_min        -18
_diffrn_reflns_limit_k_max        18
_diffrn_reflns_limit_l_min        -21
_diffrn_reflns_limit_l_max        21
_diffrn_reflns_theta_min          1.479
_diffrn_reflns_theta_max          13.449
_diffrn_reflns_theta_full         11.269
_diffrn_measured_fraction_theta_max   0.997
_diffrn_measured_fraction_theta_full  0.995
_diffrn_reflns_Laue_measured_fraction_max    0.997
_diffrn_reflns_Laue_measured_fraction_full   0.995
_diffrn_reflns_point_group_measured_fraction_max   0.997
_diffrn_reflns_point_group_measured_fraction_full  0.995
_reflns_number_total              1357
_reflns_number_gt                 1322
_reflns_threshold_expression      'I > 2\s(I)'
_reflns_Friedel_coverage          0.000
_reflns_Friedel_fraction_max      .
_reflns_Friedel_fraction_full     .
 
_reflns_special_details
;
 Reflections were merged by SHELXL according to the crystal
 class for the calculation of statistics and refinement.
 
 _reflns_Friedel_fraction is defined as the number of unique
 Friedel pairs measured divided by the number that would be
 possible theoretically, ignoring centric projections and
 systematic absences.
;
 
_computing_data_collection        ?
_computing_cell_refinement        ?
_computing_data_reduction         ?
_computing_structure_solution     ?
_computing_structure_refinement 'SHELXL-2014/7 (Sheldrick, 2014)'
_computing_molecular_graphics     ?
_computing_publication_material   ?
_refine_special_details           ?
_refine_ls_structure_factor_coef  Fsqd
_refine_ls_matrix_type            full
_refine_ls_weighting_scheme       calc
_refine_ls_weighting_details
'w=1/[\s^2^(Fo^2^)+(0.0640P)^2^+2.0867P] where P=(Fo^2^+2Fc^2^)/3'
_atom_sites_solution_primary      ?
_atom_sites_solution_secondary    ?
_atom_sites_solution_hydrogens    .
_refine_ls_hydrogen_treatment     undef
_refine_ls_extinction_method      none
_refine_ls_extinction_coef        .
_refine_ls_number_reflns          1357
_refine_ls_number_parameters      108
_refine_ls_number_restraints      39
_refine_ls_R_factor_all           0.0383
_refine_ls_R_factor_gt            0.0379
_refine_ls_wR_factor_ref          0.1141
_refine_ls_wR_factor_gt           0.1137
_refine_ls_goodness_of_fit_ref    1.089
_refine_ls_restrained_S_all       1.084
_refine_ls_shift/su_max           0.002
_refine_ls_shift/su_mean          0.000
 
loop_
 _atom_site_label
 _atom_site_type_symbol
 _atom_site_fract_x
 _atom_site_fract_y
 _atom_site_fract_z
 _atom_site_U_iso_or_equiv
 _atom_site_adp_type
 _atom_site_occupancy
 _atom_site_site_symmetry_order  
 _atom_site_calc_flag
 _atom_site_refinement_flags_posn
 _atom_site_refinement_flags_adp
 _atom_site_refinement_flags_occupancy
 _atom_site_disorder_assembly
 _atom_site_disorder_group
Si1 Si 0.23398(4) 0.99978(3) 0.10458(3) 0.01727(18) Uani 0.860(15) 1 d . . P . .
Si2 Si 0.33174(4) 0.90620(5) 0.2500 0.0148(2) Uani 0.66(3) 2 d S T P . .
Al1 Al 0.23398(4) 0.99978(3) 0.10458(3) 0.01727(18) Uani 0.140(15) 1 d . . P . .
Al2 Al 0.33174(4) 0.90620(5) 0.2500 0.0148(2) Uani 0.34(3) 2 d S T P . .
K1 K 0.0000 1.0000 0.2500 0.0341(3) Uani 1 12 d S T P . .
K2 K 0.5000 1.0000 0.0000 0.152(15) Uani 0.105 4 d S T P . .
Ca1 Ca 0.3333 0.6667 0.4016(14) 0.29(2) Uani 0.39(3) 6 d S T . . .
Ca2 Ca 0.6667 1.3333 0.4186(13) 0.132(6) Uani 0.2059 6 d S T P . .
Na2 Na 0.6667 1.3333 0.4186(13) 0.132(6) Uani 0.033 6 d S T P . .
Ca3 Ca 0.6667 1.3333 0.2951(12) 0.084(6) Uani 0.06(2) 6 d S T P . .
Mg3 Mg 0.6667 1.3333 0.2951(12) 0.084(6) Uani 0.15(3) 6 d S T P . .
O1 O 0.32241(13) 0.97215(14) 0.16106(9) 0.0365(3) Uani 1 1 d . . . . .
O2 O 0.09775(9) 0.90225(9) 0.12617(13) 0.0318(4) Uani 1 2 d S T P . .
O3 O 0.25212(19) 1.12606(9) 0.13523(11) 0.0336(4) Uani 1 2 d S T P . .
O4 O 0.26497(18) 1.0000 0.0000 0.0325(4) Uani 1 2 d S T P . .
O5 O 0.23098(12) 0.76902(12) 0.2500 0.0361(6) Uani 1 4 d S T P . .
O6 O 0.45857(13) 0.9171(3) 0.2500 0.0346(6) Uani 1 4 d S T P . .
OW1 O 0.506(2) 1.2529(10) 0.5049(17) 0.36(2) Uani 0.62(4) 2 d S TU . . .
OW2 O 0.513(3) 1.2565(13) 0.203(4) 0.123(15) Uani 0.35(6) 2 d S TU . . .
OW3 O 0.837(2) 1.4186(10) 0.3759(15) 0.244(16) Uani 0.61(4) 2 d S TU . . .
OW4 O 0.485(5) 1.242(3) 0.2500 0.116(14) Uani 0.30(10) 4 d S TU . . .
OW5 O 0.3333 0.6667 0.2500 0.14(6) Uani 0.12(4) 12 d S TU . . .
OW6 O 0.4487(18) 0.897(4) -0.012(4) 0.39(4) Uani 0.50(4) 2 d S TU . . .
 
loop_
 _atom_site_aniso_label
 _atom_site_aniso_U_11
 _atom_site_aniso_U_22
 _atom_site_aniso_U_33
 _atom_site_aniso_U_23
 _atom_site_aniso_U_13
 _atom_site_aniso_U_12
Si1 0.0224(3) 0.0174(2) 0.0129(2) 0.00090(11) -0.00166(13) 0.01061(16)
Si2 0.0135(3) 0.0172(3) 0.0157(3) 0.000 0.000 0.0091(2)
Al1 0.0224(3) 0.0174(2) 0.0129(2) 0.00090(11) -0.00166(13) 0.01061(16)
Al2 0.0135(3) 0.0172(3) 0.0157(3) 0.000 0.000 0.0091(2)
K1 0.0355(5) 0.0355(5) 0.0313(7) 0.000 0.000 0.0178(2)
K2 0.082(11) 0.23(4) 0.19(3) -0.06(3) -0.032(14) 0.12(2)
Ca1 0.31(2) 0.31(2) 0.25(2) 0.000 0.000 0.155(12)
Ca2 0.084(5) 0.084(5) 0.228(19) 0.000 0.000 0.042(2)
Na2 0.084(5) 0.084(5) 0.228(19) 0.000 0.000 0.042(2)
Ca3 0.038(4) 0.038(4) 0.176(17) 0.000 0.000 0.0189(19)
Mg3 0.038(4) 0.038(4) 0.176(17) 0.000 0.000 0.0189(19)
O1 0.0393(7) 0.0485(8) 0.0304(6) 0.0107(6) -0.0008(6) 0.0285(6)
O2 0.0262(5) 0.0262(5) 0.0352(9) -0.0019(4) 0.0019(4) 0.0071(7)
O3 0.0523(11) 0.0293(6) 0.0270(8) -0.0035(4) -0.0070(8) 0.0262(6)
O4 0.0421(8) 0.0375(10) 0.0164(7) -0.0004(6) -0.0002(3) 0.0187(5)
O5 0.0241(8) 0.0241(8) 0.0548(17) 0.000 0.000 0.0082(10)
O6 0.0233(8) 0.0439(15) 0.0434(14) 0.000 0.000 0.0220(8)
OW1 0.17(2) 0.47(4) 0.34(4) 0.024(8) 0.048(16) 0.087(11)
OW2 0.066(11) 0.138(13) 0.14(3) -0.014(7) -0.027(15) 0.033(6)
OW3 0.29(3) 0.223(16) 0.24(3) 0.049(9) 0.098(19) 0.147(14)
OW4 0.10(2) 0.16(2) 0.06(3) 0.000 0.000 0.049(11)
OW5 0.09(5) 0.09(5) 0.23(11) 0.000 0.000 0.04(3)
OW6 0.177(19) 0.47(6) 0.63(8) -0.09(5) -0.04(3) 0.24(3)
 
_geom_special_details
;
 All esds (except the esd in the dihedral angle between two l.s. planes)
 are estimated using the full covariance matrix.  The cell esds are taken
 into account individually in the estimation of esds in distances, angles
 and torsion angles; correlations between esds in cell parameters are only
 used when they are defined by crystal symmetry.  An approximate (isotropic)
 treatment of cell esds is used for estimating esds involving l.s. planes.
;
 
loop_
 _geom_bond_atom_site_label_1
 _geom_bond_atom_site_label_2
 _geom_bond_distance
 _geom_bond_site_symmetry_2
 _geom_bond_publ_flag
Si1 O4 1.6311(7) . ?
Si1 O1 1.6335(13) . ?
Si1 O3 1.6363(7) . ?
Si1 O2 1.6462(8) . ?
Si1 K1 3.8040(4) . ?
Si1 K2 3.8658(4) . ?
Si2 O6 1.6154(6) . ?
Si2 O5 1.6334(9) . ?
Si2 O1 1.6409(13) . ?
Si2 O1 1.6409(13) 14_556 ?
K1 O2 2.9228(19) . ?
K1 O2 2.9228(19) 18_676 ?
K1 O2 2.9228(19) 4_465 ?
K1 O2 2.9228(19) 14_556 ?
K1 O2 2.9228(19) 17_466 ?
K1 O2 2.9228(19) 3_675 ?
K1 O3 3.376(2) 4_465 ?
K1 O3 3.376(2) 14_556 ?
K1 O3 3.376(2) 18_676 ?
K1 O3 3.376(2) 3_675 ?
K1 O3 3.376(2) 17_466 ?
K1 O3 3.376(2) . ?
K2 OW6 1.19(4) . ?
K2 OW6 1.19(4) 13_675 ?
K2 OW3 2.65(3) 17_576 ?
K2 OW3 2.65(3) 5_654 ?
K2 O4 3.119(2) 13_675 ?
K2 O4 3.119(2) . ?
K2 O1 3.2758(14) 19 ?
K2 O1 3.2758(14) 7_675 ?
K2 O1 3.2758(14) 13_675 ?
K2 O1 3.2758(14) . ?
K2 OW1 3.3192(8) 14_556 ?
K2 OW1 3.3192(8) 2_674 ?
Ca1 OW5 2.29(2) . ?
Ca1 OW1 2.33(3) 15_456 ?
Ca1 OW1 2.33(3) 13_676 ?
Ca1 OW1 2.33(3) 16_656 ?
Ca1 Na2 2.71(3) 13_676 ?
Ca1 Ca2 2.71(3) 13_676 ?
Ca1 K2 4.109(8) 2_675 ?
Ca1 K2 4.109(8) 6_455 ?
Ca1 K2 4.109(8) 5_655 ?
Ca2 Ca3 1.86(2) . ?
Ca2 OW3 2.06(2) 4_575 ?
Ca2 OW3 2.06(2) 3_775 ?
Ca2 OW3 2.06(2) . ?
Ca2 OW1 2.26(3) 3_775 ?
Ca2 OW1 2.26(3) 4_575 ?
Ca2 OW1 2.26(3) . ?
Ca2 OW2 2.54(7) 18_776 ?
Ca2 OW2 2.54(7) 14_556 ?
Ca2 OW2 2.54(7) 17_576 ?
Ca2 Ca1 2.71(3) 13_676 ?
Ca3 Mg3 1.36(4) 14_556 ?
Ca3 Ca3 1.36(4) 14_556 ?
Ca3 OW2 1.77(3) 18_776 ?
Ca3 OW2 1.77(3) 17_576 ?
Ca3 OW2 1.77(3) 14_556 ?
Ca3 OW4 2.20(6) . ?
Ca3 OW4 2.20(6) 3_775 ?
Ca3 OW4 2.20(6) 4_575 ?
Ca3 OW2 2.25(3) 4_575 ?
Ca3 OW2 2.25(3) 3_775 ?
Ca3 OW2 2.25(3) . ?
O2 Al1 1.6462(8) 21_665 ?
O2 Si1 1.6462(8) 21_665 ?
O3 Al1 1.6362(7) 20_575 ?
O3 Si1 1.6362(7) 20_575 ?
O4 Al1 1.6311(7) 7_675 ?
O4 Si1 1.6311(7) 7_675 ?
O5 Al2 1.6334(9) 21_665 ?
O5 Si2 1.6334(9) 21_665 ?
O6 Al2 1.6155(6) 19 ?
O6 Si2 1.6155(6) 19 ?
OW1 Ca1 2.32(3) 13_676 ?
OW1 K2 3.3192(8) 2_675 ?
OW1 K2 3.3192(8) 5_665 ?
OW2 OW4 0.79(5) . ?
OW2 OW2 1.43(13) 14_556 ?
OW2 Mg3 1.77(3) 14_556 ?
OW2 Ca3 1.77(3) 14_556 ?
OW2 Na2 2.54(7) 14_556 ?
OW2 Ca2 2.54(7) 14_556 ?
OW3 K2 2.65(3) 6_565 ?
OW4 OW2 0.79(5) 14_556 ?
OW4 Mg3 2.20(6) 14_556 ?
OW4 Ca3 2.20(6) 14_556 ?
OW5 Ca1 2.29(2) 14_556 ?
OW6 Na2 2.85(4) 2_674 ?
OW6 Ca2 2.85(4) 2_674 ?
Ca1 OW6 3.13(5) 17_566 ?
Ca1 OW6 3.13(5) 14_556 ?
Ca1 OW6 3.13(5) 18_666 ? 
loop_
 _geom_angle_atom_site_label_1
 _geom_angle_atom_site_label_2
 _geom_angle_atom_site_label_3
 _geom_angle
 _geom_angle_site_symmetry_1
 _geom_angle_site_symmetry_3
 _geom_angle_publ_flag
O4 Si1 O1 107.27(10) . . ?
O4 Si1 O3 111.34(7) . . ?
O1 Si1 O3 109.15(9) . . ?
O4 Si1 O2 111.70(9) . . ?
O1 Si1 O2 110.49(9) . . ?
O3 Si1 O2 106.90(10) . . ?
O4 Si1 K1 139.79(8) . . ?
O1 Si1 K1 112.17(5) . . ?
O3 Si1 K1 62.49(8) . . ?
O2 Si1 K1 46.40(6) . . ?
O4 Si1 K2 51.35(8) . . ?
O1 Si1 K2 56.98(5) . . ?
O3 Si1 K2 116.62(8) . . ?
O2 Si1 K2 136.46(7) . . ?
K1 Si1 K2 168.859(12) . . ?
O6 Si2 O5 109.62(14) . . ?
O6 Si2 O1 107.77(8) . . ?
O5 Si2 O1 110.88(8) . . ?
O6 Si2 O1 107.77(8) . 14_556 ?
O5 Si2 O1 110.88(8) . 14_556 ?
O1 Si2 O1 109.82(11) . 14_556 ?
O2 K1 O2 134.79(3) . 18_676 ?
O2 K1 O2 83.48(6) . 4_465 ?
O2 K1 O2 134.79(3) 18_676 4_465 ?
O2 K1 O2 79.51(8) . 14_556 ?
O2 K1 O2 83.48(6) 18_676 14_556 ?
O2 K1 O2 134.79(3) 4_465 14_556 ?
O2 K1 O2 134.79(3) . 17_466 ?
O2 K1 O2 83.48(6) 18_676 17_466 ?
O2 K1 O2 79.51(8) 4_465 17_466 ?
O2 K1 O2 83.48(6) 14_556 17_466 ?
O2 K1 O2 83.48(6) . 3_675 ?
O2 K1 O2 79.51(8) 18_676 3_675 ?
O2 K1 O2 83.48(6) 4_465 3_675 ?
O2 K1 O2 134.79(3) 14_556 3_675 ?
O2 K1 O2 134.79(3) 17_466 3_675 ?
O2 K1 O3 48.845(16) . 4_465 ?
O2 K1 O3 171.12(5) 18_676 4_465 ?
O2 K1 O3 48.845(16) 4_465 4_465 ?
O2 K1 O3 89.90(4) 14_556 4_465 ?
O2 K1 O3 89.90(4) 17_466 4_465 ?
O2 K1 O3 109.37(5) 3_675 4_465 ?
O2 K1 O3 89.90(4) . 14_556 ?
O2 K1 O3 48.845(16) 18_676 14_556 ?
O2 K1 O3 171.12(5) 4_465 14_556 ?
O2 K1 O3 48.845(16) 14_556 14_556 ?
O2 K1 O3 109.37(5) 17_466 14_556 ?
O2 K1 O3 89.90(4) 3_675 14_556 ?
O3 K1 O3 129.173(17) 4_465 14_556 ?
O2 K1 O3 171.12(5) . 18_676 ?
O2 K1 O3 48.845(15) 18_676 18_676 ?
O2 K1 O3 89.90(4) 4_465 18_676 ?
O2 K1 O3 109.37(5) 14_556 18_676 ?
O2 K1 O3 48.845(15) 17_466 18_676 ?
O2 K1 O3 89.90(4) 3_675 18_676 ?
O3 K1 O3 129.173(17) 4_465 18_676 ?
O3 K1 O3 96.03(4) 14_556 18_676 ?
O2 K1 O3 109.37(5) . 3_675 ?
O2 K1 O3 89.90(4) 18_676 3_675 ?
O2 K1 O3 48.845(15) 4_465 3_675 ?
O2 K1 O3 171.12(5) 14_556 3_675 ?
O2 K1 O3 89.90(4) 17_466 3_675 ?
O2 K1 O3 48.845(15) 3_675 3_675 ?
O3 K1 O3 96.03(4) 4_465 3_675 ?
O3 K1 O3 129.173(17) 14_556 3_675 ?
O3 K1 O3 61.75(6) 18_676 3_675 ?
O2 K1 O3 89.90(4) . 17_466 ?
O2 K1 O3 109.37(5) 18_676 17_466 ?
O2 K1 O3 89.90(4) 4_465 17_466 ?
O2 K1 O3 48.845(15) 14_556 17_466 ?
O2 K1 O3 48.845(16) 17_466 17_466 ?
O2 K1 O3 171.12(5) 3_675 17_466 ?
O3 K1 O3 61.75(6) 4_465 17_466 ?
O3 K1 O3 96.03(4) 14_556 17_466 ?
O3 K1 O3 96.03(4) 18_676 17_466 ?
O3 K1 O3 129.173(17) 3_675 17_466 ?
O2 K1 O3 48.845(16) . . ?
O2 K1 O3 89.90(4) 18_676 . ?
O2 K1 O3 109.37(5) 4_465 . ?
O2 K1 O3 89.90(4) 14_556 . ?
O2 K1 O3 171.12(5) 17_466 . ?
O2 K1 O3 48.845(16) 3_675 . ?
O3 K1 O3 96.03(4) 4_465 . ?
O3 K1 O3 61.75(6) 14_556 . ?
O3 K1 O3 129.173(17) 18_676 . ?
O3 K1 O3 96.03(4) 3_675 . ?
O3 K1 O3 129.174(17) 17_466 . ?
OW6 K2 OW6 180(2) . 13_675 ?
OW6 K2 OW3 144(3) . 17_576 ?
OW6 K2 OW3 36(3) 13_675 17_576 ?
OW6 K2 OW3 36(3) . 5_654 ?
OW6 K2 OW3 144(3) 13_675 5_654 ?
OW3 K2 OW3 180.0 17_576 5_654 ?
OW6 K2 O4 90.000(9) . 13_675 ?
OW6 K2 O4 90.000(12) 13_675 13_675 ?
OW3 K2 O4 90.000(1) 17_576 13_675 ?
OW3 K2 O4 90.000(1) 5_654 13_675 ?
OW6 K2 O4 90.000(9) . . ?
OW6 K2 O4 90.000(12) 13_675 . ?
OW3 K2 O4 90.000(1) 17_576 . ?
OW3 K2 O4 90.000(1) 5_654 . ?
O4 K2 O4 180.0 13_675 . ?
OW6 K2 O1 91(2) . 19 ?
OW6 K2 O1 89(2) 13_675 19 ?
OW3 K2 O1 62.9(2) 17_576 19 ?
OW3 K2 O1 117.1(2) 5_654 19 ?
O4 K2 O1 48.47(2) 13_675 19 ?
O4 K2 O1 131.53(2) . 19 ?
OW6 K2 O1 89(2) . 7_675 ?
OW6 K2 O1 91(2) 13_675 7_675 ?
OW3 K2 O1 117.1(2) 17_576 7_675 ?
OW3 K2 O1 62.9(2) 5_654 7_675 ?
O4 K2 O1 131.53(2) 13_675 7_675 ?
O4 K2 O1 48.47(2) . 7_675 ?
O1 K2 O1 180.0 19 7_675 ?
OW6 K2 O1 89(2) . 13_675 ?
OW6 K2 O1 91(2) 13_675 13_675 ?
OW3 K2 O1 117.1(2) 17_576 13_675 ?
OW3 K2 O1 62.9(2) 5_654 13_675 ?
O4 K2 O1 48.47(2) 13_675 13_675 ?
O4 K2 O1 131.53(2) . 13_675 ?
O1 K2 O1 96.94(4) 19 13_675 ?
O1 K2 O1 83.06(4) 7_675 13_675 ?
OW6 K2 O1 91(2) . . ?
OW6 K2 O1 89(2) 13_675 . ?
OW3 K2 O1 62.9(2) 17_576 . ?
OW3 K2 O1 117.1(2) 5_654 . ?
O4 K2 O1 131.53(2) 13_675 . ?
O4 K2 O1 48.47(2) . . ?
O1 K2 O1 83.06(4) 19 . ?
O1 K2 O1 96.94(4) 7_675 . ?
O1 K2 O1 180.0 13_675 . ?
OW6 K2 OW1 149.6(10) . 14_556 ?
OW6 K2 OW1 30.4(10) 13_675 14_556 ?
OW3 K2 OW1 52.9(5) 17_576 14_556 ?
OW3 K2 OW1 127.1(5) 5_654 14_556 ?
O4 K2 OW1 118.8(4) 13_675 14_556 ?
O4 K2 OW1 61.2(4) . 14_556 ?
O1 K2 OW1 115.0(4) 19 14_556 ?
O1 K2 OW1 65.0(4) 7_675 14_556 ?
O1 K2 OW1 102.6(5) 13_675 14_556 ?
O1 K2 OW1 77.4(5) . 14_556 ?
OW6 K2 OW1 30.4(10) . 2_674 ?
OW6 K2 OW1 149.6(10) 13_675 2_674 ?
OW3 K2 OW1 127.1(5) 17_576 2_674 ?
OW3 K2 OW1 52.9(5) 5_654 2_674 ?
O4 K2 OW1 61.2(4) 13_675 2_674 ?
O4 K2 OW1 118.8(4) . 2_674 ?
O1 K2 OW1 65.0(4) 19 2_674 ?
O1 K2 OW1 115.0(4) 7_675 2_674 ?
O1 K2 OW1 77.4(5) 13_675 2_674 ?
O1 K2 OW1 102.6(5) . 2_674 ?
OW1 K2 OW1 180.0 14_556 2_674 ?
OW5 Ca1 OW1 127.3(7) . 15_456 ?
OW5 Ca1 OW1 127.3(7) . 13_676 ?
OW1 Ca1 OW1 87.0(11) 15_456 13_676 ?
OW5 Ca1 OW1 127.3(7) . 16_656 ?
OW1 Ca1 OW1 87.0(11) 15_456 16_656 ?
OW1 Ca1 OW1 87.0(11) 13_676 16_656 ?
OW5 Ca1 Na2 180.0 . 13_676 ?
OW1 Ca1 Na2 52.7(7) 15_456 13_676 ?
OW1 Ca1 Na2 52.7(7) 13_676 13_676 ?
OW1 Ca1 Na2 52.7(7) 16_656 13_676 ?
OW5 Ca1 Ca2 180.0 . 13_676 ?
OW1 Ca1 Ca2 52.7(7) 15_456 13_676 ?
OW1 Ca1 Ca2 52.7(7) 13_676 13_676 ?
OW1 Ca1 Ca2 52.7(7) 16_656 13_676 ?
Na2 Ca1 Ca2 0.0 13_676 13_676 ?
OW5 Ca1 K2 111.2(3) . 2_675 ?
OW1 Ca1 K2 53.85(15) 15_456 2_675 ?
OW1 Ca1 K2 53.85(15) 13_676 2_675 ?
OW1 Ca1 K2 121.5(9) 16_656 2_675 ?
Na2 Ca1 K2 68.8(3) 13_676 2_675 ?
Ca2 Ca1 K2 68.8(3) 13_676 2_675 ?
OW5 Ca1 K2 111.2(3) . 6_455 ?
OW1 Ca1 K2 53.85(15) 15_456 6_455 ?
OW1 Ca1 K2 121.5(9) 13_676 6_455 ?
OW1 Ca1 K2 53.85(15) 16_656 6_455 ?
Na2 Ca1 K2 68.8(3) 13_676 6_455 ?
Ca2 Ca1 K2 68.8(3) 13_676 6_455 ?
K2 Ca1 K2 107.7(3) 2_675 6_455 ?
OW5 Ca1 K2 111.2(3) . 5_655 ?
OW1 Ca1 K2 121.5(9) 15_456 5_655 ?
OW1 Ca1 K2 53.85(15) 13_676 5_655 ?
OW1 Ca1 K2 53.85(15) 16_656 5_655 ?
Na2 Ca1 K2 68.8(3) 13_676 5_655 ?
Ca2 Ca1 K2 68.8(3) 13_676 5_655 ?
K2 Ca1 K2 107.7(3) 2_675 5_655 ?
K2 Ca1 K2 107.7(3) 6_455 5_655 ?
Ca3 Ca2 OW3 71.8(9) . 4_575 ?
Ca3 Ca2 OW3 71.8(9) . 3_775 ?
OW3 Ca2 OW3 110.7(8) 4_575 3_775 ?
Ca3 Ca2 OW3 71.8(9) . . ?
OW3 Ca2 OW3 110.7(8) 4_575 . ?
OW3 Ca2 OW3 110.7(8) 3_775 . ?
Ca3 Ca2 OW1 125.2(8) . 3_775 ?
OW3 Ca2 OW1 78.0(6) 4_575 3_775 ?
OW3 Ca2 OW1 163.0(14) 3_775 3_775 ?
OW3 Ca2 OW1 78.0(6) . 3_775 ?
Ca3 Ca2 OW1 125.2(8) . 4_575 ?
OW3 Ca2 OW1 163.0(14) 4_575 4_575 ?
OW3 Ca2 OW1 78.0(6) 3_775 4_575 ?
OW3 Ca2 OW1 78.0(6) . 4_575 ?
OW1 Ca2 OW1 90.1(12) 3_775 4_575 ?
Ca3 Ca2 OW1 125.2(9) . . ?
OW3 Ca2 OW1 78.0(6) 4_575 . ?
OW3 Ca2 OW1 78.0(6) 3_775 . ?
OW3 Ca2 OW1 163.0(14) . . ?
OW1 Ca2 OW1 90.1(12) 3_775 . ?
OW1 Ca2 OW1 90.1(12) 4_575 . ?
Ca3 Ca2 OW2 44.0(8) . 18_776 ?
OW3 Ca2 OW2 56.3(6) 4_575 18_776 ?
OW3 Ca2 OW2 115.8(13) 3_775 18_776 ?
OW3 Ca2 OW2 56.3(6) . 18_776 ?
OW1 Ca2 OW2 81.2(10) 3_775 18_776 ?
OW1 Ca2 OW2 134.3(4) 4_575 18_776 ?
OW1 Ca2 OW2 134.3(4) . 18_776 ?
Ca3 Ca2 OW2 44.0(8) . 14_556 ?
OW3 Ca2 OW2 56.3(6) 4_575 14_556 ?
OW3 Ca2 OW2 56.3(6) 3_775 14_556 ?
OW3 Ca2 OW2 115.8(13) . 14_556 ?
OW1 Ca2 OW2 134.3(4) 3_775 14_556 ?
OW1 Ca2 OW2 134.3(4) 4_575 14_556 ?
OW1 Ca2 OW2 81.2(10) . 14_556 ?
OW2 Ca2 OW2 74.0(12) 18_776 14_556 ?
Ca3 Ca2 OW2 44.0(8) . 17_576 ?
OW3 Ca2 OW2 115.8(13) 4_575 17_576 ?
OW3 Ca2 OW2 56.3(6) 3_775 17_576 ?
OW3 Ca2 OW2 56.3(6) . 17_576 ?
OW1 Ca2 OW2 134.3(4) 3_775 17_576 ?
OW1 Ca2 OW2 81.2(10) 4_575 17_576 ?
OW1 Ca2 OW2 134.3(4) . 17_576 ?
OW2 Ca2 OW2 74.0(12) 18_776 17_576 ?
OW2 Ca2 OW2 74.0(12) 14_556 17_576 ?
Ca3 Ca2 Ca1 180.0 . 13_676 ?
OW3 Ca2 Ca1 108.2(9) 4_575 13_676 ?
OW3 Ca2 Ca1 108.2(9) 3_775 13_676 ?
OW3 Ca2 Ca1 108.2(9) . 13_676 ?
OW1 Ca2 Ca1 54.8(8) 3_775 13_676 ?
OW1 Ca2 Ca1 54.8(8) 4_575 13_676 ?
OW1 Ca2 Ca1 54.8(8) . 13_676 ?
OW2 Ca2 Ca1 136.0(8) 18_776 13_676 ?
OW2 Ca2 Ca1 136.0(8) 14_556 13_676 ?
OW2 Ca2 Ca1 136.0(8) 17_576 13_676 ?
Mg3 Ca3 Ca3 0.0 14_556 14_556 ?
Mg3 Ca3 OW2 91(2) 14_556 18_776 ?
Ca3 Ca3 OW2 91(2) 14_556 18_776 ?
Mg3 Ca3 OW2 91(2) 14_556 17_576 ?
Ca3 Ca3 OW2 91(2) 14_556 17_576 ?
OW2 Ca3 OW2 120.0(2) 18_776 17_576 ?
Mg3 Ca3 OW2 91(2) 14_556 14_556 ?
Ca3 Ca3 OW2 91(2) 14_556 14_556 ?
OW2 Ca3 OW2 119.96(18) 18_776 14_556 ?
OW2 Ca3 OW2 119.96(16) 17_576 14_556 ?
Mg3 Ca3 Ca2 180.0 14_556 . ?
Ca3 Ca3 Ca2 180.0 14_556 . ?
OW2 Ca3 Ca2 89(2) 18_776 . ?
OW2 Ca3 Ca2 89(2) 17_576 . ?
OW2 Ca3 Ca2 89(2) 14_556 . ?
Mg3 Ca3 OW4 72.0(7) 14_556 . ?
Ca3 Ca3 OW4 72.0(7) 14_556 . ?
OW2 Ca3 OW4 118.8(7) 18_776 . ?
OW2 Ca3 OW4 118.8(7) 17_576 . ?
OW2 Ca3 OW4 19(3) 14_556 . ?
Ca2 Ca3 OW4 108.0(7) . . ?
Mg3 Ca3 OW4 72.0(7) 14_556 3_775 ?
Ca3 Ca3 OW4 72.0(7) 14_556 3_775 ?
OW2 Ca3 OW4 19(3) 18_776 3_775 ?
OW2 Ca3 OW4 118.8(7) 17_576 3_775 ?
OW2 Ca3 OW4 118.8(7) 14_556 3_775 ?
Ca2 Ca3 OW4 108.0(7) . 3_775 ?
OW4 Ca3 OW4 110.9(6) . 3_775 ?
Mg3 Ca3 OW4 72.0(7) 14_556 4_575 ?
Ca3 Ca3 OW4 72.0(7) 14_556 4_575 ?
OW2 Ca3 OW4 118.8(7) 18_776 4_575 ?
OW2 Ca3 OW4 19(3) 17_576 4_575 ?
OW2 Ca3 OW4 118.8(7) 14_556 4_575 ?
Ca2 Ca3 OW4 108.0(7) . 4_575 ?
OW4 Ca3 OW4 110.9(6) . 4_575 ?
OW4 Ca3 OW4 110.9(6) 3_775 4_575 ?
Mg3 Ca3 OW2 51.7(17) 14_556 3_775 ?
Ca3 Ca3 OW2 51.7(17) 14_556 3_775 ?
OW2 Ca3 OW2 39(4) 18_776 3_775 ?
OW2 Ca3 OW2 113.9(10) 17_576 3_775 ?
OW2 Ca3 OW2 113.9(10) 14_556 3_775 ?
Ca2 Ca3 OW2 128.3(17) . 3_775 ?
OW4 Ca3 OW2 100.4(13) . 3_775 ?
OW4 Ca3 OW2 20.3(14) 3_775 3_775 ?
OW4 Ca3 OW2 100.4(13) 4_575 3_775 ?
Mg3 Ca3 OW2 51.7(17) 14_556 . ?
Ca3 Ca3 OW2 51.7(17) 14_556 . ?
OW2 Ca3 OW2 113.9(10) 18_776 . ?
OW2 Ca3 OW2 113.9(10) 17_576 . ?
OW2 Ca3 OW2 39(4) 14_556 . ?
Ca2 Ca3 OW2 128.3(18) . . ?
OW4 Ca3 OW2 20.3(14) . . ?
OW4 Ca3 OW2 100.4(13) 3_775 . ?
OW4 Ca3 OW2 100.4(13) 4_575 . ?
OW2 Ca3 OW2 86(3) 3_775 . ?
Si1 O1 Si2 143.23(10) . . ?
Si1 O1 K2 98.30(6) . . ?
Si2 O1 K2 115.19(6) . . ?
Si1 O2 Al1 140.9 . 21_665 ?
Si1 O2 Si1 140.86(13) . 21_665 ?
Al1 O2 Si1 0.0 21_665 21_665 ?
Si1 O2 K1 109.53(6) . . ?
Al1 O2 K1 109.53(6) 21_665 . ?
Si1 O2 K1 109.53(6) 21_665 . ?
Al1 O3 Si1 0.0 20_575 20_575 ?
Al1 O3 Si1 143.9 20_575 . ?
Si1 O3 Si1 143.86(12) 20_575 . ?
Al1 O3 K1 92.05(8) 20_575 . ?
Si1 O3 K1 92.05(8) 20_575 . ?
Si1 O3 K1 92.05(8) . . ?
Si1 O4 Al1 150.9 . 7_675 ?
Si1 O4 Si1 150.91(16) . 7_675 ?
Al1 O4 Si1 0.0 7_675 7_675 ?
Si1 O4 K2 104.55(8) . . ?
Al1 O4 K2 104.55(8) 7_675 . ?
Si1 O4 K2 104.55(8) 7_675 . ?
Si2 O5 Al2 150.3 . 21_665 ?
Si2 O5 Si2 150.3(2) . 21_665 ?
Al2 O5 Si2 0.0 21_665 21_665 ?
Si2 O6 Al2 171.1 . 19 ?
Si2 O6 Si2 171.1(2) . 19 ?
Al2 O6 Si2 0.0 19 19 ?
Ca2 OW1 Ca1 72.5(10) . 13_676 ?
Ca2 OW1 K2 90.2(4) . 2_675 ?
Ca1 OW1 K2 91.7(5) 13_676 2_675 ?
Ca2 OW1 K2 90.2(4) . 5_665 ?
Ca1 OW1 K2 91.7(5) 13_676 5_665 ?
K2 OW1 K2 176.5(10) 2_675 5_665 ?
OW4 OW2 OW2 24(5) . 14_556 ?
OW4 OW2 Mg3 113(7) . 14_556 ?
OW2 OW2 Mg3 89(2) 14_556 14_556 ?
OW4 OW2 Ca3 113(7) . 14_556 ?
OW2 OW2 Ca3 89(2) 14_556 14_556 ?
Mg3 OW2 Ca3 0.0 14_556 14_556 ?
OW4 OW2 Ca3 76(6) . . ?
OW2 OW2 Ca3 51.7(17) 14_556 . ?
Mg3 OW2 Ca3 37.2 14_556 . ?
Ca3 OW2 Ca3 37.2(11) 14_556 . ?
OW4 OW2 Na2 160(6) . 14_556 ?
OW2 OW2 Na2 136.0(8) 14_556 14_556 ?
Mg3 OW2 Na2 47.1(16) 14_556 14_556 ?
Ca3 OW2 Na2 47.1(16) 14_556 14_556 ?
Ca3 OW2 Na2 84.3(13) . 14_556 ?
OW4 OW2 Ca2 160(6) . 14_556 ?
OW2 OW2 Ca2 136.0(8) 14_556 14_556 ?
Mg3 OW2 Ca2 47.1(16) 14_556 14_556 ?
Ca3 OW2 Ca2 47.1(16) 14_556 14_556 ?
Ca3 OW2 Ca2 84.3(13) . 14_556 ?
Na2 OW2 Ca2 0.0 14_556 14_556 ?
Ca2 OW3 Ca3 50.1(8) . . ?
Ca2 OW3 K2 116.8(10) . 6_565 ?
Ca3 OW3 K2 166.9(8) . 6_565 ?
OW2 OW4 OW2 131(10) 14_556 . ?
OW2 OW4 Mg3 84(5) 14_556 14_556 ?
OW2 OW4 Mg3 48(5) . 14_556 ?
OW2 OW4 Ca3 84(5) 14_556 14_556 ?
OW2 OW4 Ca3 48(5) . 14_556 ?
Mg3 OW4 Ca3 0.0 14_556 14_556 ?
OW2 OW4 Ca3 48(5) 14_556 . ?
OW2 OW4 Ca3 84(5) . . ?
Mg3 OW4 Ca3 36.0 14_556 . ?
Ca3 OW4 Ca3 36.0(13) 14_556 . ?
Ca1 OW5 Ca1 180.0 14_556 . ?
K2 OW6 Na2 167(4) . 2_674 ?
K2 OW6 Ca2 167(4) . 2_674 ?
Na2 OW6 Ca2 0.0 2_674 2_674 ?
 
_refine_diff_density_max    1.075
_refine_diff_density_min   -0.456
_refine_diff_density_rms    0.092

_shelx_res_file
;

    shelx.res created by SHELXL-2014/7


TITL -  erio_nolenses NUOVA CORREZIONE ASSORBIMENTO
CELL  0.32570  13.2708  13.2708  15.0958   90.000   90.000  120.000
ZERR     1.00   0.0001   0.0001   0.0001    0.000    0.000    0.000
LATT   1
SYMM  - X, - Y, 1/2 + Z
SYMM  - Y,   X - Y,   Z
SYMM  - X + Y, - X,   Z
SYMM    X - Y,   X, 1/2 + Z
SYMM    Y, - X + Y, 1/2 + Z
SYMM    X - Y, - Y, - Z
SYMM  - X, - X + Y, - Z
SYMM    Y,   X, - Z
SYMM  - Y, - X, 1/2 - Z
SYMM    X,   X - Y, 1/2 - Z
SYMM  - X + Y,   Y, 1/2 - Z
SFAC  O    MG   AL   SI   K    CA Na
DISP $O -0.00022  0.00108  7.47252
DISP $Mg  0.00596  0.00695 21.56083
DISP $Al  0.00915  0.00996 28.36430
DISP $Si  0.01322  0.01385 36.56216
DISP $K  0.04708  0.05216 113.36747
DISP $Ca  0.05696  0.06497 138.06430
DISP $Na  0.0036247  0.00458384 11.58034
UNIT  100.80 0.60 7.44 28.56 2.63 2.62 0.13
LIST 6 ! automatically inserted. Change 6 to 4 for CHECKCIF!!
exyz SI1  AL1
eadp SI1  AL1
exyz SI2  AL2
eadp SI2  AL2
exyz Ca2 Na2
eadp Ca2 Na2
exyz Ca3 Mg3
eadp Ca3 Mg3
SUMP 1.19 0.001 1.19 2  1.19 3
SUMP 0.31 0.001 0.31 4 0.31  5
SUMP 0.03499 0.001 0.03499 6 0.03499 7
isor  0.1 Ow1 Ow2 Ow3 Ow4 Ow5  Ow6
rem isor Ca1 K2
FMAP   2
SIZE     0.0002   0.0002   0.0002
ACTA
L.S.  200
plan 50 -0.5 -0.5
WGHT    0.064000    2.086700
FVAR       2.47862   0.72262   0.27570   0.45015   0.54360   0.29381   0.70624
SI1   4    0.233984    0.999775    0.104584    21.19000    0.02243    0.01737 =
         0.01288    0.00090   -0.00166    0.01061
SI2   4    0.331742    0.906201    0.250000    31.19000    0.01349    0.01719 =
         0.01570    0.00000    0.00000    0.00907
AL1   3    0.233984    0.999775    0.104584    40.31000    0.02243    0.01737 =
         0.01288    0.00090   -0.00166    0.01061
AL2   3    0.331742    0.906201    0.250000    50.31000    0.01349    0.01719 =
         0.01570    0.00000    0.00000    0.00907
K1    5    0.000000    1.000000    0.250000    10.08333    0.03554    0.03554 =
         0.03127    0.00000    0.00000    0.01777
K2    5    0.500000    1.000000    0.000000    10.02625    0.08230    0.23346 =
         0.19202   -0.06414   -0.03207    0.11673
rem
CA1   6    0.333333    0.666667    0.401647     0.06477    0.30911    0.30911 =
         0.25340    0.00000    0.00000    0.15455
CA2   6    0.666667    1.333333    0.418559    10.03431    0.08413    0.08413 =
         0.22843    0.00000    0.00000    0.04207
NA2   7    0.666667    1.333333    0.418559    10.00550    0.08413    0.08413 =
         0.22843    0.00000    0.00000    0.04207
rem
CA3   6    0.666667    1.333333    0.295091    60.03499    0.03774    0.03774 =
         0.17555    0.00000    0.00000    0.01887
MG3   2    0.666667    1.333333    0.295091    70.03499    0.03774    0.03774 =
         0.17555    0.00000    0.00000    0.01887
rem
O1    1    0.322412    0.972154    0.161058    11.00000    0.03934    0.04849 =
         0.03036    0.01075   -0.00080    0.02853
O2    1    0.097755    0.902245    0.126175    10.50000    0.02617    0.02617 =
         0.03515   -0.00190    0.00190    0.00710
O3    1    0.252123    1.126062    0.135234    10.50000    0.05232    0.02928 =
         0.02702   -0.00348   -0.00697    0.02616
O4    1    0.264966    1.000000    0.000000    10.50000    0.04215    0.03750 =
         0.01638   -0.00044   -0.00022    0.01875
O5    1    0.230980    0.769020    0.250000    10.25000    0.02414    0.02414 =
         0.05481    0.00000    0.00000    0.00821
O6    1    0.458575    0.917150    0.250000    10.25000    0.02329    0.04394 =
         0.04343    0.00000    0.00000    0.02197
OW1   1    0.505843    1.252922    0.504918     0.31242    0.17468    0.46823 =
         0.34463    0.02386    0.04772    0.08734
OW2   1    0.512969    1.256485    0.202559     0.17317    0.06574    0.13808 =
         0.14072   -0.01361   -0.02722    0.03287
OW3   1    0.837194    1.418597    0.375882     0.30729    0.29431    0.22285 =
         0.23948    0.04919    0.09839    0.14715
OW4   1    0.484639    1.242320    0.250000     0.07614    0.09713    0.16417 =
         0.06426    0.00000    0.00000    0.04857
OW5   1    0.333333    0.666667    0.250000     0.00960    0.08849    0.08849 =
         0.23150    0.00000    0.00000    0.04425
OW6   1    0.448714    0.897428   -0.011814     0.25043    0.17654    0.47278 =
         0.62694   -0.08709   -0.04355    0.23639
HKLF 4

REM  -  erio_nolenses NUOVA CORREZIONE ASSORBIMENTO
REM R1 =  0.0379 for    1322 Fo > 4sig(Fo)  and  0.0383 for all    1357 data
REM    108 parameters refined using     39 restraints

END

WGHT      0.0637      2.0847

REM Highest difference peak  1.075,  deepest hole -0.456,  1-sigma level  0.092
Q1    4   0.4240  1.0922  0.2500  10.50000  0.75    1.07
Q2    4   0.1919  1.0960  0.1174  10.50000  0.75    0.59
Q3    4   0.3151  1.0574  0.0979  11.00000  0.75    0.54
Q4    4   0.4474  0.8947 -0.0732  10.50000  0.75    0.52
Q5    4   0.3333  0.6667  0.3239  10.16667  0.75    0.46
Q6    4   0.8989  1.4495  0.3670  10.50000  0.75    0.45
Q7    4   0.3372  1.0234  0.1616  11.00000  0.75    0.41
Q8    4   0.4332  0.8664  0.0396  10.50000  0.75    0.39
Q9    4   0.5467  1.0933  0.2500  10.25000  0.75    0.38
Q10   4   0.1296  0.8704  0.1293  10.50000  0.75    0.34
Q11   4   0.6667  1.3333  0.3544  10.16667  0.75    0.33
Q12   4   0.6667  1.3333  0.4716  10.16667  0.75    0.30
Q13   4   0.2965  0.9870  0.1332  11.00000  0.75    0.30
Q14   4   0.4069  1.0055  0.2500  10.50000  0.75    0.28
Q15   4   0.1120  0.8880  0.0917  10.50000  0.75    0.26
Q16   4   0.2730  1.1365  0.1014  10.50000  0.75    0.24
Q17   4   0.2653  1.0883  0.1411  11.00000  0.75    0.24
Q18   4   0.4414  0.8827  0.2715  10.50000  0.75    0.23
Q19   4   0.8092  1.4493  0.4395  11.00000  0.75    0.22
Q20   4   0.2432  0.6216  0.4425  10.50000  0.75    0.20
Q21   4   0.7967  1.4532  0.3737  11.00000  0.75    0.19
Q22   4   0.7471  1.3736  0.4571  10.50000  0.75    0.19
Q23   4   0.0527  0.8466  0.1384  11.00000  0.75    0.17
Q24   4   0.5392  1.2696  0.1150  10.50000  0.75    0.17
Q25   4   0.4781  0.8695  0.0082  11.00000  0.75    0.17
Q26   4   0.2615  0.7385  0.2500  10.25000  0.75    0.17
Q27   4   0.4081  0.9198  0.2722  11.00000  0.75    0.17
Q28   4   0.0738  1.0369  0.2500  10.25000  0.75    0.17
Q29   4   0.5016  1.2508  0.1586  10.50000  0.75    0.16
Q30   4   0.4257  0.9258  0.0125  11.00000  0.75    0.16
Q31   4  -0.0734  0.9633  0.2811  10.50000  0.75    0.15
Q32   4   0.5521  1.2760  0.5488  10.50000  0.75    0.15
Q33   4   0.1279  1.0640  0.1335  10.50000  0.75    0.14
Q34   4   0.0000  1.0000  0.0000  10.08333  0.75    0.14
Q35   4   0.0601  0.9399  0.0894  10.50000  0.75    0.13
Q36   4   0.6911  1.3089  0.4029  10.50000  0.75    0.12
Q37   4   0.8441  1.5475  0.4062  11.00000  0.75    0.12
Q38   4   0.6340  1.2680  0.5057  10.50000  0.75    0.11
Q39   4   0.5261  0.9251  0.0499  11.00000  0.75    0.11
Q40   4   0.4111  1.0888  0.1770  11.00000  0.75    0.11
Q41   4   0.2832  1.0740 -0.0114  11.00000  0.75    0.10
Q42   4   0.2143  0.7857  0.3254  10.50000  0.75    0.10
Q43   4   0.2510  0.7490  0.3309  10.50000  0.75    0.10
Q44   4   0.5482  1.1810  0.5878  11.00000  0.75    0.10
Q45   4   0.1813  1.0906  0.1987  10.50000  0.75    0.10
Q46   4   0.3374  1.1401  0.1066  11.00000  0.75    0.09
Q47   4   0.3322  1.1031  0.2500  10.50000  0.75    0.09
Q48   4   0.5432  1.3354  0.2500  10.50000  0.75    0.08
Q49   4   0.2298  0.6941  0.3056  11.00000  0.75    0.08
Q50   4   0.2850  0.7150  0.2907  10.50000  0.75    0.08
;
_shelx_res_checksum   74842

_shelx_hkl_file
;
   0   0  -3-3.50954 11.1937   1
   0   0  -3-1.06372 8.46331   1
   0   0  -4 129480. 12016.8   1
   0   0  -4 127877. 12016.2   1
   0   0  -5-1.96456 13.7873   1
   0   0   5 19.2060 12.5209   1
   0   0   5 13.0463 13.7960   1
   0   0  -5-1.77403 11.3146   1
   0   0  -6 89104.0 8843.01   1
   0   0   6 90938.0 8842.87   1
   0   0   6 109692. 8843.79   1
   0   0  -6 90800.8 8841.84   1
   0   0  -7 2.76586 17.1407   1
   0   0   7 29.9479 15.4666   1
   0   0   7 13.1962 18.2187   1
   0   0  -7 17.4509 14.4432   1
   0   0  -8 972293. 87736.0   1
   0   0   8 878102. 87734.5   1
   0   0   8 999999. 87735.4   1
   0   0  -8 918465. 87733.6   1
   0   0  -9-3.56566 19.3668   1
   0   0   9-3.48095 17.2605   1
   0   0   9 3.45662 19.7280   1
   0   0  -9-12.8411 17.6181   1
   0   0 -10 118.850 28.7929   1
   0   0  10 131.314 30.2676   1
   0   0  10 147.262 31.9781   1
   0   0 -10 176.808 30.3134   1
   0   0 -11-26.2236 24.9449   1
   0   0  11-4.25454 22.6235   1
   0   0  11-4.30779 23.3988   1
   0   0 -11 7.96609 22.7342   1
   0   0 -12 98356.0 9609.48   1
   0   0  12 117800. 9611.90   1
   0   0  12 97475.1 9609.83   1
   0   0 -12 99478.0 9608.07   1
   0   0 -13-10.4572 28.4080   1
   0   0  13 5.02441 27.0144   1
   0   0  13 20.5528 29.0561   1
   0   0 -13 23.8138 24.7799   1
   0   0 -14 172285. 16439.1   1
   0   0  14 171205. 16438.1   1
   0   0  14 179685. 16439.3   1
   0   0 -14 180160. 16437.9   1
   0   0 -15-12.1433 31.5705   1
   0   0  15-5.73646 31.4768   1
   0   0  15 11.9443 28.8590   1
   0   0 -15-16.6220 28.4812   1
   0   0 -16 5160.73 522.349   1
   0   0  16 5566.41 522.332   1
   0   0  16 5746.80 523.699   1
   0   0 -16 4921.12 518.864   1
   0   0 -17-13.7881 37.8390   1
   0   0  17-32.4951 34.9379   1
   0   0  17 27.1046 36.8114   1
   0   0 -17-25.0123 33.2579   1
   0   0 -18 5269.88 569.496   1
   0   0  18 5941.38 571.029   1
   0   0  18 6077.34 571.913   1
   0   0 -18 6062.24 569.904   1
   0   0 -19-22.9788 43.7083   1
   0   0  19-7.33350 40.6462   1
   0   0  19 15.0987 40.9970   1
   0   0 -19-6.99721 38.3929   1
   0   0 -20 71558.8 6672.09   1
   0   0  20 69212.9 6669.51   1
   0   0  20 74658.7 6673.12   1
   0   0 -20 69712.0 6668.51   1
   0   0 -21 92.8294 57.0011   1
   0   0  21 24.5217 45.4299   1
   0   0  21 25.1371 50.1317   1
   0   0 -21 15.4792 40.8365   1
  -1   0  -2 13034.5 1142.41   1
   1   0   2 13285.6 1142.50   1
   1  -1   2 11543.2 1142.17   1
  -1   1  -2 12449.5 1142.11   1
  -1   0  -2 11429.2 1141.91   1
   1   0   2 12622.0 1142.09   1
   1  -1   2 11751.5 1141.68   1
  -1   1  -2 11691.3 1141.83   1
  -1   0  -3 27159.5 3157.45   1
   1   0   3 33359.7 3158.06   1
   0  -1  -3 30309.4 3156.71   1
   1  -1   3 32415.4 3158.40   1
   0   1  -3 37000.2 3157.97   1
  -1   1  -3 34686.7 3158.09   1
   0  -1  -3 36100.2 3157.27   1
  -1   0  -3 36380.3 3158.34   1
   1   0   3 36495.6 3158.29   1
   0   1  -3 32037.1 3157.26   1
  -1   1  -3 35574.4 3158.04   1
   1  -1   3 35768.4 3157.90   1
   1  -1  -4 195424. 18290.8   1
   0  -1  -4 191302. 18291.6   1
  -1   0  -4 212612. 18293.3   1
   0   1   4 181586. 18291.4   1
  -1   1   4 182698. 18290.2   1
   1   0  -4 197513. 18291.2   1
   1  -1   4 196774. 18293.1   1
  -1   1  -4 211827. 18293.2   1
   0   1  -4 203633. 18292.6   1
  -1   0   4 202413. 18291.1   1
  -1   1   4 196856. 18290.7   1
   0  -1  -4 222544. 18292.3   1
   0   1   4 209632. 18291.9   1
  -1   0  -4 183185. 18292.3   1
   1  -1  -4 174869. 18289.8   1
   1   0  -4 211121. 18291.2   1
   0   1  -4 187983. 18291.9   1
  -1   1  -4 205359. 18292.6   1
  -1   0   4 182232. 18290.8   1
   0  -1  -5 26350.4 2550.02   1
   0   1   5 26232.0 2549.64   1
   1  -1  -5 29504.5 2549.13   1
  -1   0  -5 26077.1 2550.67   1
  -1   1   5 26573.7 2548.30   1
  -1   1  -5 24876.4 2550.45   1
   0   1  -5 30921.4 2551.03   1
   0  -1   5 27012.3 2550.20   1
   1   0  -5 28167.4 2549.48   1
  -1   0   5 27950.4 2549.27   1
   1  -1  -5 27453.4 2548.23   1
  -1   0  -5 27258.9 2550.53   1
  -1   1   5 26361.8 2549.14   1
   0   1   5 28464.9 2549.76   1
   0  -1  -5 28571.1 2549.76   1
  -1   1  -5 25557.6 2550.23   1
  -1   0   5 26942.2 2548.93   1
   1   0  -5 25836.1 2548.63   1
   0  -1   5 26076.8 2549.93   1
   0   1  -5 28632.9 2550.24   1
  -1   0  -6 1954.02 194.094   1
   1  -1  -6 1963.77 191.831   1
   1   0   6 2172.02 195.034   1
   0   1   6 1846.76 192.613   1
  -1   1  -6 1899.61 193.904   1
   0  -1  -6 1793.11 192.949   1
   1   0  -6 2097.48 192.777   1
   0   1  -6 2169.90 194.281   1
  -1   1   6 1549.29 190.174   1
   0  -1   6 1850.93 193.010   1
  -1   0   6 1951.95 191.959   1
  -1   0  -6 1963.66 193.678   1
  -1   1   6 2214.19 192.822   1
   1   0   6 2048.08 194.166   1
   0   1   6 2168.56 193.465   1
   0  -1  -6 2082.73 193.135   1
   1   0  -6 1844.40 191.473   1
  -1   0   6 2377.61 193.212   1
   0   1  -6 1943.31 193.173   1
   1  -1  -6 1731.70 190.637   1
   0  -1   6 2041.73 193.243   1
  -1   1  -6 2177.66 194.322   1
   0   1   7 10752.4 1002.60   1
  -1   1  -7 8882.84 1002.29   1
   0  -1  -7 10146.5 1002.57   1
  -1   0  -7 11384.4 1004.64   1
   1   0   7 10151.5 1003.06   1
   1  -1  -7 10202.9 1001.27   1
  -1   0   7 10256.6 1001.61   1
   0   1  -7 11446.9 1003.90   1
   0  -1   7 10481.5 1003.01   1
   1   0  -7 11279.4 1002.32   1
   1  -1   7 10007.2 1003.31   1
  -1   1   7 9581.68 1000.56   1
   1  -1   7 8959.59 1002.56   1
  -1   1   7 12231.4 1002.77   1
   0  -1  -7 11417.6 1002.97   1
  -1   0  -7 12075.1 1003.95   1
   0   1   7 12426.5 1003.78   1
   1   0   7 10499.9 1003.17   1
  -1   0   7 11400.9 1001.88   1
  -1   1  -7 9956.30 1002.59   1
   1  -1  -7 9627.87 1000.40   1
   1   0  -7 10743.6 1001.30   1
   0  -1   7 10679.9 1002.19   1
   0   1  -7 11807.7 1003.47   1
  -1   1  -8 54923.4 4843.68   1
  -1   0  -8 51284.9 4842.98   1
   0   1   8 52976.0 4841.68   1
   0  -1  -8 53150.2 4841.93   1
   1  -1  -8 48368.9 4840.07   1
   1   0   8 53025.5 4842.72   1
  -1   1   8 52242.6 4840.40   1
   1   0  -8 50763.0 4840.96   1
   0   1  -8 49521.2 4841.68   1
  -1   0   8 51367.7 4840.88   1
   1  -1   8 53065.4 4843.03   1
   0  -1   8 50029.3 4841.84   1
  -1   0  -8 54311.2 4842.09   1
   1   0   8 50760.8 4842.12   1
   0   1   8 52119.9 4841.84   1
   1  -1   8 52076.6 4842.68   1
  -1   1   8 50113.1 4840.86   1
   0  -1  -8 52505.0 4840.81   1
   1   0  -8 50784.3 4840.35   1
   0   1  -8 51715.3 4841.49   1
  -1   0   8 50124.2 4839.87   1
  -1   1  -8 47656.5 4841.73   1
   1  -1  -8 55352.0 4840.63   1
   0  -1   8 55032.8 4842.18   1
  -1   0  -9 12511.7 1143.18   1
   0  -1  -9 11140.0 1140.70   1
   0   1   9 11042.4 1140.00   1
  -1   1  -9 11844.7 1142.49   1
   1  -1  -9 12480.1 1140.73   1
   1  -1   9 11792.1 1142.15   1
   0   1  -9 10798.1 1140.37   1
   0  -1   9 11593.1 1141.27   1
   1   0   9 12745.4 1142.70   1
  -1   1   9 13341.0 1141.29   1
   1   0  -9 11806.6 1140.27   1
  -1   0   9 11699.0 1140.20   1
   1  -1   9 13647.4 1143.48   1
   1   0   9 11942.8 1142.17   1
   0  -1  -9 12771.9 1141.02   1
  -1   0   9 12683.3 1140.38   1
  -1   1   9 12509.3 1140.90   1
  -1   0  -9 12707.5 1141.79   1
   0   1   9 11674.1 1140.63   1
   0  -1   9 11929.3 1140.74   1
   0   1  -9 11323.9 1140.83   1
   1  -1  -9 11708.8 1139.52   1
   1   0  -9 12257.5 1140.04   1
  -1   1  -9 12894.8 1142.36   1
   1  -1 -10 33615.6 3030.57   1
  -1   1 -10 31990.9 3032.32   1
   0  -1 -10 31670.7 3030.88   1
   0   1  10 30217.3 3029.56   1
  -1   0 -10 32397.4 3032.69   1
   1  -1  10 30224.0 3031.15   1
  -1   0  10 34519.7 3030.89   1
   1   0 -10 33948.8 3030.65   1
   0  -1  10 28727.4 3030.70   1
  -1   1  10 33389.7 3030.11   1
   0   1 -10 32490.2 3031.69   1
   1   0  10 31116.4 3031.12   1
   1   0  10 33803.5 3032.61   1
   0  -1  10 31894.8 3030.30   1
  -1   0 -10 33390.8 3030.73   1
   1  -1  10 29889.3 3031.05   1
  -1   0  10 32062.2 3029.45   1
   0  -1 -10 32739.1 3029.63   1
  -1   1  10 32867.1 3031.14   1
   0   1  10 32539.7 3030.82   1
  -1   1 -10 34023.7 3031.59   1
   1   0 -10 31463.0 3029.47   1
   1  -1 -10 31858.7 3028.50   1
   0   1 -10 35127.8 3031.78   1
  -1   0 -11 8537.13 806.375   1
   1  -1 -11 8168.61 803.502   1
   0  -1 -11 8111.25 804.199   1
   1   0 -11 7456.04 802.982   1
  -1   1 -11 8332.25 806.231   1
   1   0  11 8608.47 805.659   1
  -1   1  11 8686.65 803.724   1
   0   1  11 7952.00 803.280   1
   1  -1  11 7907.46 805.063   1
  -1   0  11 8680.14 804.351   1
   0  -1  11 8964.83 805.930   1
   0   1 -11 8718.64 805.779   1
  -1   1  11 7562.68 803.735   1
   1   0  11 8528.36 806.153   1
  -1   0  11 9455.59 804.944   1
   0   1  11 9715.37 806.367   1
   0  -1 -11 8496.23 803.039   1
   0  -1  11 8757.87 805.275   1
   1  -1  11 7578.09 805.148   1
   1  -1 -11 9110.81 803.426   1
   1   0 -11 7749.69 802.000   1
  -1   0 -11 8978.33 804.805   1
   0   1 -11 8815.87 804.887   1
  -1   1 -11 8443.16 805.246   1
   1   0 -12 4170.14 396.168   1
   0   1 -12 4512.84 398.812   1
   0  -1 -12 3912.77 396.121   1
   1  -1 -12 4334.80 396.788   1
  -1   0 -12 4212.47 398.520   1
  -1   1 -12 4381.63 399.656   1
   1   0  12 4227.94 398.137   1
  -1   0  12 4199.33 396.116   1
   0   1  12 3389.07 393.637   1
   1  -1  12 4465.56 398.978   1
  -1   1  12 3895.83 394.941   1
   0  -1  12 3705.66 395.553   1
   1   0  12 3946.10 397.240   1
  -1   1  12 4502.63 396.463   1
   1  -1  12 4414.47 399.046   1
  -1   0  12 4260.13 395.834   1
   0  -1  12 4660.58 398.367   1
   0   1  12 4091.62 396.349   1
   0   1 -12 3705.08 395.362   1
  -1   0 -12 4389.52 396.438   1
   0  -1 -12 3060.35 392.389   1
  -1   1 -12 3907.69 395.792   1
   1  -1 -12 3912.92 394.086   1
   1   0 -12 4193.09 395.463   1
   0  -1 -13 6085.22 582.927   1
   1   0 -13 5891.47 582.586   1
   0   1 -13 6071.84 584.125   1
  -1   1 -13 6240.16 585.315   1
  -1   0 -13 5882.00 584.581   1
   1  -1 -13 5476.38 581.386   1
   1   0  13 5670.58 582.954   1
   1  -1  13 5584.35 582.820   1
   0  -1  13 6799.43 585.773   1
   0   1  13 6015.81 582.039   1
  -1   0  13 6203.14 582.466   1
  -1   1  13 6008.69 581.686   1
  -1   1  13 6548.81 583.633   1
   0   1  13 6578.11 583.958   1
  -1   0  13 7091.26 584.214   1
   0  -1  13 6821.31 585.110   1
   1   0  13 6164.94 584.243   1
   1  -1  13 5981.59 585.159   1
  -1   0 -13 5936.84 581.903   1
   0  -1 -13 6405.14 581.823   1
  -1   1 -13 5144.00 581.892   1
   1   0 -13 5658.17 580.240   1
   0   1 -13 5714.91 582.059   1
   1  -1 -13 5634.07 579.803   1
   1  -1 -14 5056.12 526.090   1
   0   1 -14 5872.03 529.601   1
   0  -1 -14 5460.43 526.916   1
  -1   1 -14 5339.88 529.141   1
  -1   0 -14 5738.83 529.663   1
   1   0 -14 5537.48 526.835   1
  -1   1  14 5339.77 526.289   1
   0  -1  14 5561.81 527.975   1
  -1   0  14 5645.23 527.282   1
   1   0  14 5471.77 528.329   1
   0   1  14 5937.30 528.748   1
   1  -1  14 5552.81 529.006   1
   0  -1  14 5847.20 528.337   1
   1   0  14 5398.35 529.647   1
  -1   1  14 5975.71 527.768   1
  -1   0  14 5452.77 526.712   1
   1  -1  14 5558.71 529.225   1
   0   1  14 5557.04 527.251   1
   0   1 -14 5045.61 525.593   1
   1   0 -14 5016.98 523.759   1
  -1   1 -14 4982.97 525.281   1
   1  -1 -14 5062.59 523.409   1
  -1   0 -14 5345.36 527.116   1
   0  -1 -14 5167.82 525.488   1
  -1   1 -15 2636.06 268.242   1
   1  -1 -15 2599.63 266.309   1
  -1   0 -15 2564.09 266.943   1
   0  -1 -15 2243.58 263.772   1
   1   0 -15 2584.40 265.325   1
   0   1 -15 2313.87 264.191   1
   1  -1  15 2630.21 266.329   1
   0   1  15 2253.57 262.853   1
  -1   0  15 2918.80 266.294   1
   1   0  15 2701.05 267.665   1
   0  -1  15 2450.23 264.770   1
  -1   1  15 2652.39 264.453   1
   1  -1  15 3001.91 270.222   1
   0  -1  15 2742.64 267.819   1
   1   0  15 2935.31 268.928   1
  -1   0  15 3011.07 267.135   1
   0   1  15 2657.26 265.848   1
  -1   1  15 2288.95 264.984   1
   0  -1 -15 2626.63 263.354   1
   1  -1 -15 2848.79 265.245   1
   0   1 -15 2423.69 263.234   1
   1   0 -15 2753.59 264.940   1
  -1   0 -15 2554.69 264.232   1
  -1   1 -15 2561.75 265.615   1
  -1   1 -16 302.739 58.2596   1
   0  -1 -16 419.890 61.4293   1
   1   0 -16 251.793 55.0468   1
  -1   0 -16 340.930 59.3606   1
   1  -1 -16 253.735 52.7158   1
   0  -1  16 312.758 55.5284   1
   1   0  16 347.817 57.0313   1
  -1   0  16 323.320 53.8336   1
   0   1  16 278.948 55.3618   1
  -1   1  16 269.482 52.0028   1
   1  -1  16 395.964 58.7037   1
   1  -1  16 291.117 57.3039   1
   0   1  16 292.551 55.3807   1
  -1   0  16 354.327 57.8859   1
  -1   1  16 326.002 56.1998   1
   1   0  16 316.468 57.3526   1
  -1   0 -16 354.530 54.7894   1
   0  -1 -16 301.747 53.8212   1
   0   1 -16 272.753 52.8389   1
   1   0 -16 233.464 51.1716   1
   1  -1 -16 210.859 49.8935   1
  -1   1 -16 275.454 53.4075   1
   1   0 -17 1020.23 120.961   1
  -1   1 -17 1112.78 127.651   1
   0   1 -17 1035.58 123.116   1
  -1   0 -17 1157.13 125.631   1
   1  -1 -17 904.450 120.789   1
   0  -1 -17 1127.21 124.148   1
   1  -1  17 1096.52 124.167   1
  -1   0  17 1162.60 122.411   1
   0  -1  17 1053.65 122.470   1
  -1   1  17 938.199 118.328   1
   0   1  17 893.647 119.303   1
   1   0  17 1045.66 122.910   1
   0   1  17 1039.50 122.438   1
   0  -1  17 969.768 120.227   1
  -1   1  17 914.430 119.133   1
   1   0  17 1081.83 124.485   1
   1  -1  17 887.467 123.540   1
  -1   0  17 1262.99 126.556   1
  -1   1 -17 900.966 120.355   1
   0  -1 -17 967.699 118.921   1
  -1   0 -17 1265.99 124.842   1
   1   0 -17 965.921 118.407   1
   1  -1 -17 1091.02 119.594   1
   0   1 -17 954.476 119.966   1
   0   1 -18 5117.17 467.447   1
   1   0 -18 4695.70 463.993   1
   1  -1 -18 4497.52 462.676   1
  -1   0 -18 4625.33 465.306   1
  -1   1 -18 4457.67 464.644   1
   0  -1 -18 4860.78 465.448   1
  -1   1  18 4605.60 462.416   1
   1  -1  18 4958.86 467.369   1
   0   1  18 5241.55 466.773   1
   0  -1  18 5027.72 465.739   1
  -1   0  18 4410.25 461.811   1
   1  -1  18 4883.26 467.375   1
  -1   0  18 4685.95 463.890   1
   1   0  18 4625.87 466.321   1
   0  -1  18 4923.32 466.546   1
   0   1  18 4624.79 463.457   1
  -1   1  18 4460.20 462.377   1
   0   1 -18 4568.26 463.302   1
   1  -1 -18 4657.43 461.019   1
   1   0 -18 4508.15 461.871   1
   0  -1 -18 4304.85 459.982   1
  -1   1 -18 5064.83 465.611   1
   1  -1 -19 774.602 99.8764   1
  -1   1 -19 555.685 96.4468   1
   1   0 -19 723.952 100.193   1
   0   1 -19 583.219 96.7464   1
   0  -1 -19 676.983 99.3387   1
  -1   0 -19 568.697 96.4559   1
   1   0  19 697.129 97.8228   1
   1  -1  19 814.087 101.022   1
  -1   1  19 685.204 96.5194   1
   0  -1  19 870.899 101.541   1
   0   1  19 854.709 100.899   1
  -1   1  19 625.268 96.0491   1
   1  -1  19 829.246 102.371   1
   0   1  19 792.465 99.4449   1
  -1   0  19 723.745 97.4222   1
   0  -1  19 797.171 99.2193   1
   1   0  19 771.519 100.174   1
   0   1 -19 811.520 99.1502   1
  -1   0 -19 635.704 96.1803   1
   0  -1 -19 867.744 97.5353   1
  -1   1 -19 723.362 96.1857   1
   1  -1 -19 715.324 95.4622   1
  -1   1 -20 1944.95 246.612   1
  -1   0 -20 2373.41 250.996   1
   1   0 -20 2202.10 247.757   1
   1  -1 -20 2393.70 247.811   1
   0  -1 -20 2460.31 248.958   1
   0   1 -20 2254.80 249.582   1
   1   0  20 2282.29 248.637   1
   0  -1  20 2541.75 249.355   1
  -1   0  20 2226.30 244.251   1
   0   1  20 2343.11 246.600   1
   1  -1  20 2567.16 251.509   1
  -1   1  20 2277.00 245.244   1
  -1   1  20 2692.99 250.851   1
   1   0  20 2759.26 254.120   1
   0   1  20 2345.24 248.232   1
   0  -1  20 2554.73 251.203   1
   1  -1  20 2364.50 250.538   1
  -1   0  20 2473.55 248.949   1
   0   1 -20 2116.60 244.847   1
   1  -1 -20 2042.27 244.488   1
   0  -1 -20 2169.81 243.850   1
  -1   1 -20 2220.45 245.669   1
   1   0 -20 2324.22 244.331   1
  -1   0 -20 2483.21 248.431   1
  -1   0 -21 748.661 108.446   1
   1   0 -21 844.657 112.177   1
   0  -1 -21 749.639 109.032   1
   0   1 -21 718.632 110.322   1
   1  -1 -21 731.488 109.436   1
  -1   1 -21 770.578 111.844   1
  -1   0  21 859.754 108.482   1
   0   1  21 672.929 104.303   1
  -1   1  21 874.546 108.962   1
   1  -1  21 1068.71 117.223   1
   0  -1  21 866.190 110.064   1
   1   0  21 586.062 104.040   1
  -1   1  21 904.934 111.968   1
   1   0  21 903.385 114.969   1
  -1   0  21 874.918 109.373   1
   0   1  21 901.627 112.117   1
   0  -1  21 825.503 111.510   1
   1  -1  21 814.174 112.184   1
  -1   1 -21 724.077 108.530   1
  -1   0 -21 966.755 114.606   1
   0   1 -21 748.846 105.559   1
   0  -1 -21 744.756 107.301   1
   1   0 -21 855.756 107.608   1
  -1  -1  -1 15.2335 9.39904   1
   1   1   1 2.62948 8.36148   1
   1   1  -1-1.01787 9.89529   1
  -1  -1   1 17.9670 10.8652   1
  -1  -1  -1 2.62867 8.87879   1
   1   1   1 10.3115 8.81194   1
  -1  -1   1 8.28152 9.96417   1
   1   1  -1 7.87766 10.0305   1
   1   1   2 39.4225 13.3095   1
  -1  -1  -2 64.5868 13.9794   1
  -2   1  -2 39.6607 13.5317   1
   2  -1   2 38.5924 13.7402   1
  -1   2  -2 21.6748 12.2933   1
   1   1  -2 10.2809 11.6244   1
   1  -2   2 12.9833 11.9975   1
   2  -1   2 43.9176 14.3938   1
  -2   1  -2 45.0923 13.8039   1
   1   1   2 42.9595 13.6712   1
  -1  -1  -2 29.5350 12.4653   1
   1   1  -2 15.4919 14.0343   1
   1  -2   2 54.1487 13.3360   1
  -1   2  -2 6.21941 11.1077   1
  -1  -1  -3 17.4184 13.8292   1
   2  -1   3 5.46156 14.4897   1
  -2   1  -3 1.81862 15.1601   1
   1   1  -3 5.29438 10.9410   1
  -1   2  -3 1.68416 12.8075   1
   1  -2   3 1.62127 13.0304   1
  -1  -1  -3-7.84653 13.1994   1
   2  -1   3 8.71139 14.3955   1
  -2   1  -3 40.1932 14.9495   1
  -1   2  -3-14.4216 13.3007   1
   1   1  -3 14.1480 12.8730   1
   1  -2   3-3.32051 12.2170   1
   2  -1   4 16221.1 1465.89   1
  -2   1  -4 16648.2 1466.00   1
   1  -2  -4 16473.8 1462.57   1
  -1   2   4 13675.5 1461.93   1
  -1  -1  -4 15406.1 1464.63   1
   1  -2   4 16081.7 1465.06   1
  -1   2  -4 14544.0 1464.73   1
   1   1  -4 15299.7 1463.47   1
  -1  -1   4 14721.5 1462.96   1
   2  -1   4 15277.8 1465.21   1
   1  -2  -4 15291.9 1462.06   1
  -1   2   4 16836.2 1462.54   1
  -2   1  -4 16809.3 1465.51   1
  -1  -1  -4 16019.0 1464.56   1
  -1  -1   4 15714.4 1463.42   1
  -1   2  -4 15129.3 1464.55   1
   1   1  -4 15486.0 1463.79   1
   1  -2   4 16748.9 1465.17   1
  -1   2   5-3.39019 10.6634   1
  -1  -1  -5 16.3592 15.5663   1
   1   1   5 9.40927 16.3057   1
   1  -2  -5-6.64002 12.0963   1
  -2   1  -5 29.0538 17.8289   1
  -1   2  -5 12.0409 15.1243   1
  -1  -1   5 9.72465 12.6918   1
   2  -1  -5 1.42286 9.69628   1
   2  -1   5 18.0386 16.0543   1
  -2   1   5 9.78110 10.1337   1
   1   1  -5 43.2975 14.6590   1
  -1   2   5-6.48482 10.7414   1
   1   1   5 11.3958 15.3908   1
   1  -2  -5-1.63113 11.1051   1
  -2   1  -5 19.2632 15.9255   1
  -1  -1  -5 29.0465 14.2530   1
   2  -1   5 25.4192 16.9270   1
   1   1  -5 20.5311 11.7348   1
   2  -1  -5-6.79483 9.97213   1
  -2   1   5 9.57880 9.07820   1
  -1  -1   5-1.97166 12.0011   1
  -1   2  -5 28.3667 15.4142   1
  -2   1  -6 13764.4 1354.62   1
   1   1   6 14319.2 1353.74   1
   1  -2  -6 13751.9 1351.48   1
  -1  -1  -6 15419.8 1354.53   1
  -1   2   6 13423.4 1351.06   1
   1   1  -6 16625.7 1353.84   1
  -1  -1   6 14380.2 1352.36   1
  -1   2  -6 13968.1 1354.02   1
  -2   1   6 15173.6 1350.93   1
   2  -1  -6 15004.7 1351.03   1
  -1   2   6 15407.6 1351.82   1
  -1  -1  -6 16234.5 1354.48   1
  -2   1  -6 13528.8 1354.02   1
   1   1   6 13353.0 1353.39   1
   1  -2  -6 14281.7 1351.14   1
  -1  -1   6 14030.5 1352.31   1
  -1   2  -6 13046.0 1353.00   1
   1   1  -6 15058.7 1352.34   1
   2  -1  -6 14292.3 1350.32   1
  -2   1   6 13498.7 1349.91   1
   1  -2  -7-14.4855 15.1477   1
  -2   1  -7 30.9979 20.0273   1
  -1   2   7 9.83157 13.9025   1
   1   1   7 15.6218 16.6175   1
  -1  -1  -7 24.7031 16.2444   1
   1   1  -7 8.41790 16.3192   1
  -2   1   7 4.34939 13.4321   1
   2  -1  -7-4.28551 13.3413   1
   1  -2   7-38.6568 21.1314   1
  -1   2  -7-12.7929 20.0608   1
  -1  -1   7 2.59595 15.9004   1
   1   1   7-23.8057 19.0984   1
  -1  -1  -7 17.8163 16.6294   1
  -1   2   7 27.9669 14.5089   1
   1  -2  -7 11.7118 13.9924   1
   1  -2   7-9.17334 16.7851   1
  -2   1   7 4.06916 12.4666   1
   1   1  -7 7.59656 16.7320   1
  -1  -1   7 5.45510 16.4297   1
  -2   1  -7 15.4252 18.1026   1
   2  -1  -7 6.21624 12.4865   1
  -1   2  -7 27.7242 17.2508   1
  -1  -1  -8 12819.9 1187.93   1
  -2   1  -8 12831.5 1189.77   1
   1  -2  -8 11746.6 1185.06   1
  -1   2   8 12290.6 1185.21   1
   1   1   8 11969.1 1187.35   1
   2  -1  -8 12095.9 1184.48   1
   1   1  -8 13162.0 1187.02   1
  -1  -1   8 13183.2 1186.49   1
   2  -1   8 12085.4 1188.14   1
   1  -2   8 12708.7 1188.40   1
  -1   2  -8 13635.0 1189.46   1
  -2   1   8 12050.7 1184.54   1
  -1  -1  -8 13010.8 1187.87   1
   1  -2  -8 12734.1 1185.86   1
  -2   1  -8 13754.1 1188.57   1
   1   1   8 13192.4 1188.41   1
  -1   2   8 12491.5 1185.33   1
   2  -1   8 12278.1 1188.56   1
  -2   1   8 12522.8 1184.46   1
  -1   2  -8 11536.0 1187.55   1
   2  -1  -8 12297.7 1184.29   1
   1   1  -8 12635.2 1185.89   1
  -1  -1   8 13482.1 1187.63   1
   1  -2   8 12695.3 1187.63   1
   1   1   9 11.7155 18.9476   1
  -1  -1  -9 19.2056 22.7956   1
  -2   1  -9-4.26168 22.7208   1
   1  -2  -9 22.3170 17.5777   1
   1  -2   9 32.1613 22.3479   1
   2  -1  -9 32.3380 16.3853   1
   1   1  -9 17.5788 18.5664   1
  -1  -1   9 27.0495 16.8505   1
  -2   1   9 2.92180 14.5874   1
  -1   2   9 15.8318 18.1505   1
   2  -1   9 4.04926 22.7313   1
  -1   2  -9 19.7756 21.9885   1
  -1  -1  -9 3.71930 19.4144   1
   1  -2  -9 35.3001 18.2374   1
  -1   2   9-3.10129 19.9720   1
   1   1   9 48.2287 22.0215   1
   2  -1   9 4.13589 22.9873   1
  -2   1   9-11.2348 16.7107   1
  -1   2  -9 34.2384 21.1552   1
   1  -2   9 33.6014 21.3739   1
   2  -1  -9 33.4364 16.2891   1
   1   1  -9 13.0710 15.4650   1
  -2   1  -9 44.8326 21.5879   1
  -1  -1   9 10.3360 17.5865   1
   1   1  10 2089.92 205.303   1
  -1   2  10 1974.01 202.324   1
  -2   1 -10 2004.46 207.254   1
   1  -2 -10 1957.32 202.844   1
  -1  -1 -10 2156.41 206.643   1
   2  -1 -10 1816.42 201.304   1
   1  -2  10 2097.23 206.630   1
   1   1 -10 2286.75 206.144   1
  -1  -1  10 2015.66 203.762   1
   2  -1  10 2085.25 207.025   1
  -1   2 -10 2059.03 206.166   1
  -2   1  10 2089.70 202.655   1
   1   1  10 1958.30 204.841   1
  -1  -1 -10 2049.51 205.536   1
  -2   1  10 2155.72 202.174   1
   1  -2 -10 1871.81 201.799   1
  -1   2  10 2106.15 203.194   1
   2  -1  10 2316.69 208.783   1
   2  -1 -10 1891.48 201.049   1
   1   1 -10 2282.99 204.692   1
  -2   1 -10 1840.54 203.481   1
  -1   2 -10 2024.41 205.965   1
   1  -2  10 1937.71 204.108   1
  -1  -1  10 2126.21 204.244   1
  -1  -1 -11-9.27578 25.1850   1
  -2   1 -11 5.10043 25.5976   1
   1  -2 -11-19.7248 22.7218   1
   1   1  11-4.60202 22.2354   1
   1  -2  11 9.62475 25.5823   1
  -1   2 -11 4.72947 24.3080   1
   1   1 -11 8.59914 21.8401   1
  -1  -1  11 4.14080 23.6279   1
  -2   1  11-3.68049 17.7833   1
   2  -1  11-4.81712 22.3371   1
  -1   2  11 3.83709 21.0527   1
   2  -1 -11 11.2830 20.6352   1
  -1  -1 -11-12.8752 23.0614   1
   1   1  11-13.4252 23.7893   1
  -1   2  11 7.74085 20.3504   1
  -2   1  11-3.60964 20.9822   1
   2  -1  11 9.92101 26.0815   1
   2  -1 -11-3.50779 18.4439   1
  -1   2 -11-4.54467 21.6675   1
   1  -2 -11 28.3591 19.2501   1
   1   1 -11-4.00767 21.3048   1
  -1  -1  11-4.06575 19.9013   1
   1  -2  11 22.4305 25.5981   1
  -2   1 -11 22.1760 21.4295   1
   1   1  12 10880.5 1020.40   1
   2  -1 -12 10676.0 1017.35   1
   1  -2 -12 10683.1 1018.29   1
  -1  -1 -12 10060.6 1020.23   1
  -2   1 -12 11146.5 1022.76   1
   2  -1  12 10157.3 1020.61   1
  -1   2 -12 10243.8 1020.11   1
   1   1 -12 12967.7 1022.39   1
   1  -2  12 10880.6 1021.01   1
  -1   2  12 10891.3 1017.81   1
  -2   1  12 10566.2 1016.79   1
  -1  -1  12 9979.16 1017.81   1
   2  -1  12 10888.0 1021.98   1
  -1   2  12 10496.8 1017.22   1
   1   1  12 10847.1 1019.92   1
   1  -2  12 11457.9 1021.35   1
  -1  -1 -12 9327.47 1017.83   1
  -2   1  12 10972.6 1016.89   1
   1  -2 -12 10436.4 1015.63   1
   2  -1 -12 10171.9 1016.03   1
  -1  -1  12 11393.4 1018.78   1
   1   1 -12 10930.9 1018.25   1
  -1   2 -12 11416.7 1020.63   1
  -2   1 -12 11029.5 1019.88   1
   1  -2 -13 14.1184 25.3259   1
  -2   1 -13 23.6771 29.7393   1
  -1  -1 -13 10.8596 30.7202   1
   2  -1 -13 22.7355 24.4727   1
   1   1 -13 14.9681 23.5047   1
  -2   1  13 4.47981 22.5257   1
   1   1  13 26.4855 28.7979   1
  -1   2 -13 5.62172 23.3570   1
   1  -2  13 5.61001 26.0503   1
  -1   2  13-13.5476 26.7585   1
   2  -1  13 28.4557 30.2851   1
  -1  -1  13 14.7054 25.2318   1
   1   1  13 10.5142 29.1688   1
  -2   1  13 4.44891 22.3709   1
   2  -1  13 46.1338 33.2429   1
  -1   2  13 23.1477 27.9060   1
   1  -2 -13 25.0216 24.2804   1
   1  -2  13-5.39975 25.0768   1
   2  -1 -13 12.6888 24.1743   1
  -1  -1 -13 9.83935 25.3234   1
  -2   1 -13 31.1487 27.0263   1
  -1  -1  13 14.3005 23.6704   1
  -1   2 -13 26.4483 29.9290   1
   1   1 -13 14.3167 25.9515   1
   1  -2 -14 5508.43 551.806   1
  -1   2 -14 5110.36 554.239   1
  -1  -1 -14 5791.74 555.975   1
   2  -1 -14 6194.77 553.466   1
  -2   1 -14 5519.12 556.411   1
  -1   2  14 5714.69 552.055   1
   2  -1  14 6117.94 557.874   1
   1   1  14 5418.80 553.618   1
   1   1 -14 5382.00 553.264   1
   1  -2  14 6342.86 557.797   1
  -1  -1  14 6317.29 555.147   1
  -2   1  14 5717.54 552.069   1
   1  -2  14 6203.15 557.091   1
  -1  -1 -14 5705.81 552.696   1
  -2   1  14 5674.72 552.025   1
   2  -1  14 6344.17 558.462   1
   1   1  14 5469.09 553.732   1
  -1  -1  14 5679.06 553.568   1
  -1   2  14 5546.80 551.777   1
  -2   1 -14 5396.02 554.533   1
   1  -2 -14 6064.22 551.466   1
   2  -1 -14 6096.46 551.917   1
  -1   2 -14 5284.77 554.379   1
   1   1 -14 5039.06 550.667   1
   2  -1 -15-16.1043 28.8443   1
  -1  -1 -15 24.8526 35.1160   1
   1  -2 -15-16.4035 31.4923   1
  -1   2  15 16.0341 30.7832   1
   1  -2  15-44.6862 35.7315   1
   1   1  15-29.7232 29.8339   1
  -1  -1  15 39.5744 30.0529   1
   2  -1  15-19.3467 28.5926   1
  -1   2 -15-26.0636 35.3822   1
  -2   1  15-20.8759 30.6105   1
   1   1 -15 11.6968 32.7350   1
   1   1  15 66.3620 34.0972   1
  -1   2  15 53.9178 35.3567   1
  -2   1  15 10.6504 30.0974   1
   1  -2  15-6.27120 33.3366   1
  -1  -1 -15 5.47011 29.0782   1
   1  -2 -15 4.88989 26.2749   1
  -2   1 -15-23.7156 29.7549   1
   1   1 -15-5.50270 28.9317   1
  -1   2 -15-6.05851 29.2718   1
   2  -1 -15-14.9075 26.7009   1
  -1  -1  15 22.5486 28.9725   1
   1  -2 -16 602.541 85.8099   1
  -1  -1 -16 739.949 92.5489   1
  -2   1 -16 620.072 93.9016   1
   2  -1 -16 601.811 85.7689   1
  -1   2 -16 652.206 91.9566   1
   1   1 -16 777.275 91.2115   1
  -1   2  16 589.732 86.4325   1
  -2   1  16 833.914 88.6703   1
   1   1  16 722.797 90.2649   1
   2  -1  16 704.760 91.6278   1
  -1  -1  16 645.232 86.3229   1
   1  -2  16 845.257 94.4193   1
  -2   1  16 863.559 91.5814   1
   1  -2  16 638.131 89.5582   1
   1   1  16 693.779 89.5607   1
   2  -1  16 635.364 92.8975   1
  -1  -1  16 813.199 91.6438   1
  -1   2  16 715.990 87.5797   1
   1  -2 -16 624.079 83.9186   1
  -2   1 -16 594.693 87.9479   1
   1   1 -16 634.068 86.3131   1
  -1  -1 -16 643.551 86.3201   1
   2  -1 -16 672.027 85.2115   1
  -1   2 -16 715.969 90.0214   1
  -2   1 -17-7.51849 39.5349   1
  -1   2 -17 7.37505 40.0523   1
   2  -1 -17 6.19510 37.9281   1
   1  -2 -17-24.9429 37.2265   1
  -1  -1 -17 21.0034 36.4039   1
   2  -1  17 29.1552 38.7508   1
  -2   1  17-5.95579 32.3467   1
  -1  -1  17-38.4391 32.5474   1
   1  -2  17 21.4862 35.5080   1
  -1   2  17-42.2815 36.3690   1
   1   1 -17 13.4302 33.2928   1
   1   1  17 6.69924 33.2141   1
   2  -1  17 81.1553 43.2766   1
  -2   1  17 30.5698 34.5609   1
  -1  -1  17 13.0263 32.2918   1
   1   1  17-6.81651 36.2406   1
  -1   2  17-6.12504 36.5659   1
   1  -2  17-28.9537 37.2074   1
  -2   1 -17 13.5760 36.0890   1
   2  -1 -17-5.71068 29.6962   1
  -1  -1 -17 12.3159 33.4443   1
   1  -2 -17-5.66188 28.4216   1
  -1   2 -17 40.9734 36.3064   1
   1   1 -17 62.4074 33.1804   1
   1  -2 -18 3123.76 319.661   1
   1   1 -18 3333.84 323.143   1
   2  -1 -18 3107.80 319.508   1
  -1  -1 -18 2905.19 320.221   1
  -2   1 -18 3245.02 325.357   1
  -1   2 -18 3188.03 323.620   1
   1  -2  18 3126.92 322.131   1
  -1   2  18 3072.93 317.946   1
  -1  -1  18 3452.91 322.193   1
   2  -1  18 3424.43 325.071   1
  -2   1  18 3268.86 318.825   1
   2  -1  18 3097.60 323.712   1
  -1   2  18 3129.51 318.600   1
   1   1  18 3189.70 321.446   1
  -2   1  18 3386.17 320.493   1
   1  -2  18 3419.43 325.696   1
  -1  -1  18 3480.75 321.973   1
   2  -1 -18 3249.69 317.849   1
   1   1 -18 2902.26 316.997   1
  -1   2 -18 2956.21 319.324   1
   1  -2 -18 2920.41 316.375   1
  -2   1 -18 2787.58 318.905   1
  -1   2 -19 16.4769 41.3552   1
   1   1 -19-7.57659 39.8455   1
   2  -1 -19 35.0220 43.2364   1
  -1  -1 -19-31.0830 43.0756   1
  -2   1 -19 8.35650 49.4564   1
   1  -2 -19 28.1064 36.1247   1
   1  -2  19-7.93293 38.3384   1
   1   1  19 37.7242 41.4038   1
  -1   2  19 6.77582 40.1049   1
  -1  -1  19 7.13495 34.4842   1
   2  -1  19 32.0001 42.0713   1
  -2   1  19-46.6182 36.9200   1
  -2   1  19 27.6054 38.2586   1
   1   1  19 53.0501 44.8541   1
  -1  -1  19-7.47001 34.6491   1
   1  -2  19-24.6526 43.2147   1
  -1   2  19 41.1399 36.8536   1
   2  -1  19 8.26973 41.0029   1
  -1   2 -19 22.7188 37.5498   1
  -1  -1 -19 6.84484 39.7965   1
  -2   1 -19 7.61213 40.9119   1
   1  -2 -19-12.9353 38.2819   1
   1   1 -19 41.4808 37.1587   1
   2  -1 -19 6.43043 32.2842   1
  -1  -1 -20 4450.33 453.454   1
  -2   1 -20 4008.09 453.698   1
   1  -2 -20 4261.17 449.799   1
   1   1 -20 4658.55 453.485   1
  -1   2 -20 4489.01 455.273   1
  -1   2  20 4349.90 449.668   1
   1   1  20 4630.02 453.388   1
  -2   1  20 4990.07 452.624   1
  -1  -1  20 4729.82 452.238   1
   1  -2  20 4831.94 455.779   1
   2  -1  20 4204.67 452.481   1
   2  -1  20 4442.06 455.875   1
  -2   1  20 4793.39 452.223   1
   1  -2  20 4986.75 458.661   1
  -1   2  20 4572.13 451.092   1
   1   1  20 4919.67 455.589   1
  -1  -1  20 4766.07 455.077   1
  -2   1 -20 4203.55 451.802   1
   1   1 -20 4449.43 450.489   1
  -1   2 -20 4368.85 452.236   1
   1  -2 -20 4553.90 448.954   1
  -1  -1 -20 4408.15 451.189   1
  -1  -1 -21 8.50310 51.2060   1
  -1   2 -21 55.3438 57.8492   1
  -2   1 -21 9.19452 53.4586   1
   1   1 -21 42.3017 46.4336   1
  -1  -1  21 7.85637 40.3973   1
   2  -1  21-34.8672 46.3535   1
   1  -2  21 60.8430 44.6895   1
  -2   1  21-29.5616 47.7815   1
   1   1  21-16.4547 43.7527   1
  -1   2  21 37.1091 44.3186   1
   2  -1  21-27.5553 54.8402   1
   1   1  21 8.34310 45.7906   1
   1  -2  21 18.2920 49.1596   1
  -1  -1  21-8.45215 45.4327   1
  -1   2  21 30.3499 39.0161   1
  -2   1  21 7.62940 40.5756   1
  -2   1 -21 50.2904 43.5941   1
   1   1 -21 53.3214 42.6544   1
  -1   2 -21-58.5990 52.0926   1
  -1  -1 -21 38.6547 41.9985   1
   0  -2   0 44226.1 4164.97   1
   0   2   0 43230.7 4164.91   1
   0   2   0 45250.8 4165.13   1
   0  -2   0 45621.0 4165.05   1
   0  -2  -1 31214.5 3042.72   1
   2   0   1 30967.6 3043.75   1
  -2   0  -1 31069.9 3043.61   1
   0  -2   1 32907.1 3044.97   1
   0   2  -1 33669.6 3045.02   1
   2   0   1 33387.8 3043.81   1
  -2   0  -1 34043.8 3044.04   1
   0  -2  -1 32857.5 3042.76   1
   0   2  -1 34192.8 3045.13   1
   0  -2   1 32699.4 3045.13   1
  -2   0  -2 42782.7 3895.21   1
   2   0   2 45655.8 3895.64   1
   0  -2  -2 42699.9 3893.32   1
   2  -2   2 39378.7 3894.59   1
   0   2  -2 42810.4 3894.95   1
  -2   2  -2 39952.9 3894.78   1
   0  -2   2 40729.4 3895.19   1
   2   0   2 42386.8 3895.02   1
  -2   0  -2 38458.3 3894.63   1
   0  -2  -2 40187.1 3893.46   1
   0  -2   2 42420.3 3895.63   1
   0   2  -2 42979.1 3896.62   1
  -2   2  -2 44146.7 3895.00   1
   2  -2   2 40354.3 3894.37   1
  -2   0  -3 16962.2 1547.35   1
   0  -2  -3 15756.2 1544.98   1
   2   0   3 15656.5 1546.89   1
   0   2   3 16295.4 1545.43   1
   2  -2   3 16889.7 1547.35   1
   0  -2   3 17640.9 1546.75   1
   0   2  -3 15281.0 1546.27   1
  -2   2  -3 17278.7 1547.20   1
  -2   0   3 15458.6 1544.89   1
   2   0  -3 16694.0 1544.77   1
   0   2   3 16221.1 1545.09   1
  -2   0  -3 16745.9 1547.12   1
   0  -2  -3 17251.3 1545.55   1
   2   0   3 16094.9 1546.92   1
  -2   0   3 16414.3 1545.21   1
  -2   2  -3 14368.2 1546.25   1
   2   0  -3 17808.4 1545.81   1
   0  -2   3 17062.2 1546.84   1
   2  -2   3 16595.2 1546.62   1
   0   2  -3 18759.5 1547.93   1
   0   2   4 114959. 11841.8   1
   2   0   4 130784. 11844.3   1
  -2   0  -4 120543. 11843.8   1
   0  -2  -4 116085. 11841.8   1
  -2   0   4 124025. 11841.0   1
   0   2  -4 148453. 11844.2   1
   2  -2   4 143175. 11844.8   1
  -2   2  -4 129205. 11844.0   1
   2   0  -4 121797. 11840.9   1
   2   0   4 130088. 11844.1   1
  -2   0  -4 124926. 11843.9   1
   0  -2  -4 132199. 11842.3   1
   0   2   4 135363. 11842.5   1
  -2   2  -4 137802. 11844.0   1
  -2   0   4 122486. 11840.9   1
   2  -2   4 127150. 11843.4   1
   0   2  -4 117447. 11842.8   1
   2   0  -4 124228. 11841.5   1
   2  -2  -5 6183.91 611.498   1
  -2   2   5 5974.59 611.213   1
   0  -2  -5 6350.29 614.245   1
  -2   0  -5 6878.50 616.613   1
   0   2   5 6223.18 613.783   1
  -2   2  -5 6420.56 615.789   1
   2   0  -5 5666.74 612.014   1
   0   2  -5 6993.71 615.609   1
   2  -2   5 6450.86 616.205   1
  -2   0   5 6216.60 612.349   1
  -2   0  -5 6920.76 616.364   1
   2  -2  -5 6483.85 611.214   1
  -2   2   5 7034.19 611.843   1
   0  -2  -5 7128.16 614.567   1
   0   2   5 6942.81 614.340   1
   2  -2   5 6573.46 615.496   1
   0   2  -5 7120.38 615.103   1
  -2   2  -5 5520.46 615.081   1
  -2   0   5 6663.62 612.828   1
   2   0  -5 7086.21 613.260   1
  -2   0  -6 2752.59 277.617   1
   2  -2  -6 3122.29 274.340   1
   0   2   6 2637.26 275.722   1
   0  -2  -6 3169.38 276.818   1
  -2   2   6 2703.57 272.863   1
   0  -2   6 3296.46 277.564   1
   2  -2   6 3125.75 279.131   1
  -2   0   6 2706.89 274.615   1
   0   2  -6 2934.98 277.429   1
  -2   2  -6 3095.01 278.703   1
   2   0  -6 2762.21 274.465   1
   2  -2  -6 2761.33 272.912   1
   0  -2  -6 2827.13 275.398   1
   0   2   6 2893.33 275.677   1
  -2   2   6 3061.30 273.777   1
  -2   0  -6 3177.01 278.564   1
  -2   2  -6 2382.04 276.189   1
   0  -2   6 2644.60 276.437   1
   0   2  -6 2840.66 276.063   1
   2   0  -6 2752.15 273.742   1
  -2   0   6 2813.80 274.536   1
  -2   0  -7 2056.09 212.060   1
   0  -2  -7 2508.28 210.327   1
  -2   2  -7 2318.36 211.901   1
   2  -2  -7 1970.19 206.062   1
   0   2   7 2348.82 209.664   1
   2   0   7 2175.31 211.560   1
  -2   0   7 1858.33 206.450   1
   0   2  -7 2236.08 210.620   1
   0  -2   7 2479.86 210.703   1
   2   0  -7 1855.53 206.813   1
  -2   2   7 2209.75 206.364   1
   2   0   7 2069.04 210.182   1
   0  -2  -7 1965.83 208.739   1
  -2   0  -7 1984.77 209.678   1
   0   2   7 2321.21 209.330   1
  -2   2   7 2059.30 206.093   1
   0   2  -7 2621.70 211.508   1
   2   0  -7 2106.63 206.600   1
  -2   0   7 2011.93 207.272   1
   2  -2  -7 1941.61 205.206   1
  -2   2  -7 2157.85 210.402   1
   0  -2   7 2161.58 209.993   1
  -2   2  -8 1251.34 125.976   1
   2  -2  -8 1272.69 121.452   1
   2   0   8 1137.94 125.229   1
   0  -2  -8 1297.65 123.828   1
   0   2   8 1236.89 123.353   1
  -2   0  -8 1129.48 125.407   1
   2   0  -8 1190.34 121.446   1
  -2   0   8 1041.88 120.218   1
   0  -2   8 1184.31 123.599   1
   0   2  -8 1180.84 124.037   1
  -2   2   8 1311.55 120.886   1
  -2   2   8 1287.57 121.097   1
  -2   0  -8 1299.04 125.945   1
   0  -2  -8 1234.91 122.817   1
   0   2   8 1248.48 123.666   1
   2   0   8 1261.00 125.511   1
   2  -2  -8 949.965 118.556   1
   0   2  -8 1260.65 123.649   1
  -2   2  -8 1196.44 124.060   1
  -2   0   8 1117.05 120.920   1
   2   0  -8 1155.48 120.699   1
   0  -2   8 1230.73 124.210   1
   2  -2  -9 2138.86 196.215   1
   2   0   9 1919.80 199.763   1
  -2   2  -9 1838.96 199.216   1
   0  -2  -9 1955.29 197.054   1
  -2   0  -9 1819.16 199.345   1
   0   2   9 1929.73 197.273   1
   0   2  -9 1904.50 198.392   1
   0  -2   9 1938.87 198.088   1
   2   0  -9 1794.57 195.545   1
  -2   2   9 1944.68 195.053   1
   2  -2   9 2109.15 200.278   1
  -2   0   9 1930.73 195.743   1
   0   2   9 1859.53 197.198   1
  -2   2   9 2054.96 195.216   1
   0  -2  -9 2058.99 197.561   1
   2  -2   9 2178.77 200.231   1
  -2   0  -9 2171.35 201.084   1
   2   0   9 1914.49 199.303   1
   0   2  -9 1972.63 197.579   1
   2   0  -9 2177.42 196.350   1
  -2   0   9 1902.43 195.365   1
   2  -2  -9 1828.47 194.045   1
  -2   2  -9 2324.82 200.918   1
   0  -2   9 2063.84 198.961   1
   0  -2 -10 51367.3 4906.38   1
   2   0  10 55594.8 4909.35   1
  -2   0 -10 50495.8 4908.68   1
   2  -2 -10 53439.9 4904.48   1
   0   2  10 48238.5 4905.53   1
  -2   2 -10 53642.0 4909.05   1
  -2   0  10 52913.5 4904.68   1
   0   2 -10 52027.4 4907.87   1
   2   0 -10 55847.3 4905.80   1
  -2   2  10 54882.1 4904.50   1
   0  -2  10 48157.9 4906.32   1
   2  -2  10 51663.9 4908.14   1
   0  -2 -10 51870.8 4905.49   1
  -2   2  10 52393.9 4904.05   1
   0   2  10 51730.1 4905.87   1
   2   0  10 54090.9 4908.29   1
   2  -2  10 50685.9 4907.65   1
  -2   0 -10 52955.5 4907.39   1
  -2   2 -10 52125.7 4907.63   1
   2  -2 -10 51555.5 4902.78   1
   0  -2  10 51334.6 4906.89   1
  -2   0  10 52119.2 4904.31   1
   0   2 -10 55068.1 4907.36   1
   2   0 -10 53421.2 4904.40   1
   2   0  11 4091.89 445.663   1
   0   2  11 4372.47 444.173   1
  -2   0 -11 4286.94 447.167   1
  -2   2 -11 4346.04 447.085   1
   0  -2 -11 4535.52 444.905   1
   2  -2 -11 4299.09 442.542   1
  -2   2  11 4660.27 442.763   1
   0   2 -11 4624.74 446.823   1
   2   0 -11 4909.97 444.861   1
   2  -2  11 4797.40 448.621   1
   0  -2  11 4987.96 447.535   1
  -2   0  11 5067.72 444.760   1
  -2   2  11 4377.11 442.420   1
   2   0  11 4959.57 448.062   1
  -2   0 -11 4630.03 446.446   1
   0   2  11 4225.95 443.796   1
   0  -2 -11 4179.24 443.958   1
   2  -2  11 4658.03 448.294   1
   0   2 -11 4840.94 446.120   1
   2  -2 -11 4561.34 441.840   1
   2   0 -11 4951.12 443.624   1
  -2   0  11 4758.43 443.688   1
   0  -2  11 4863.72 446.337   1
  -2   2 -11 4697.07 446.677   1
   0   2  12 4482.76 408.083   1
   2   0  12 4693.49 411.470   1
  -2   0 -12 4633.92 411.604   1
   2  -2 -12 3958.38 405.191   1
  -2   2 -12 4303.25 411.182   1
   0  -2 -12 4380.29 407.825   1
   2   0 -12 4482.07 407.038   1
  -2   2  12 4186.65 405.442   1
   2  -2  12 3752.23 408.815   1
  -2   0  12 4105.48 405.455   1
   0   2 -12 4323.81 409.202   1
   0  -2  12 4006.69 407.560   1
   0   2  12 4034.70 406.348   1
   0  -2 -12 3904.90 405.622   1
  -2   0 -12 4213.37 408.434   1
   2  -2  12 4186.97 409.494   1
  -2   2  12 4331.07 405.241   1
   2   0  12 4417.01 410.362   1
   0   2 -12 3864.63 407.453   1
   2   0 -12 4402.16 405.497   1
   2  -2 -12 3364.46 403.174   1
  -2   0  12 4431.00 405.921   1
   0  -2  12 4578.92 409.171   1
  -2   2 -12 3953.86 408.225   1
   0   2  13 4834.68 472.767   1
  -2   2 -13 4627.27 475.498   1
   0  -2 -13 4961.61 472.948   1
   2  -2 -13 4422.68 470.086   1
  -2   0 -13 4492.81 474.829   1
  -2   0  13 5218.65 472.699   1
   0   2 -13 5144.78 476.038   1
   2  -2  13 5000.48 476.838   1
   0  -2  13 5377.37 475.930   1
   2   0 -13 4733.21 471.637   1
   2   0  13 5276.82 476.736   1
  -2   2  13 4818.58 471.202   1
  -2   2  13 4473.66 469.829   1
   0  -2 -13 5178.85 472.592   1
   2   0  13 5253.69 476.803   1
   0   2  13 4998.10 473.884   1
  -2   0 -13 4708.17 473.215   1
   2  -2  13 5043.16 477.343   1
  -2   0  13 4803.33 470.585   1
  -2   2 -13 4620.05 474.260   1
   2  -2 -13 4581.30 469.839   1
   0   2 -13 5019.09 474.221   1
   2   0 -13 4208.97 469.458   1
   0  -2  13 6080.39 477.687   1
   2  -2 -14 327.238 46.5987   1
  -2   2 -14 196.316 47.8261   1
   0  -2 -14 322.890 47.1757   1
  -2   0 -14 203.789 48.3573   1
   2  -2  14 231.958 48.3860   1
   0   2  14 269.612 46.5179   1
  -2   0  14 161.836 39.8388   1
   0  -2  14 231.773 47.8535   1
   2   0  14 255.199 48.8875   1
  -2   2  14 191.449 41.5133   1
   0   2 -14 166.833 43.4446   1
   2   0 -14 206.652 41.7609   1
   2  -2  14 248.720 47.3878   1
   2   0  14 268.253 49.7352   1
   0   2  14 178.089 42.7720   1
  -2   2  14 245.273 43.4241   1
  -2   2 -14 282.818 49.2573   1
   0  -2 -14 205.780 40.7279   1
   0  -2  14 247.345 46.9985   1
  -2   0  14 227.534 44.2898   1
   0   2 -14 181.543 41.7982   1
   2   0 -14 229.327 40.1757   1
  -2   0 -14 283.832 47.3241   1
   2  -2 -14 204.211 40.0289   1
   2   0 -15 1548.35 167.544   1
  -2   2 -15 1597.61 173.399   1
   0  -2 -15 1680.99 169.351   1
   2  -2 -15 1522.23 166.249   1
   2   0  15 1445.96 170.239   1
   0  -2  15 1744.40 171.873   1
   0   2 -15 1528.61 169.933   1
  -2   2  15 1619.09 166.496   1
   2  -2  15 1621.80 172.047   1
   0   2  15 1635.97 168.963   1
  -2   0  15 1582.18 166.731   1
   0  -2 -15 1524.69 165.821   1
   0   2  15 1531.54 168.958   1
  -2   0  15 1667.32 168.810   1
   2   0  15 1587.05 172.544   1
   2  -2  15 1707.79 174.163   1
   0  -2  15 1749.08 171.335   1
  -2   2  15 1661.58 167.078   1
  -2   2 -15 1326.14 166.962   1
   2  -2 -15 1268.84 163.359   1
   2   0 -15 1526.60 165.241   1
  -2   0 -15 1703.19 169.971   1
   0   2 -15 1743.79 171.835   1
   2   0 -16 3740.68 358.133   1
   2  -2 -16 3411.88 356.020   1
   0  -2 -16 3944.18 359.626   1
  -2   2 -16 4083.14 365.124   1
   0   2 -16 3994.28 362.175   1
  -2   0 -16 4035.93 363.907   1
   2  -2  16 3499.03 360.631   1
   0   2  16 3430.76 356.803   1
   2   0  16 3113.56 357.755   1
  -2   2  16 3738.47 356.222   1
  -2   0  16 3787.44 357.261   1
   0  -2  16 3749.10 360.272   1
   2   0  16 3535.43 360.878   1
   2  -2  16 3803.87 363.642   1
   0   2  16 3381.64 356.925   1
  -2   0  16 3635.73 356.963   1
   0  -2  16 3549.59 359.377   1
  -2   2  16 3826.34 356.910   1
  -2   2 -16 3193.50 359.256   1
   2  -2 -16 3741.52 355.450   1
  -2   0 -16 3371.35 357.058   1
   2   0 -16 3308.25 354.890   1
   0   2 -16 3384.40 356.961   1
   0  -2 -16 3440.51 354.971   1
   2  -2 -17 232.612 47.7663   1
  -2   0 -17 251.226 51.3879   1
  -2   2 -17 247.263 57.4501   1
   0  -2 -17 110.710 43.0832   1
  -2   2  17 136.998 40.4237   1
   0   2  17 194.762 48.5181   1
   2   0 -17 176.994 48.7789   1
   0   2 -17 255.832 53.2623   1
   0  -2  17 183.717 47.1910   1
  -2   0  17 221.764 44.1369   1
   2   0  17 164.063 46.2291   1
   2   0  17 145.778 48.8028   1
  -2   2  17 188.954 44.7937   1
  -2   0  17 208.941 46.3563   1
   0   2  17 133.575 43.1136   1
   2  -2  17 190.166 50.3214   1
   0  -2 -17 168.095 43.3845   1
   0  -2  17 255.168 48.6554   1
   2   0 -17 104.600 39.4765   1
   2  -2 -17 116.380 39.6979   1
   0   2 -17 238.275 49.7271   1
  -2   0 -17 169.587 45.7851   1
  -2   0 -18 7667.66 731.452   1
   0   2 -18 7470.69 729.980   1
  -2   2 -18 7799.17 732.860   1
   0  -2 -18 7788.15 728.031   1
   2   0 -18 7407.94 726.956   1
   0   2  18 8112.52 728.579   1
   2  -2  18 6845.69 728.426   1
  -2   2  18 7455.85 724.721   1
   0  -2  18 7231.48 727.900   1
  -2   0  18 7774.57 726.499   1
   2   0  18 7445.55 729.207   1
   2  -2  18 7941.02 732.831   1
  -2   0  18 7480.87 726.130   1
   2   0  18 7808.56 731.458   1
   0   2  18 7363.27 726.707   1
   0  -2  18 7448.05 729.230   1
   0  -2 -18 7174.23 724.238   1
   2  -2 -18 7826.58 724.713   1
   0   2 -18 8001.16 729.593   1
  -2   0 -18 7190.84 726.202   1
   2   0 -18 7551.86 725.235   1
  -2   2 -18 7032.08 727.909   1
   2  -2 -19 187.114 50.6375   1
   2   0 -19 199.264 53.4296   1
  -2   0 -19 295.574 59.8790   1
  -2   2 -19 121.049 56.1464   1
   0  -2 -19 262.501 56.9076   1
   2   0  19 308.366 59.8707   1
   0   2  19 298.950 57.9102   1
  -2   2  19 182.479 50.6208   1
   0  -2  19 233.943 53.6734   1
  -2   0  19 343.178 57.8387   1
   0   2 -19 280.217 58.5567   1
   2  -2  19 286.537 57.9769   1
  -2   2  19 153.738 49.5521   1
  -2   0  19 105.967 45.9755   1
   0   2  19 242.224 52.0013   1
   2   0  19 177.685 54.4196   1
   0  -2  19 226.130 54.5356   1
   2  -2  19 196.173 59.7481   1
  -2   0 -19 218.342 52.3429   1
   0  -2 -19 169.710 50.1689   1
   0   2 -19 167.833 49.9035   1
   2   0 -19 189.608 50.7595   1
  -2   2 -19 108.971 47.1231   1
   2  -2 -19 200.350 49.9190   1
  -2   2 -20 915.563 116.085   1
  -2   0 -20 865.191 113.850   1
   2   0 -20 825.966 107.977   1
   0   2 -20 971.146 118.498   1
   0  -2 -20 875.013 111.919   1
   0   2  20 684.302 104.958   1
   2  -2  20 858.743 113.405   1
   0  -2  20 856.357 109.491   1
   2   0  20 794.527 110.714   1
  -2   0  20 848.756 107.541   1
   2   0  20 912.898 113.839   1
  -2   2  20 867.414 105.817   1
   0   2  20 742.771 105.690   1
  -2   0  20 808.663 108.491   1
   2  -2  20 938.523 116.267   1
   0  -2  20 850.116 111.676   1
   2   0 -20 865.767 105.843   1
   0  -2 -20 875.083 107.072   1
  -2   0 -20 811.286 108.815   1
  -2   2 -20 620.563 104.242   1
   0   2 -20 928.315 110.429   1
  -2   0 -21 689.106 104.894   1
   0  -2 -21 724.457 103.390   1
   0   2 -21 735.408 105.364   1
  -2   2 -21 521.123 101.041   1
   2   0  21 968.960 109.492   1
   0   2  21 756.266 100.268   1
   0  -2  21 1019.00 109.239   1
  -2   0  21 676.579 97.4433   1
  -2   2  21 731.442 97.6537   1
   2  -2  21 780.129 107.067   1
   2   0  21 727.136 104.724   1
   2  -2  21 626.289 102.943   1
  -2   0  21 875.171 106.795   1
  -2   2  21 780.393 102.019   1
   0  -2  21 776.070 104.394   1
   0   2  21 727.125 100.821   1
   2  -2 -21 712.523 96.5173   1
   0  -2 -21 588.219 94.9901   1
   0   2 -21 712.811 101.167   1
  -2   2 -21 572.551 98.3036   1
  -2   0 -21 676.705 100.147   1
  -3   1   0 96884.6 9976.09   1
   3  -1   0 115723. 9976.84   1
   1   2   0 116014. 9977.72   1
   2   1   0 104397. 9976.51   1
  -2  -1   0 112633. 9976.78   1
  -2   3   0 102585. 9976.33   1
   1  -3   0 111574. 9977.81   1
   2  -3   0 108882. 9976.67   1
   2   1   0 110070. 9976.66   1
  -3   1   0 96753.1 9976.25   1
   3  -1   0 95794.2 9975.95   1
  -1  -2   0 118607. 9977.66   1
  -2  -1   0 110035. 9976.71   1
   1  -3   0 111077. 9978.25   1
   2  -3   0 107804. 9977.00   1
  -1  -2   0 112402. 9977.93   1
  -2   3   0 99164.7 9976.97   1
   3  -1   1 32468.2 3278.17   1
   2   1   1 36949.7 3277.99   1
  -3   2  -1 34363.5 3277.99   1
   3  -2   1 34270.9 3277.89   1
   1   2   1 36200.1 3277.26   1
  -1  -2  -1 35372.5 3277.33   1
  -2  -1  -1 36142.4 3277.78   1
  -1  -2   1 36685.6 3278.92   1
   1   2  -1 36372.1 3279.04   1
   2  -3   1 32625.0 3277.79   1
  -1   3   1 36680.5 3277.52   1
   1  -3   1 31804.9 3278.64   1
  -1  -2  -1 35707.4 3277.50   1
   1   2   1 37530.7 3277.54   1
   1  -3  -1 34705.6 3277.51   1
  -2  -1  -1 35818.6 3277.99   1
   3  -2   1 34024.7 3277.71   1
   3  -1   1 36988.3 3278.31   1
  -3   2  -1 30787.9 3277.42   1
   2   1   1 37377.1 3277.95   1
   1  -3   1 35876.6 3279.72   1
  -1  -2   1 35067.1 3278.96   1
   2  -3   1 32770.5 3277.45   1
  -1   3   1 34766.5 3277.26   1
   1  -3  -1 33756.1 3277.16   1
   1   2  -1 37605.3 3278.91   1
   1  -3  -2 111667. 9846.08   1
   3  -1   2 102819. 9848.78   1
  -1  -2  -2 99374.9 9847.14   1
  -2  -1  -2 101399. 9848.14   1
   3  -2   2 112195. 9849.06   1
  -1   3   2 101091. 9845.64   1
   2   1   2 94715.4 9847.93   1
   1  -3   2 117836. 9849.32   1
  -1  -2   2 113050. 9849.73   1
   2   1  -2 106197. 9848.12   1
  -1   3  -2 106218. 9848.35   1
   2  -3   2 97337.5 9848.41   1
   1   2  -2 112010. 9849.55   1
  -1  -2  -2 108104. 9847.67   1
   1  -3  -2 103778. 9845.73   1
   3  -1   2 100402. 9848.45   1
   3  -2   2 95788.5 9847.99   1
  -2  -1  -2 106000. 9848.33   1
   2   1   2 110007. 9848.43   1
  -1   3  -2 101888. 9849.37   1
   2  -3   2 108246. 9848.36   1
   1   2  -2 106514. 9849.29   1
   2   1  -2 114228. 9848.14   1
   1  -3   2 97158.5 9848.64   1
  -1  -2   2 119129. 9850.45   1
  -2  -1  -3 32598.3 3035.26   1
  -3   1  -3 29875.1 3035.69   1
   3  -1   3 31459.3 3035.74   1
  -1   3   3 32834.1 3032.44   1
  -1  -2  -3 34315.4 3034.42   1
   3  -2   3 30207.3 3035.56   1
   1  -3  -3 32919.6 3032.03   1
   2   1   3 33503.1 3035.68   1
  -1   3  -3 27331.4 3034.99   1
   2   1  -3 30256.9 3034.38   1
  -2  -1   3 31470.6 3034.81   1
   2  -3   3 34801.7 3035.72   1
  -2   3  -3 32012.5 3035.42   1
   1   2  -3 33845.3 3035.72   1
   1  -3   3 34304.0 3035.50   1
   1  -3  -3 30709.9 3032.26   1
   2   1   3 31705.2 3035.33   1
  -3   1  -3 30535.0 3035.38   1
  -1   3   3 33850.1 3032.21   1
  -2  -1  -3 34900.1 3035.89   1
  -1  -2  -3 31612.4 3034.39   1
   3  -2   3 32101.3 3035.47   1
   3  -1   3 34431.1 3036.06   1
   2   1  -3 34024.9 3035.25   1
  -2  -1   3 34365.0 3035.73   1
   1   2  -3 36117.4 3037.32   1
  -2   3  -3 31317.1 3035.09   1
  -1   3  -3 36408.7 3036.56   1
   2  -3   3 29446.8 3034.81   1
   1  -3   3 31925.4 3035.18   1
   3  -2   4 181606. 16595.1   1
  -1  -2  -4 170388. 16593.3   1
   3  -1   4 171169. 16595.1   1
  -1   3   4 178608. 16591.5   1
  -2   3   4 172895. 16590.1   1
  -3   2  -4 190266. 16595.6   1
   2  -3  -4 173710. 16589.8   1
  -2  -1  -4 165974. 16594.4   1
   1  -3  -4 170433. 16590.8   1
  -3   1  -4 176034. 16595.0   1
   2   1  -4 181039. 16592.9   1
  -1   3  -4 175837. 16594.2   1
   1  -3   4 182893. 16594.5   1
   2  -3   4 190163. 16595.3   1
  -3   1   4 172004. 16590.5   1
  -2  -1   4 177907. 16593.5   1
   1   2  -4 173500. 16593.7   1
   3  -1  -4 178767. 16590.0   1
  -2   3  -4 155406. 16594.0   1
  -2  -1  -4 176294. 16594.6   1
  -3   1  -4 171073. 16594.6   1
  -3   2  -4 190140. 16594.9   1
   3  -1   4 165987. 16594.3   1
  -1  -2  -4 196772. 16594.3   1
  -2   3   4 192285. 16590.1   1
   2  -3  -4 169817. 16589.9   1
   3  -2   4 163774. 16594.3   1
   1  -3  -4 179116. 16591.6   1
  -1   3   4 175640. 16591.1   1
   3  -1  -4 169792. 16590.8   1
   2   1  -4 200201. 16595.0   1
  -2  -1   4 167364. 16593.3   1
  -1   3  -4 177302. 16593.9   1
  -2   3  -4 171706. 16594.9   1
   1  -3   4 165949. 16593.8   1
   2  -3   4 178236. 16594.5   1
  -3   1   4 204291. 16590.8   1
   1   2  -4 209395. 16596.6   1
  -3   2  -5 8996.34 979.272   1
  -1   3   5 9773.07 976.426   1
   3  -2   5 9904.46 980.637   1
   2  -3  -5 10600.0 975.267   1
  -1  -2  -5 10887.8 979.178   1
  -2  -1  -5 9974.62 980.010   1
  -3   1  -5 10894.2 981.291   1
  -2   3   5 9372.40 975.126   1
   3  -1   5 11359.9 981.644   1
   1   2   5 9886.92 978.788   1
   1  -3  -5 10215.3 976.316   1
   2  -3   5 11543.3 981.128   1
  -3   2   5 7738.57 973.447   1
  -1  -2   5 10579.7 978.654   1
  -2  -1   5 9781.53 977.337   1
  -1   3  -5 10213.7 979.465   1
   3  -1  -5 10029.0 975.011   1
   2   1  -5 11018.1 977.900   1
   1  -3   5 10416.2 979.766   1
  -2   3  -5 11486.6 980.785   1
   1   2  -5 9200.97 978.255   1
  -3   1   5 10984.9 975.450   1
   3  -2  -5 11287.5 974.650   1
  -1  -2  -5 10963.4 979.192   1
  -1   3   5 10710.1 976.629   1
  -2  -1  -5 10780.1 980.030   1
  -3   1  -5 10307.1 980.157   1
  -3   2  -5 10504.3 980.222   1
   2  -3  -5 10197.8 975.239   1
   3  -1   5 10837.3 980.541   1
   3  -2   5 11493.2 981.093   1
   1  -3  -5 10106.4 976.386   1
   1   2   5 10187.4 978.763   1
  -2   3   5 10526.5 975.178   1
  -1  -2   5 10333.0 978.668   1
   2   1  -5 11069.0 979.307   1
  -3   1   5 11994.9 975.898   1
   1   2  -5 11037.5 979.875   1
  -3   2   5 10595.6 974.075   1
  -2   3  -5 10386.8 980.053   1
  -2  -1   5 11071.2 978.406   1
   1  -3   5 11256.1 980.240   1
   3  -2  -5 10734.3 974.273   1
   3  -1  -5 10770.2 975.716   1
  -1   3  -5 11023.6 979.629   1
   2  -3   5 9427.27 979.151   1
   1   2   6 753.251 74.4288   1
  -3   2  -6 736.668 76.2332   1
  -1   3   6 726.904 71.9313   1
  -2  -1  -6 557.815 74.5271   1
  -2   3   6 727.141 70.5235   1
  -3   1  -6 798.720 77.6108   1
   1  -3  -6 659.632 71.4532   1
  -1  -2  -6 726.050 74.6103   1
   2  -3  -6 776.059 70.4184   1
   3  -1   6 703.798 77.2472   1
  -2  -1   6 601.704 71.2708   1
  -3   2   6 530.659 67.8822   1
   1   2  -6 818.731 75.7220   1
  -2   3  -6 710.148 76.0492   1
  -1   3  -6 689.248 75.6976   1
   3  -2  -6 663.481 68.9320   1
   3  -1  -6 680.232 69.8139   1
  -1  -2   6 689.241 73.0746   1
   2   1  -6 772.644 73.5795   1
   3  -2   6 645.791 75.3446   1
   2  -3   6 662.204 75.5444   1
  -3   1   6 556.367 68.7273   1
  -2  -1  -6 539.645 72.7047   1
   2  -3  -6 548.699 68.9160   1
   3  -2   6 733.968 76.7937   1
  -3   2   6 764.187 68.9293   1
  -2   3   6 758.849 70.2847   1
  -1   3   6 834.748 72.5082   1
  -3   1  -6 717.307 75.7489   1
   1   2   6 634.466 73.3555   1
   3  -1   6 592.353 75.3045   1
  -3   2  -6 751.669 75.8760   1
  -1  -2  -6 810.536 74.6554   1
   1  -3  -6 654.393 71.1375   1
   1   2  -6 600.172 73.5273   1
   3  -2  -6 642.803 68.8667   1
   3  -1  -6 564.257 68.5586   1
  -1   3  -6 861.676 76.2496   1
  -2  -1   6 621.353 71.3062   1
  -2   3  -6 693.524 75.4981   1
  -3   1   6 705.723 70.3118   1
   2   1  -6 544.150 71.1285   1
   2  -3   6 583.120 73.3664   1
  -1  -2   6 833.563 74.7058   1
  -2   3   7 5449.74 483.902   1
  -2  -1  -7 5238.27 488.485   1
  -1   3   7 4514.50 483.638   1
   1   2   7 4758.55 486.461   1
   3  -2  -7 5193.67 482.702   1
   2  -3  -7 4767.22 482.827   1
   1  -3  -7 5130.30 484.989   1
  -1  -2  -7 5353.93 487.533   1
  -3   2  -7 4440.52 487.706   1
   2   1   7 4788.68 487.365   1
  -3   1  -7 4446.05 487.723   1
   1   2  -7 5191.67 486.557   1
  -2  -1   7 5639.93 485.719   1
  -3   1   7 4828.41 482.530   1
   3  -1  -7 5173.68 483.503   1
  -1   3  -7 3999.36 486.646   1
  -3   2   7 4819.97 482.040   1
  -2   3  -7 5690.10 489.876   1
   2   1  -7 5241.86 486.292   1
   3  -2   7 4833.93 488.002   1
  -1  -2   7 5996.41 487.545   1
   2  -3  -7 5169.15 483.225   1
  -2  -1  -7 4949.24 487.611   1
  -2   3   7 5127.38 483.167   1
  -3   2   7 5369.48 482.306   1
   2   1   7 5308.13 488.206   1
   1   2   7 5530.08 487.625   1
  -1  -2  -7 5596.43 487.417   1
   1  -3  -7 4176.67 483.334   1
  -1   3   7 5323.56 484.764   1
   3  -2   7 4794.52 488.857   1
  -3   2  -7 5055.84 487.502   1
  -3   1  -7 4866.57 487.987   1
  -2  -1   7 5891.76 486.713   1
  -3   1   7 4952.40 483.103   1
   3  -2  -7 5025.17 482.104   1
   1   2  -7 5468.77 487.124   1
   2   1  -7 5955.46 486.706   1
   3  -1  -7 5033.25 482.772   1
  -2   3  -7 4698.29 486.905   1
  -1  -2   7 5272.45 486.622   1
  -1   3  -7 5415.06 487.832   1
  -3   2  -8 6997.15 676.536   1
  -2   3   8 6912.26 670.303   1
  -1   3   8 6837.04 671.445   1
  -2  -1  -8 6984.29 675.086   1
   1   2   8 6876.51 673.985   1
   2   1   8 7147.75 675.280   1
  -3   1  -8 7006.96 676.449   1
   1  -3  -8 7146.85 671.669   1
   3  -2  -8 6756.60 669.316   1
  -1  -2  -8 7394.69 674.573   1
   2  -3  -8 6540.77 669.828   1
  -3   2   8 7541.12 670.090   1
  -2  -1   8 6859.60 671.604   1
  -3   1   8 7473.55 670.263   1
  -2   3  -8 7167.36 675.804   1
  -1   3  -8 7464.71 675.406   1
   1   2  -8 6531.95 672.684   1
   1  -3   8 6383.19 673.336   1
   2   1  -8 7501.18 673.116   1
  -1  -2   8 7510.03 673.857   1
   3  -1  -8 7563.10 670.857   1
  -3   2   8 7104.56 669.288   1
  -3   1  -8 6863.87 674.894   1
   1   2   8 7316.01 674.097   1
  -2  -1  -8 7160.71 674.651   1
  -1   3   8 6972.83 671.244   1
  -1  -2  -8 6993.38 673.465   1
  -2   3   8 7396.45 670.476   1
   1  -3  -8 7121.99 671.368   1
   2   1   8 6481.65 674.881   1
   2  -3  -8 7574.23 670.796   1
  -1  -2   8 7698.67 675.066   1
   2   1  -8 6971.30 671.694   1
  -1   3  -8 7891.26 675.453   1
   1  -3   8 6907.11 675.451   1
  -2   3  -8 6699.75 674.216   1
  -3   2  -8 7037.80 674.947   1
   3  -2  -8 6410.74 668.802   1
  -2  -1   8 6994.97 672.435   1
  -3   1   8 7357.07 670.435   1
   1   2  -8 8035.67 673.850   1
   3  -1  -8 6595.92 669.188   1
   1   2   9 9607.70 1061.33   1
   3  -1   9 11509.4 1065.17   1
   3  -2  -9 11375.4 1058.53   1
   2  -3  -9 11394.0 1059.18   1
  -1   3   9 10386.2 1059.72   1
  -1  -2  -9 11425.3 1062.92   1
  -3   1  -9 10417.5 1064.40   1
  -2   3   9 10438.0 1058.47   1
   2   1   9 10702.8 1063.15   1
  -2  -1  -9 11240.8 1063.58   1
   1  -3  -9 10945.3 1060.29   1
  -3   2  -9 10482.3 1064.25   1
   2  -3   9 12703.2 1065.99   1
  -3   1   9 11983.2 1058.98   1
   1   2  -9 10400.5 1061.83   1
  -3   2   9 12073.0 1058.94   1
  -1  -2   9 11722.1 1062.20   1
   2   1  -9 11198.4 1061.42   1
  -2  -1   9 11587.3 1060.98   1
  -1   3  -9 10920.4 1063.91   1
   3  -1  -9 11573.3 1059.25   1
   1  -3   9 11457.7 1063.72   1
  -2   3  -9 10958.5 1064.00   1
  -1   3   9 11489.2 1060.35   1
  -2   3   9 12700.3 1059.85   1
  -1  -2  -9 12488.7 1063.77   1
   3  -1   9 11956.4 1065.22   1
   1  -3  -9 11602.7 1060.08   1
  -3   1  -9 11127.3 1063.52   1
   2  -3  -9 11223.5 1058.58   1
  -2  -1  -9 11280.9 1063.29   1
  -3   2   9 11568.5 1058.52   1
   1   2   9 11013.2 1062.54   1
   2   1   9 9869.40 1061.92   1
  -2   3  -9 10985.1 1063.48   1
  -3   1   9 10627.7 1058.24   1
  -3   2  -9 10713.5 1063.36   1
   1  -3   9 11389.3 1063.66   1
   2  -3   9 12273.8 1064.35   1
  -1  -2   9 11171.2 1062.25   1
  -1   3  -9 11613.0 1063.45   1
   3  -2  -9 10088.0 1057.23   1
   1   2  -9 11243.0 1061.64   1
   2   1  -9 11884.1 1060.86   1
  -2  -1   9 11669.5 1061.46   1
   3  -1  -9 10808.6 1058.02   1
   3  -1  10 55913.1 5516.64   1
   2   1  10 59583.8 5516.85   1
  -3   1 -10 60422.1 5518.48   1
  -2  -1 -10 64447.2 5517.92   1
   1  -3 -10 57400.2 5512.53   1
  -1   3  10 57761.2 5513.01   1
  -2   3  10 51304.9 5510.56   1
  -3   2 -10 57903.2 5518.05   1
   3  -2 -10 53070.3 5510.91   1
  -1  -2 -10 60678.5 5515.78   1
   2  -3 -10 57415.6 5511.78   1
   1   2  10 58368.4 5515.75   1
   2   1 -10 61649.2 5514.48   1
  -2  -1  10 58690.0 5513.27   1
   1   2 -10 65490.2 5516.57   1
   2  -3  10 59367.8 5517.18   1
  -1   3 -10 61506.5 5517.34   1
  -3   1  10 58565.1 5511.05   1
   3  -2  10 61632.1 5518.20   1
  -1  -2  10 59441.7 5514.79   1
   1  -3  10 58579.0 5516.01   1
  -3   2  10 60454.4 5511.13   1
   3  -1 -10 57065.4 5511.41   1
  -2   3 -10 59241.6 5517.01   1
  -1   3  10 59117.9 5512.80   1
   3  -1  10 60223.3 5517.58   1
  -2  -1 -10 62188.2 5516.79   1
   1  -3 -10 61286.5 5513.32   1
   2   1  10 57257.2 5515.72   1
  -3   2  10 56907.6 5510.52   1
  -1  -2 -10 61894.6 5515.38   1
  -3   1 -10 58979.1 5516.42   1
   1   2  10 56418.4 5515.52   1
  -2   3  10 60478.9 5511.58   1
   2  -3 -10 63726.2 5511.73   1
   3  -2  10 50976.9 5517.39   1
  -2  -1  10 60920.1 5514.34   1
  -3   1  10 56718.2 5510.96   1
  -3   2 -10 56101.9 5516.18   1
   3  -1 -10 52897.1 5509.96   1
   2  -3  10 64493.5 5517.23   1
   3  -2 -10 57137.0 5510.39   1
   2   1 -10 65099.8 5514.02   1
  -2   3 -10 60640.4 5516.49   1
   1   2 -10 58406.7 5514.03   1
  -1  -2  10 59131.8 5515.39   1
  -1   3 -10 60835.3 5516.23   1
   1  -3  10 63073.8 5517.39   1
  -1   3  11 7423.70 690.758   1
  -2   3  11 6845.54 688.338   1
  -3   2 -11 6905.02 694.975   1
  -3   1 -11 6765.22 694.518   1
   1   2  11 7016.87 692.478   1
  -1  -2 -11 6971.31 692.435   1
   3  -2 -11 7094.02 688.260   1
   2   1  11 7367.08 694.296   1
   2  -3 -11 6960.07 688.573   1
   1  -3 -11 7300.38 690.647   1
   3  -1  11 6571.36 693.252   1
  -2  -1 -11 7611.12 694.643   1
  -2   3 -11 7106.16 694.447   1
   2   1 -11 8057.92 692.735   1
   3  -2  11 7161.86 694.613   1
  -2  -1  11 6990.25 690.650   1
  -3   1  11 7491.74 689.090   1
   1  -3  11 6800.55 692.921   1
   1   2 -11 7926.32 694.088   1
   3  -1 -11 7941.73 690.203   1
  -1  -2  11 6663.85 690.808   1
   2  -3  11 8135.58 696.906   1
  -1   3 -11 7825.96 695.754   1
  -3   2  11 6267.46 687.093   1
   1   2  11 7380.44 693.287   1
   1  -3 -11 7493.05 690.568   1
  -3   2  11 7366.45 688.531   1
  -2   3  11 6827.37 687.965   1
  -2  -1 -11 7512.97 694.915   1
   2   1  11 7184.91 693.934   1
   2  -3 -11 7447.03 688.361   1
   3  -1  11 7914.26 696.413   1
  -3   1 -11 7508.64 694.183   1
   2  -3  11 7880.71 694.621   1
   3  -2  11 7841.59 696.369   1
  -1  -2 -11 6994.38 691.910   1
  -1   3  11 7119.96 689.552   1
  -2  -1  11 7647.15 692.064   1
  -1   3 -11 7231.92 693.454   1
   2   1 -11 7206.29 690.064   1
  -3   2 -11 7507.37 693.712   1
  -1  -2  11 7082.67 692.307   1
  -3   1  11 7212.89 688.292   1
   1  -3  11 7846.51 694.464   1
   3  -2 -11 6599.76 686.740   1
   1   2 -11 7313.68 690.995   1
   3  -1 -11 6883.26 687.707   1
  -2   3 -11 7440.67 694.262   1
  -1   3  12 7443.67 753.395   1
   2  -3 -12 8009.87 752.858   1
  -1  -2 -12 8680.74 758.364   1
  -2  -1 -12 8444.80 759.191   1
   1   2  12 7397.93 755.741   1
   2   1  12 8572.22 759.743   1
  -3   1 -12 7936.76 759.584   1
  -3   2 -12 8184.25 760.666   1
   1  -3 -12 7944.81 754.475   1
   3  -2 -12 7544.85 751.818   1
   3  -1  12 8150.29 759.200   1
  -1  -2  12 8313.60 756.390   1
   1  -3  12 7903.20 757.935   1
  -1   3 -12 7735.70 757.832   1
   3  -2  12 8414.58 760.440   1
  -2  -1  12 8150.35 755.159   1
  -2   3 -12 7928.74 758.875   1
  -2   3  12 7385.62 751.910   1
   3  -1 -12 8278.32 753.474   1
  -3   1  12 7696.21 753.235   1
   2   1 -12 8209.29 756.217   1
  -3   2  12 7257.38 751.315   1
   1   2 -12 8314.36 758.106   1
   2  -3  12 8203.15 759.160   1
   2  -3  12 8178.48 758.309   1
   2  -3 -12 8134.71 751.921   1
   3  -2  12 8201.46 760.124   1
  -3   1  12 8119.99 752.368   1
  -3   2  12 7617.20 752.622   1
  -3   1 -12 8239.62 757.883   1
   2   1  12 7782.88 757.301   1
  -2  -1 -12 8378.33 758.034   1
   3  -1  12 8771.02 760.903   1
  -1  -2 -12 7507.06 755.505   1
  -2   3  12 8004.23 752.568   1
   1   2  12 8187.77 757.117   1
   1  -3 -12 7511.34 752.981   1
  -1   3  12 7730.92 753.558   1
  -1  -2  12 8162.00 756.776   1
  -1   3 -12 8689.33 758.553   1
   1   2 -12 7443.49 754.401   1
   3  -1 -12 8109.41 752.423   1
   2   1 -12 7680.92 753.718   1
  -2   3 -12 7805.53 757.454   1
  -2  -1  12 7823.50 754.820   1
   3  -2 -12 7901.72 751.534   1
   1  -3  12 7097.92 755.329   1
  -3   2 -12 6540.38 755.978   1
   1   2  13 2387.60 251.646   1
   2   1  13 2273.62 252.123   1
  -1   3  13 2298.46 248.980   1
   3  -2 -13 2525.83 248.409   1
   2  -3 -13 2428.28 248.129   1
  -2  -1 -13 2583.16 253.796   1
   1  -3 -13 2220.49 247.665   1
  -2   3 -13 2369.63 253.604   1
  -3   2 -13 2052.40 252.513   1
   3  -1 -13 2139.37 247.079   1
  -1  -2 -13 2304.48 250.862   1
  -3   1 -13 2688.61 257.016   1
   3  -2  13 2586.65 256.597   1
   2   1 -13 2797.57 252.666   1
  -2   3  13 2479.03 247.896   1
  -1  -2  13 2264.50 249.540   1
   2  -3  13 2434.10 254.102   1
   1   2 -13 2349.88 251.428   1
   1  -3  13 2285.88 252.203   1
   3  -1  13 2429.16 253.769   1
  -3   2  13 2752.54 248.905   1
  -1   3 -13 2726.82 255.320   1
  -3   1  13 2825.53 249.895   1
  -2  -1  13 2367.59 249.170   1
  -1   3  13 2716.47 250.789   1
   2  -3 -13 2365.13 246.489   1
   2   1  13 2399.55 253.378   1
  -3   1 -13 2659.18 253.576   1
   1  -3 -13 2600.83 248.973   1
   1   2  13 2316.65 251.802   1
   3  -1  13 2624.43 255.370   1
  -1  -2 -13 2626.45 251.999   1
   3  -2  13 2555.68 256.949   1
  -2  -1 -13 2424.45 252.189   1
   2  -3  13 2389.34 252.705   1
  -3   2  13 2379.65 248.231   1
  -2   3  13 2428.42 247.816   1
  -3   1  13 2989.28 250.238   1
   2   1 -13 2643.70 250.504   1
   1  -3  13 2658.82 253.706   1
   3  -2 -13 2513.43 246.857   1
   1   2 -13 2655.09 250.778   1
  -1  -2  13 2865.76 254.088   1
  -2  -1  13 2308.22 248.823   1
  -2   3 -13 2365.23 254.064   1
   3  -1 -13 2458.64 247.295   1
  -3   2 -13 2710.31 254.923   1
  -1   3 -13 2457.50 252.068   1
   2   1  14 1195.93 142.930   1
  -3   1 -14 1417.98 147.592   1
  -2  -1 -14 1457.33 145.705   1
   2  -3 -14 1172.97 136.698   1
  -1   3  14 1253.13 138.545   1
   3  -2 -14 1304.49 138.887   1
  -3   2 -14 1240.63 145.203   1
   1   2  14 1116.99 140.568   1
  -2   3 -14 1358.90 145.430   1
   3  -1 -14 1246.47 137.385   1
  -1  -2 -14 1069.81 140.266   1
   1  -3 -14 1243.61 138.839   1
  -2   3  14 1361.14 138.849   1
  -1   3 -14 1393.52 144.911   1
  -3   2  14 1370.77 138.194   1
   2  -3  14 1440.10 146.707   1
  -3   1  14 1165.77 137.167   1
  -1  -2  14 1450.22 143.526   1
   1  -3  14 1309.00 144.191   1
   3  -2  14 1367.51 146.628   1
   1   2 -14 1248.59 142.769   1
   3  -1  14 1360.92 144.729   1
   2   1 -14 1575.00 144.609   1
  -2  -1  14 1293.91 139.983   1
  -1  -2 -14 1156.85 139.319   1
   1  -3 -14 1116.84 136.624   1
  -2   3  14 1262.23 138.117   1
   2   1  14 1210.26 143.927   1
   2  -3  14 1680.56 148.631   1
  -3   1  14 1248.13 138.199   1
  -2  -1 -14 1239.55 141.290   1
   3  -2  14 1329.65 146.182   1
  -3   2  14 1286.21 138.834   1
  -1   3  14 1244.85 139.608   1
   1   2  14 1339.78 142.499   1
   3  -1  14 1412.28 147.138   1
  -2  -1  14 1412.89 141.176   1
  -1   3 -14 1162.55 141.810   1
   2  -3 -14 1424.81 137.344   1
   1  -3  14 1390.98 143.766   1
   2   1 -14 1021.88 136.215   1
   3  -2 -14 1230.49 136.658   1
  -1  -2  14 1465.37 143.041   1
   1   2 -14 1381.56 141.919   1
  -3   2 -14 1371.70 144.735   1
  -2   3 -14 1246.70 143.390   1
  -3   1 -14 1271.66 142.088   1
   3  -1 -14 1269.78 137.409   1
  -1  -2 -15 974.628 122.076   1
   1  -3 -15 882.139 119.445   1
   3  -1 -15 1030.03 119.883   1
  -3   2 -15 908.944 126.920   1
   2   1  15 1079.15 125.753   1
  -2   3 -15 1169.68 127.548   1
  -3   1 -15 1130.72 128.242   1
   3  -2 -15 1075.77 119.255   1
   2  -3 -15 1083.98 119.972   1
   1   2  15 1105.20 124.583   1
  -1   3  15 952.357 118.630   1
   3  -2  15 1134.53 127.904   1
  -1  -2  15 1075.81 121.733   1
  -1   3 -15 1001.34 123.981   1
   1   2 -15 1036.20 123.346   1
  -3   1  15 1322.94 121.905   1
   2   1 -15 919.837 119.864   1
  -3   2  15 1166.06 120.016   1
   3  -1  15 1154.99 127.221   1
  -2  -1  15 928.367 119.338   1
   1  -3  15 1136.78 126.149   1
   2  -3  15 1182.85 129.556   1
  -2   3  15 1043.18 119.166   1
  -2  -1 -15 1093.76 123.590   1
  -3   2  15 1153.18 120.738   1
  -1  -2 -15 918.636 119.953   1
   2  -3  15 1245.07 128.845   1
   3  -1  15 1131.51 129.048   1
   3  -2  15 1243.70 130.266   1
   1  -3  15 1100.82 124.678   1
   2   1  15 1002.98 125.917   1
  -3   1  15 1247.32 121.581   1
   1   2  15 1045.89 122.518   1
  -2   3  15 993.774 118.750   1
  -1   3  15 1174.14 122.359   1
   1  -3 -15 945.573 118.628   1
  -2  -1  15 867.160 119.102   1
  -1  -2  15 1132.19 122.589   1
  -3   1 -15 1361.95 127.717   1
   3  -2 -15 1057.55 118.322   1
  -1   3 -15 974.462 121.998   1
  -2   3 -15 1141.34 126.634   1
   2  -3 -15 1054.86 117.986   1
   2   1 -15 1066.29 119.454   1
  -3   2 -15 1175.51 126.604   1
   3  -1 -15 1240.43 120.240   1
   1   2 -15 969.712 119.629   1
  -2   3 -16 3228.96 367.374   1
   1   2  16 3766.27 366.587   1
  -3   1 -16 3805.76 369.595   1
   2   1  16 3636.21 367.898   1
   1  -3 -16 3769.08 363.977   1
   3  -2 -16 4199.38 365.375   1
  -3   2 -16 3552.07 369.845   1
  -2  -1 -16 3517.82 366.785   1
  -1  -2 -16 3703.73 366.831   1
   3  -1 -16 3947.91 364.140   1
   2  -3 -16 3679.35 362.483   1
   2  -3  16 3862.18 369.850   1
  -3   1  16 3619.18 362.182   1
  -1   3 -16 3344.37 365.351   1
  -3   2  16 3844.37 362.819   1
  -1   3  16 3976.14 364.600   1
  -1  -2  16 3518.12 363.803   1
   3  -2  16 3922.80 370.840   1
   1   2 -16 3445.88 365.216   1
   3  -1  16 3927.21 369.206   1
   2   1 -16 3510.84 363.892   1
  -2  -1  16 3950.30 365.300   1
   1  -3  16 3536.45 367.173   1
  -2   3  16 3658.03 362.152   1
  -2   3  16 3503.41 362.265   1
   1  -3 -16 3429.07 360.457   1
   2   1  16 3112.07 365.051   1
   1  -3  16 3714.55 367.553   1
  -2  -1 -16 3247.06 363.378   1
   3  -2  16 3748.23 370.608   1
  -3   1  16 4030.55 364.648   1
  -1  -2 -16 3128.61 363.077   1
   1   2  16 3562.75 365.097   1
  -3   2  16 3909.31 363.463   1
  -1   3  16 3574.57 363.056   1
   2  -3  16 4053.28 370.813   1
   3  -1  16 4003.88 371.577   1
   2   1 -16 3540.70 362.496   1
   3  -2 -16 4131.81 362.520   1
  -1   3 -16 3431.14 365.096   1
   2  -3 -16 3474.03 359.996   1
  -2   3 -16 3402.89 365.815   1
  -3   2 -16 3591.47 367.083   1
   1   2 -16 3690.01 364.497   1
   3  -1 -16 3808.50 362.118   1
  -2  -1  16 3726.74 364.660   1
  -1  -2  16 3787.04 366.111   1
  -3   1 -16 3758.50 366.621   1
   3  -2 -17 1616.94 168.285   1
  -1  -2 -17 1444.12 170.339   1
  -2  -1 -17 1610.59 173.360   1
  -1   3 -17 1499.18 173.416   1
  -2   3 -17 1722.47 178.077   1
  -3   2 -17 1623.71 176.302   1
   1   2  17 1593.51 171.029   1
  -3   1 -17 1555.98 176.188   1
   3  -1 -17 1410.11 166.447   1
   2  -3 -17 1618.25 168.196   1
   1  -3 -17 1571.11 169.609   1
   3  -2  17 1482.11 174.591   1
   2  -3  17 1925.01 178.934   1
  -2  -1  17 1666.11 169.437   1
   1  -3  17 1642.89 174.268   1
   2   1 -17 1462.45 168.710   1
  -2   3  17 1683.34 168.582   1
  -1   3  17 1720.35 170.819   1
  -3   2  17 1513.52 166.631   1
  -1  -2  17 1469.80 169.452   1
  -3   1  17 1676.59 168.023   1
   1   2 -17 1447.23 170.684   1
   3  -1  17 1509.41 173.098   1
   2   1  17 1721.81 174.265   1
  -2  -1 -17 1287.20 166.774   1
   3  -2  17 1573.69 176.110   1
  -3   1  17 1606.93 168.964   1
  -2  -1  17 1557.62 168.596   1
   1  -3  17 1834.61 177.623   1
  -1  -2  17 1484.11 168.744   1
   2  -3  17 1625.31 174.793   1
  -1  -2 -17 1355.37 166.588   1
   1   2  17 1515.96 170.710   1
   3  -1  17 1572.75 174.909   1
  -2   3  17 1620.79 167.499   1
   2   1  17 1396.81 169.982   1
  -3   2  17 1839.30 169.761   1
  -1   3  17 1439.82 168.237   1
   2  -3 -17 1503.54 164.765   1
   2   1 -17 1520.07 167.111   1
   1  -3 -17 1535.60 165.395   1
  -3   2 -17 1554.33 172.775   1
   3  -2 -17 1455.59 164.331   1
   1   2 -17 1719.17 170.744   1
   3  -1 -17 1673.39 167.442   1
  -3   1 -17 1320.03 168.747   1
  -2   3 -17 1512.45 172.220   1
  -1  -2 -18 8408.79 837.026   1
   3  -2 -18 8851.32 834.866   1
  -2  -1 -18 7903.11 839.106   1
  -2   3 -18 8325.95 840.620   1
   1  -3 -18 9215.33 836.997   1
  -3   1 -18 8741.79 841.313   1
  -1   3 -18 8307.63 839.679   1
   2   1 -18 9378.12 838.340   1
  -3   2 -18 8411.87 841.790   1
   3  -1  18 8789.93 840.795   1
  -1   3  18 9738.99 837.123   1
   2  -3  18 8394.58 839.960   1
   2   1  18 8674.67 838.537   1
  -3   2  18 9241.95 834.813   1
  -3   1  18 8983.87 834.279   1
  -2   3  18 9314.16 835.562   1
  -2  -1  18 8924.55 835.740   1
   1  -3  18 8829.46 839.494   1
   3  -2  18 8339.11 840.280   1
   1   2 -18 8468.01 838.167   1
  -1   3  18 8656.48 835.362   1
   2  -3  18 8690.70 841.357   1
   3  -2  18 8917.94 842.780   1
   2   1  18 8090.76 837.464   1
  -2  -1  18 8389.66 835.561   1
   1   2  18 8628.57 837.973   1
   1  -3  18 8572.44 839.732   1
  -1  -2  18 8998.91 837.820   1
  -3   2  18 9065.33 835.171   1
  -2  -1 -18 8450.49 835.761   1
   3  -1  18 8929.76 842.434   1
  -2   3  18 9167.43 835.372   1
  -3   2 -18 7657.58 837.644   1
   2   1 -18 7970.76 833.051   1
   2  -3 -18 7988.59 832.081   1
   3  -1 -18 9116.69 834.227   1
   3  -2 -18 8894.01 833.535   1
  -1   3 -18 8442.03 838.301   1
   1  -3 -18 8952.53 834.073   1
  -2   3 -18 8589.21 839.230   1
  -3   1 -18 8507.31 837.309   1
  -2   3 -19 1221.32 168.381   1
   2   1 -19 1663.78 169.130   1
   1   2 -19 1806.23 172.555   1
  -3   1 -19 1366.19 170.458   1
  -1   3 -19 1663.08 173.594   1
  -2  -1 -19 1404.79 168.565   1
  -1  -2 -19 1625.03 171.640   1
   1  -3 -19 1307.96 163.522   1
  -3   2 -19 1215.48 167.589   1
   3  -1  19 1264.65 166.560   1
   2   1  19 1354.66 165.942   1
   1   2  19 1580.09 167.363   1
  -3   1  19 1425.77 162.575   1
  -3   2  19 1507.81 163.324   1
  -2  -1  19 1506.77 165.187   1
  -1  -2  19 1751.11 169.737   1
  -1   3  19 1557.76 165.686   1
   1  -3  19 1521.24 168.886   1
   2  -3  19 1675.84 172.086   1
  -2   3  19 1561.39 164.545   1
   3  -2  19 1388.44 168.747   1
   1  -3  19 1750.60 173.950   1
  -3   1  19 1518.21 164.580   1
   2  -3  19 1724.41 176.282   1
   3  -2  19 1229.94 168.380   1
  -1   3  19 1706.23 167.581   1
   3  -1  19 1401.09 171.583   1
   1   2  19 1287.24 164.640   1
  -1  -2  19 1922.45 174.250   1
  -2  -1  19 1792.38 171.523   1
   2   1  19 1424.67 168.205   1
  -3   2  19 1303.53 160.345   1
  -2   3  19 1394.13 162.894   1
  -2   3 -19 1340.16 166.759   1
  -3   2 -19 1289.95 167.539   1
  -2  -1 -19 1475.48 165.864   1
  -1   3 -19 1461.31 167.154   1
  -1  -2 -19 1353.81 163.694   1
  -3   1 -19 1302.60 166.023   1
   1   2 -19 1344.98 163.322   1
   1  -3 -19 1644.08 163.791   1
  -3   2 -20 887.033 127.838   1
  -2  -1 -20 847.201 120.126   1
  -3   1 -20 980.065 126.906   1
  -1   3 -20 1068.55 129.937   1
  -2   3 -20 845.007 124.165   1
   2   1 -20 1332.08 128.119   1
   1   2 -20 1002.48 124.719   1
  -1  -2 -20 988.623 122.506   1
   1  -3  20 902.685 122.450   1
  -1   3  20 1131.45 121.643   1
  -2  -1  20 1026.84 118.992   1
   2   1  20 1107.69 123.710   1
  -1  -2  20 1006.80 120.231   1
  -3   1  20 1186.55 121.285   1
  -3   2  20 1051.72 119.081   1
   3  -2  20 961.997 126.169   1
   2  -3  20 979.250 124.279   1
   3  -1  20 1108.18 127.874   1
  -2   3  20 913.177 116.442   1
   1   2  20 953.194 120.538   1
  -3   2  20 1024.33 118.978   1
  -2   3  20 989.232 118.085   1
   1  -3  20 1135.35 127.747   1
   2   1  20 980.756 123.523   1
  -1  -2  20 1064.56 123.045   1
  -3   1  20 948.050 119.204   1
  -2  -1  20 892.986 117.653   1
   3  -1  20 835.486 124.704   1
  -1   3  20 790.120 114.877   1
   1   2  20 998.578 122.677   1
   3  -2  20 805.436 123.754   1
   2  -3  20 979.369 126.022   1
   1   2 -20 923.870 118.013   1
  -2  -1 -20 779.202 115.995   1
   2   1 -20 980.708 118.385   1
  -3   1 -20 945.925 121.782   1
  -1   3 -20 847.430 118.387   1
  -3   2 -20 825.688 120.386   1
  -1  -2 -20 653.311 111.751   1
   3  -2 -20 1084.27 118.414   1
  -2   3 -20 945.343 121.973   1
  -1  -2 -21 258.987 76.7994   1
  -3   2 -21 484.731 83.9693   1
  -1   3 -21 466.914 86.1250   1
  -3   1 -21 408.825 84.7408   1
   2   1 -21 262.772 73.9408   1
   2  -3 -21 370.963 70.6353   1
  -2  -1 -21 389.758 77.6478   1
   3  -1 -21 378.038 75.0809   1
  -2   3 -21 677.461 91.0960   1
   3  -2 -21 462.823 77.5364   1
  -1   3  21 412.465 73.2919   1
  -1  -2  21 376.728 71.7275   1
   2  -3  21 384.023 80.0790   1
   2   1  21 344.602 75.2342   1
   1   2  21 414.174 76.8905   1
  -2   3  21 350.525 67.6548   1
  -3   1  21 440.446 72.2643   1
   3  -2  21 357.501 77.6115   1
   1   2 -21 441.837 81.1197   1
  -3   2  21 519.859 75.2634   1
   3  -1  21 404.131 79.6957   1
  -2  -1  21 416.372 72.8355   1
   1  -3  21 375.038 76.1885   1
   1  -3  21 461.174 82.8292   1
  -2   3  21 539.611 76.1316   1
   3  -1  21 440.578 84.8006   1
  -1   3  21 497.140 75.0242   1
   2   1  21 547.534 81.8782   1
  -1  -2  21 396.037 76.9833   1
   2  -3  21 365.298 78.1689   1
  -2  -1  21 685.620 83.9934   1
  -3   2  21 580.611 78.8744   1
   1   2  21 535.967 80.1065   1
  -3   1  21 560.861 77.2312   1
   3  -2  21 462.325 85.5811   1
  -1   3 -21 353.363 76.3325   1
  -3   1 -21 607.561 84.2146   1
  -1  -2 -21 433.500 72.3843   1
  -2  -1 -21 425.568 73.2377   1
   1   2 -21 397.316 73.4658   1
   2  -3 -21 446.908 70.8568   1
  -3   2 -21 351.939 75.7220   1
   3  -2 -21 497.390 74.1866   1
  -2   3 -21 509.791 79.9379   1
   3  -1 -21 532.458 76.1847   1
   3   0   0 141831. 14405.8   1
   0  -3   0 162798. 14407.7   1
   3   0   0 159058. 14405.9   1
   0  -3   0 157433. 14407.6   1
   3   0  -1 49.7999 11.9313   1
  -3   0   1 21.2622 12.5066   1
   3   0   1 53.5636 14.2674   1
   3  -3   1 58.2049 13.6680   1
   0  -3   1 18.5219 15.7555   1
  -3   3  -1 31.6306 13.1795   1
   0   3  -1 35.2753 17.8580   1
  -3   0   1 39.9760 11.9836   1
   3   0   1 43.5648 13.6306   1
   0  -3  -1 23.1205 14.3099   1
   0  -3   1 39.4962 18.1228   1
   3  -3   1 28.9680 12.1437   1
   0   3  -1 53.1472 17.8841   1
  -3   3  -1 34.9545 12.1059   1
   3   0   2 9313.26 928.609   1
   0  -3  -2 10161.4 926.704   1
  -3   0  -2 8641.22 928.105   1
   3  -3   2 10399.0 928.863   1
   0   3  -2 10638.3 930.117   1
   3   0  -2 10515.6 927.019   1
   0  -3   2 9651.83 929.669   1
  -3   0  -2 9524.46 928.718   1
   3   0   2 9658.70 928.544   1
   0  -3  -2 10619.3 926.984   1
  -3   0   2 10310.0 926.901   1
   0   3  -2 10340.9 930.997   1
   3  -3   2 8754.81 927.592   1
   0  -3   2 9403.55 930.224   1
  -3   0  -3 1971.97 186.057   1
   0   3   3 1685.25 182.561   1
   3   0   3 2176.25 187.016   1
   0  -3  -3 1945.52 182.789   1
  -3   0   3 1925.39 183.084   1
   0   3  -3 2021.30 186.341   1
   3   0  -3 1732.21 182.942   1
   3  -3   3 1814.06 185.252   1
   0  -3   3 2295.17 188.258   1
   3   0   3 1884.06 185.773   1
   0   3   3 1936.85 182.825   1
   0  -3  -3 1715.21 182.824   1
  -3   0  -3 2206.99 186.812   1
   3  -3   3 1668.86 184.304   1
   0  -3   3 2056.17 187.015   1
   0   3  -3 2124.68 188.394   1
  -3   0   3 1836.97 183.434   1
   3   0  -3 1950.27 182.956   1
   0   3   4 448.844 53.6878   1
   0  -3  -4 498.635 53.7999   1
   3   0   4 545.207 58.0683   1
  -3   0  -4 517.306 58.2250   1
   0   3  -4 431.042 54.6824   1
   3  -3   4 697.066 58.9855   1
   3   0  -4 479.419 53.1586   1
  -3   0   4 587.291 55.0136   1
   0  -3   4 534.538 56.8839   1
   3   0   4 462.605 56.9042   1
  -3   0  -4 477.169 56.7310   1
   0   3   4 546.083 54.3410   1
   0  -3  -4 423.591 52.9501   1
   3  -3   4 472.574 55.6691   1
   0  -3   4 360.296 54.9503   1
  -3   0   4 421.538 53.6445   1
   3   0  -4 709.611 56.3852   1
   0   3  -4 472.247 56.8073   1
  -3   3  -4 482.818 56.2525   1
   0   3   5 1846.38 193.454   1
   0  -3  -5 1917.33 193.139   1
  -3   0  -5 2129.14 197.274   1
   3   0   5 1957.47 196.712   1
   3   0  -5 2088.67 192.085   1
   3  -3   5 2146.77 197.057   1
  -3   3  -5 2209.31 197.332   1
   0   3  -5 1793.19 194.812   1
  -3   0   5 2033.24 193.000   1
  -3   0  -5 1959.82 196.175   1
   0   3   5 1941.68 193.066   1
   3   0   5 1950.29 196.714   1
   0  -3  -5 2024.61 193.802   1
   0   3  -5 1930.14 195.884   1
   3   0  -5 2095.61 194.064   1
   3  -3   5 1895.96 195.413   1
  -3   0   5 1962.83 192.970   1
  -3   3  -5 2018.42 196.224   1
   0  -3  -6 30685.7 2864.23   1
   3  -3  -6 28273.6 2860.33   1
  -3   0  -6 30317.7 2867.20   1
  -3   3   6 27931.7 2860.29   1
   0   3   6 30864.1 2864.81   1
  -3   3  -6 33664.1 2868.20   1
   3  -3   6 32686.0 2867.77   1
  -3   0   6 33123.9 2863.38   1
   3   0  -6 31976.9 2863.39   1
   0   3  -6 28962.5 2865.75   1
   0   3   6 32081.1 2864.65   1
   0  -3  -6 30797.3 2864.50   1
   3  -3  -6 29365.2 2860.05   1
   3  -3   6 33713.2 2867.27   1
  -3   0  -6 29624.6 2866.75   1
  -3   3   6 33151.3 2860.76   1
   3   0  -6 32775.1 2864.23   1
  -3   0   6 27872.0 2862.21   1
  -3   3  -6 30402.9 2866.55   1
   0   3  -6 29285.7 2865.72   1
   0   3   7 388.575 50.1671   1
   0  -3  -7 438.018 50.6010   1
   3  -3  -7 421.687 46.1850   1
  -3   0  -7 367.062 52.0552   1
  -3   3  -7 417.324 53.5668   1
  -3   3   7 424.524 45.7590   1
   0  -3   7 412.529 51.4766   1
   3  -3   7 427.345 54.1166   1
   3   0  -7 413.853 48.3462   1
   0   3  -7 484.355 52.8065   1
  -3   0   7 464.724 48.7341   1
   3  -3   7 464.315 53.7802   1
  -3   3   7 401.665 45.3655   1
   3  -3  -7 426.881 45.1178   1
   0   3   7 446.711 50.3678   1
  -3   0  -7 392.902 53.0338   1
   0  -3  -7 382.532 49.4845   1
   0  -3   7 397.462 50.9778   1
   0   3  -7 294.262 48.7987   1
  -3   3  -7 397.886 51.8014   1
   3   0  -7 405.125 48.8123   1
  -3   0   7 446.706 48.1147   1
   3  -3  -8 750.321 78.4594   1
  -3   0  -8 767.292 85.5447   1
   0   3   8 681.799 81.3884   1
  -3   3  -8 689.204 85.2208   1
   0  -3  -8 804.856 82.4576   1
  -3   3   8 713.483 77.2486   1
   3   0  -8 731.644 80.2268   1
  -3   0   8 676.016 78.9244   1
   0   3  -8 982.018 87.2925   1
   0  -3   8 873.137 85.3073   1
  -3   3   8 772.717 77.9564   1
   0   3   8 804.385 82.4032   1
  -3   0  -8 718.711 84.2709   1
   0  -3  -8 729.337 81.4340   1
   3   0  -8 849.513 80.7999   1
   3  -3  -8 718.759 77.0105   1
  -3   0   8 724.251 79.9672   1
  -3   3  -8 632.491 83.1139   1
   0  -3   8 795.287 84.4809   1
   0   3  -8 659.627 81.4750   1
   3   0   9 706.027 77.6032   1
  -3   3  -9 573.318 75.5164   1
   3  -3  -9 617.271 68.2461   1
   0  -3  -9 625.332 72.9608   1
   0   3   9 627.921 72.4809   1
  -3   0  -9 607.817 75.6750   1
   0  -3   9 452.174 70.9222   1
  -3   3   9 850.126 70.3840   1
  -3   0   9 588.660 69.2232   1
   3   0  -9 594.263 70.5875   1
   0   3  -9 526.430 72.1210   1
   3   0   9 634.272 75.9482   1
   0  -3  -9 623.719 71.7870   1
  -3   0  -9 773.177 78.3475   1
   0   3   9 699.857 73.5699   1
  -3   3   9 696.353 69.1427   1
  -3   3  -9 664.566 75.0094   1
   0   3  -9 544.022 71.2835   1
   3   0  -9 760.675 71.1968   1
  -3   0   9 540.089 69.9231   1
   0  -3   9 407.627 70.0850   1
   3  -3  -9 620.371 67.4470   1
   0   3  10 421.320 54.6139   1
   0  -3 -10 421.652 53.9496   1
   3  -3 -10 413.963 49.9818   1
  -3   0 -10 482.855 59.8079   1
   3   0  10 295.650 55.0609   1
  -3   3 -10 328.276 55.5421   1
  -3   0  10 378.566 51.5782   1
  -3   3  10 430.685 50.5830   1
   0  -3  10 565.091 58.8164   1
   0   3 -10 345.323 54.9888   1
   3   0 -10 447.699 53.4603   1
   0   3  10 409.114 54.0912   1
  -3   0 -10 447.953 58.4325   1
   0  -3 -10 497.750 55.9132   1
   3   0  10 426.721 58.3843   1
  -3   3  10 491.010 50.9248   1
  -3   3 -10 521.057 60.0073   1
   0   3 -10 377.123 54.4542   1
  -3   0  10 434.824 53.2476   1
   3   0 -10 369.194 49.5276   1
   3  -3 -10 292.269 47.0414   1
   0  -3  10 371.186 55.8857   1
   3   0  11 1012.64 112.133   1
   3  -3 -11 883.503 103.081   1
   0  -3 -11 1189.74 110.962   1
  -3   3 -11 860.031 110.192   1
  -3   0 -11 1007.35 110.697   1
   0   3  11 1036.29 108.287   1
   0   3 -11 1034.24 110.693   1
  -3   0  11 997.971 105.874   1
  -3   3  11 968.837 103.062   1
   0  -3  11 1114.88 110.363   1
   3  -3  11 1041.20 111.545   1
   3   0 -11 931.239 105.492   1
  -3   0 -11 1092.51 112.377   1
   3  -3  11 953.892 111.298   1
   3   0  11 967.218 112.469   1
  -3   3  11 1006.90 103.720   1
   0  -3 -11 929.045 106.235   1
   0   3  11 1134.55 109.308   1
   0  -3  11 1154.85 112.484   1
  -3   3 -11 877.710 109.576   1
   0   3 -11 1023.24 108.725   1
   3  -3 -11 824.064 101.246   1
  -3   0  11 897.196 104.989   1
   3   0 -11 895.509 103.944   1
   3   0  12 45282.7 4474.42   1
   3  -3 -12 44935.4 4467.41   1
   0  -3 -12 46020.3 4470.88   1
  -3   3 -12 48992.9 4476.31   1
   0   3  12 48472.7 4472.02   1
  -3   0 -12 47225.0 4475.28   1
   0   3 -12 46339.9 4473.06   1
   3  -3  12 50547.4 4475.98   1
  -3   0  12 46875.4 4468.90   1
  -3   3  12 51961.5 4468.73   1
   0  -3  12 44531.6 4471.57   1
   3   0 -12 52579.7 4471.23   1
   3   0  12 50533.5 4475.42   1
   0   3  12 46086.7 4471.21   1
   3  -3  12 52770.8 4476.67   1
  -3   3  12 49108.8 4468.18   1
   0  -3 -12 44753.0 4470.44   1
  -3   0 -12 48605.6 4474.09   1
  -3   3 -12 45312.7 4473.32   1
  -3   0  12 47072.3 4469.31   1
   0  -3  12 51226.4 4474.78   1
   3  -3 -12 43643.7 4466.63   1
   0   3 -12 48141.1 4472.27   1
   3   0 -12 48294.1 4468.66   1
   0  -3 -13 245.122 44.9793   1
  -3   3 -13 302.175 51.7882   1
  -3   0 -13 200.802 47.9647   1
   0   3  13 281.251 47.3696   1
   3  -3 -13 242.049 42.9582   1
   3   0  13 224.904 50.0148   1
   0  -3  13 324.037 48.8312   1
  -3   0  13 214.276 43.2473   1
  -3   3  13 264.056 42.6752   1
   0   3 -13 278.973 50.9632   1
   3   0 -13 280.847 45.5962   1
   3  -3  13 303.277 54.4827   1
  -3   3  13 355.806 45.7132   1
   0  -3 -13 277.745 47.3958   1
   0   3  13 291.306 48.3011   1
   3   0  13 282.896 50.2073   1
   3  -3  13 255.203 53.0818   1
  -3   0 -13 293.274 50.0291   1
   0  -3  13 331.944 50.0950   1
   3   0 -13 286.414 44.6297   1
  -3   3 -13 304.690 52.4651   1
   0   3 -13 381.747 50.3293   1
   3  -3 -13 248.134 41.1921   1
  -3   0  13 282.604 44.4371   1
   0  -3 -14 5345.29 512.614   1
   3   0  14 4879.06 514.748   1
   3  -3 -14 4935.99 508.392   1
  -3   0 -14 5468.42 517.140   1
   0   3  14 4728.37 510.612   1
  -3   3 -14 5127.28 516.860   1
   0  -3  14 4926.96 512.131   1
  -3   3  14 6462.31 511.594   1
  -3   0  14 5346.67 509.968   1
   3  -3  14 5524.54 517.510   1
   3   0 -14 5635.30 512.376   1
   0   3 -14 5379.60 516.678   1
   0  -3 -14 5123.23 510.990   1
  -3   3  14 5357.81 509.694   1
   0   3  14 5538.73 512.701   1
  -3   0 -14 5672.41 515.875   1
   3   0  14 5697.95 517.175   1
   0  -3  14 5382.01 514.551   1
   3   0 -14 5630.01 510.240   1
  -3   0  14 4885.13 508.982   1
   3  -3 -14 4698.38 506.926   1
  -3   3 -14 5213.86 515.313   1
   0   3 -14 4898.07 511.472   1
  -3   3 -15 521.703 75.1404   1
   0  -3 -15 540.467 71.2154   1
  -3   0 -15 419.933 71.5974   1
   0   3  15 551.328 69.8972   1
   3  -3 -15 356.925 61.4869   1
   3   0  15 532.956 75.5243   1
   0  -3  15 685.132 76.2762   1
   3   0 -15 366.431 63.5521   1
  -3   3  15 493.827 64.3113   1
  -3   0  15 460.078 65.7608   1
   0   3 -15 602.699 73.9927   1
   3  -3  15 454.858 70.6193   1
   0   3  15 466.197 68.0263   1
  -3   3  15 479.068 65.1094   1
   0  -3 -15 542.001 67.2929   1
   3   0  15 542.190 74.5984   1
  -3   0 -15 574.127 75.2187   1
   3  -3  15 526.263 77.2726   1
   3   0 -15 477.219 65.6335   1
   0   3 -15 602.019 71.7696   1
   3  -3 -15 352.849 61.4230   1
  -3   3 -15 430.324 69.9744   1
  -3   0  15 423.447 64.5073   1
   3  -3 -16 1086.04 134.754   1
   0  -3 -16 1094.59 138.337   1
  -3   3 -16 1314.57 148.472   1
   0   3  16 1134.36 139.023   1
  -3   0 -16 1311.48 146.494   1
   3   0  16 1305.80 145.181   1
  -3   3  16 1380.27 137.934   1
   3   0 -16 1254.73 139.807   1
   0  -3  16 1241.66 142.024   1
  -3   0  16 1212.71 138.609   1
   0   3 -16 1444.20 146.595   1
   3  -3  16 1142.79 145.057   1
  -3   0 -16 1059.91 139.789   1
  -3   3  16 1189.74 137.571   1
   0  -3 -16 1227.91 139.360   1
   3   0  16 1440.14 146.963   1
  -3   0  16 1381.29 139.437   1
   0   3  16 1362.48 141.897   1
   0   3 -16 1439.90 143.574   1
   3  -3 -16 1227.17 135.968   1
  -3   3 -16 1498.92 147.438   1
   0  -3  16 1405.21 144.820   1
   3   0 -16 1155.40 136.089   1
   0  -3 -17-19.2208 35.2878   1
  -3   3 -17 24.2632 43.1045   1
  -3   0 -17 69.1930 43.5628   1
   3  -3 -17 88.2906 35.5372   1
   0  -3  17 47.6340 38.2147   1
   3   0  17 81.5918 39.5515   1
   3   0 -17 78.9757 38.2178   1
   0   3  17-12.6877 34.5875   1
   0   3 -17 21.6446 38.8915   1
  -3   3  17 58.6323 31.9672   1
  -3   0  17 28.2252 30.8100   1
   3  -3  17 23.3701 39.2178   1
  -3   3  17 49.2934 34.2137   1
   0   3  17 19.0101 32.7153   1
   3   0  17-44.9910 41.6732   1
   3  -3  17 24.0117 44.9071   1
  -3   3 -17 44.4136 41.1413   1
   3   0 -17 16.3673 30.6946   1
   0   3 -17 33.1063 35.7129   1
   0  -3  17 69.3021 39.6649   1
   0  -3 -17 47.1826 31.8422   1
  -3   0  17 5.87717 32.3935   1
  -3   0 -17 13.6345 33.5121   1
   3  -3 -17 31.1596 30.0713   1
   3   0 -18 3178.01 321.570   1
  -3   3 -18 3583.36 332.088   1
   0  -3 -18 3262.39 323.584   1
  -3   0 -18 3032.57 326.320   1
  -3   0  18 3218.64 319.882   1
  -3   3  18 3382.11 320.021   1
   3   0  18 3120.18 324.820   1
   0  -3  18 3007.02 323.160   1
   3  -3  18 3330.28 328.608   1
   0   3  18 3071.63 321.381   1
   0   3 -18 3674.71 329.814   1
   0   3  18 3045.00 322.030   1
   3  -3  18 3197.48 328.843   1
   3   0  18 2936.93 324.762   1
  -3   3  18 3089.33 318.311   1
  -3   0  18 3521.97 324.062   1
   0  -3  18 3102.93 324.124   1
   0  -3 -18 3010.96 319.682   1
   3   0 -18 3375.95 319.653   1
  -3   3 -18 2883.02 324.101   1
  -3   0 -18 2759.61 321.173   1
   0   3 -18 3456.93 324.527   1
  -3   3 -19 244.224 64.2259   1
  -3   0 -19 161.415 56.5063   1
   0  -3 -19 329.437 57.8670   1
   0   3 -19 301.692 61.8624   1
   0  -3  19 226.520 53.6382   1
  -3   3  19 214.169 49.4830   1
  -3   0  19 164.924 46.7387   1
   3  -3  19 137.931 50.4651   1
   3   0  19 139.311 52.0271   1
   3   0 -19 222.018 51.0173   1
   0   3  19 284.256 54.8900   1
   3   0  19 141.160 53.8211   1
  -3   3  19 153.827 47.0748   1
   0   3  19 261.082 54.0803   1
  -3   0  19 188.422 51.3468   1
   3  -3  19 115.951 59.0178   1
   0   3 -19 213.144 54.5614   1
   3   0 -19 172.160 48.9806   1
  -3   3 -19 73.6892 46.1111   1
  -3   0 -19 225.632 53.4540   1
   0  -3 -19 218.291 50.8304   1
   0  -3  19 221.186 56.4987   1
   0   3 -20 5855.37 557.239   1
  -3   0 -20 5440.91 555.008   1
   3  -3 -20 5456.87 547.885   1
  -3   3 -20 5503.12 558.126   1
   0  -3 -20 5849.86 552.236   1
   0  -3  20 5451.95 553.338   1
   3   0  20 5010.30 553.363   1
   3  -3  20 6064.26 559.442   1
   0   3  20 5529.08 550.158   1
  -3   0  20 5640.69 549.192   1
  -3   3  20 5767.21 548.600   1
   3   0  20 5700.56 557.360   1
   0  -3  20 6147.07 557.383   1
   0   3  20 5365.07 550.745   1
   3  -3  20 6042.05 561.420   1
  -3   3  20 5840.64 549.396   1
  -3   0  20 5873.39 551.254   1
  -3   0 -20 5316.14 551.561   1
   0   3 -20 5842.00 553.607   1
   3  -3 -20 5880.37 549.022   1
  -3   3 -20 5068.85 553.065   1
   0  -3 -20 5127.82 547.445   1
   3  -3 -21-35.1785 44.1280   1
  -3   0 -21-18.6854 51.7891   1
  -3   3 -21 69.9202 61.1540   1
   3   0  21-36.3262 48.8093   1
   0   3 -21-27.2851 49.3987   1
   3  -3  21-9.49220 55.1847   1
   0   3  21 7.65083 41.1239   1
   0  -3  21 58.0802 46.4537   1
  -3   0  21 35.1852 45.8270   1
   0  -3  21 70.9240 48.1526   1
  -3   3  21 6.84968 36.4273   1
   3  -3  21 29.5550 51.8080   1
   0   3  21-7.79542 44.4931   1
   3   0  21 91.4364 54.1166   1
  -3   0  21-7.61678 40.0610   1
  -3   0 -21 41.1110 45.1230   1
   3   0 -21 6.84802 39.8192   1
   0   3 -21-8.08605 45.7137   1
  -3   3 -21-8.99796 42.9111   1
  -2  -2   0 178048. 15045.2   1
   4  -2   0 170187. 15043.7   1
   2   2   0 159416. 15043.9   1
  -4   2   0 162365. 15043.6   1
  -2   4   0 159034. 15044.7   1
   2  -4   0 153841. 15044.7   1
   4  -2   0 164853. 15043.4   1
   2   2   0 161546. 15044.5   1
  -4   2   0 152445. 15043.1   1
  -2  -2   0 163147. 15044.1   1
   2  -4   0 151041. 15045.1   1
  -2   4   0 156762. 15045.1   1
  -4   2  -1 4.93071 11.4786   1
  -2  -2  -1 16.3339 13.7946   1
   2   2  -1 5.42576 17.7235   1
   4  -2   1 1.67031 12.5149   1
   2   2   1 2.85953 10.7209   1
   2   2  -1 5.52028 15.0791   1
   2  -4   1 26.0138 14.3664   1
  -2   4  -1-13.5938 12.0139   1
   2  -4  -1 14.8580 11.7693   1
  -2   4   1-3.07166 13.3749   1
   4  -2   1 19.0691 11.5788   1
   2   2   1 5.90277 13.2125   1
  -2  -2  -1 30.1959 13.7223   1
  -4   2  -1 8.01523 12.9002   1
   2  -4   1 26.4918 14.3257   1
  -2   4   1-2.72365 11.4751   1
  -2   4  -1 4.26729 14.1145   1
   2  -4  -1 4.55247 12.7250   1
  -4   2  -2 94.0780 19.3877   1
   2   2   2 63.3050 16.9642   1
   4  -2   2 100.978 18.9009   1
  -2  -2  -2 66.1226 16.4727   1
   2  -4   2 66.1228 16.9568   1
  -2   4   2 98.3498 16.1937   1
   2   2  -2 85.2450 19.6588   1
   2  -4  -2 88.2263 15.2760   1
   2   2   2 69.1027 18.0301   1
  -4   2  -2 88.2192 17.6557   1
  -2  -2  -2 89.2733 17.5655   1
   4  -2   2 132.597 20.9897   1
   2  -4   2 41.2157 16.3729   1
   2  -4  -2 78.2157 15.1569   1
   2   2  -2 91.3788 19.1403   1
   4  -2   3 24.6137 15.3475   1
  -2   4   3-6.43509 8.05850   1
   2   2   3 17.0659 15.7189   1
   2  -4  -3 12.9580 10.0284   1
  -2  -2  -3 3.97342 12.7881   1
   2   2  -3 19.1370 17.3168   1
   2  -4   3 6.59497 12.7040   1
   4  -2   3 16.3081 14.4153   1
   2  -4  -3 11.5105 8.70009   1
  -2  -2  -3 19.1058 14.7314   1
   2   2   3 8.10012 13.5077   1
  -2  -2   3 17.7965 16.9400   1
   2   2  -3 66.1790 17.6049   1
   2  -4   3 6.56106 14.2766   1
   4  -2   4 24402.5 2243.72   1
  -2   4   4 24940.3 2238.04   1
  -2  -2  -4 22793.0 2241.43   1
   2  -4  -4 24060.1 2237.18   1
   2   2  -4 25876.5 2242.90   1
   2  -4   4 23358.4 2242.27   1
  -2   4  -4 23963.5 2242.54   1
  -2  -2   4 23475.5 2242.61   1
  -2  -2  -4 23440.0 2241.95   1
   2  -4  -4 24213.0 2237.95   1
   4  -2   4 22146.3 2242.29   1
  -2   4   4 23481.7 2237.34   1
  -2   4  -4 22496.9 2241.91   1
   2   2  -4 24797.1 2243.54   1
  -2  -2   4 26088.5 2244.42   1
   2  -4   4 23187.7 2242.16   1
  -2  -2  -5 5.49465 16.4018   1
  -4   2  -5 3.24048 17.4147   1
   4  -2   5 6.48879 18.5149   1
  -2   4   5 7.97070 10.9683   1
   2  -4  -5 1.36170 9.49125   1
  -4   2   5-1.13647 9.17606   1
   4  -2  -5-8.18282 8.41399   1
  -2   4  -5 3.00366 17.7764   1
   2   2  -5-5.03626 15.4178   1
   2  -4   5 32.3238 17.8427   1
  -2  -2   5 25.8238 18.6832   1
   2  -4  -5 1.57445 10.3292   1
  -4   2  -5-3.12966 16.8194   1
  -2  -2  -5 2.82367 16.7116   1
   4  -2   5-6.28753 17.7709   1
  -2   4   5 1.41333 10.1573   1
  -2  -2   5 2.85021 17.0159   1
   2   2  -5 43.4832 20.2236   1
  -2   4  -5 2.81747 14.8167   1
  -4   2   5 6.13346 7.43672   1
   2  -4   5 8.93955 17.0057   1
   4  -2  -5 3.79875 10.5078   1
   4  -2   6 506.034 70.3541   1
  -2  -2  -6 642.628 69.8026   1
  -4   2  -6 576.635 71.7239   1
  -2   4   6 723.620 66.2461   1
   2   2   6 606.757 70.7997   1
   2  -4  -6 623.138 64.7489   1
   2   2  -6 738.726 68.9635   1
  -4   2   6 535.226 62.3721   1
  -2  -2   6 741.428 70.7492   1
   2  -4   6 550.882 69.8781   1
   4  -2  -6 595.564 63.2405   1
  -2   4  -6 578.783 71.0900   1
  -2  -2  -6 708.648 70.8996   1
  -4   2  -6 585.713 71.1693   1
   2  -4  -6 691.229 65.7121   1
   4  -2   6 617.475 71.2838   1
   2   2   6 703.385 71.7459   1
  -2   4   6 667.007 64.9315   1
  -2  -2   6 678.528 70.3384   1
   4  -2  -6 558.035 62.8779   1
   2  -4   6 621.373 70.5105   1
   2   2  -6 730.188 72.2116   1
  -2   4  -6 594.240 69.3473   1
  -4   2   6 540.289 62.8029   1
  -2  -2  -7-3.50486 20.1867   1
  -2   4   7 6.76081 14.0202   1
   2  -4  -7-8.49538 12.8946   1
  -4   2  -7 16.1962 19.0416   1
   4  -2   7-12.0234 21.9886   1
   2   2   7 21.6155 18.7300   1
  -2   4  -7 3.83726 18.5401   1
   2  -4   7-3.62031 18.6071   1
   4  -2  -7 5.14196 11.0785   1
  -4   2   7 9.68539 9.88226   1
  -2  -2   7-9.28078 16.9731   1
   2   2  -7 6.04339 18.1918   1
  -2   4   7-6.40673 12.6376   1
   4  -2   7-3.91413 17.6235   1
   2  -4  -7 2.15873 12.9968   1
  -4   2  -7-3.76247 18.1787   1
  -2  -2  -7 34.8557 20.4440   1
   2   2   7 10.4677 19.5304   1
  -2  -2   7-11.9126 15.8318   1
  -2   4  -7-17.8168 19.9453   1
   4  -2  -7-1.55695 9.60943   1
  -4   2   7 5.14527 10.7547   1
   2  -4   7-3.69907 19.4489   1
   2   2  -7-10.2449 19.4861   1
   2  -4  -8 12032.2 1027.32   1
  -2   4   8 11262.6 1026.91   1
  -2  -2  -8 10221.0 1030.51   1
  -4   2  -8 10814.2 1033.06   1
   2   2   8 11136.1 1031.86   1
   4  -2   8 11519.8 1033.88   1
  -4   2   8 10697.2 1024.74   1
   2   2  -8 9989.06 1028.85   1
  -2   4  -8 11584.3 1032.67   1
  -2  -2   8 9816.24 1027.98   1
   4  -2  -8 11634.8 1025.45   1
  -4   2  -8 11597.6 1032.63   1
  -2   4   8 11117.6 1026.58   1
   4  -2   8 11307.1 1033.02   1
   2   2   8 11000.1 1030.95   1
   2  -4  -8 10712.2 1026.20   1
  -2  -2  -8 10971.9 1030.73   1
  -2  -2   8 11665.9 1029.82   1
  -2   4  -8 11148.0 1031.46   1
   2   2  -8 11091.1 1030.69   1
  -4   2   8 10823.0 1024.60   1
   4  -2  -8 9285.54 1024.06   1
  -2   4   9-2.95230 15.8738   1
  -2  -2  -9 4.28129 21.7539   1
   2  -4  -9 2.87662 16.7304   1
  -4   2  -9-4.86871 23.5300   1
   2   2   9 39.1235 26.1766   1
  -4   2   9 2.28632 13.6591   1
  -2   4  -9 18.1915 23.1076   1
   2   2  -9 11.0696 16.8728   1
   4  -2  -9 2.43756 13.9204   1
  -2  -2   9 10.4459 16.6102   1
   2   2   9 4.17951 22.9375   1
  -2   4   9 2.81169 16.0535   1
   2  -4  -9 2.84185 15.4422   1
  -2  -2  -9-8.24581 21.6845   1
  -4   2   9 13.8781 14.0542   1
  -2  -2   9-3.72332 19.5844   1
  -4   2  -9 4.46345 22.6789   1
  -2   4  -9 4.31785 20.0294   1
   4  -2  -9 4.40813 12.1059   1
   2   2  -9 26.4527 20.0963   1
  -4   2 -10 7451.31 781.260   1
  -2   4  10 7724.94 775.050   1
   2  -4 -10 8774.80 776.404   1
   2   2  10 8039.02 780.975   1
  -2  -2 -10 8379.28 780.695   1
  -2  -2  10 8594.43 778.209   1
   2  -4  10 8269.65 782.313   1
  -4   2  10 8016.12 773.331   1
   2   2 -10 8203.07 778.772   1
   4  -2 -10 7475.62 773.520   1
  -2   4 -10 8649.18 783.279   1
  -2  -2 -10 8274.85 779.959   1
   2  -4 -10 7776.21 774.603   1
   2   2  10 8984.23 781.471   1
  -2   4  10 7941.88 774.871   1
  -4   2 -10 8343.06 781.315   1
   2   2 -10 8259.22 778.130   1
  -4   2  10 8371.19 773.594   1
   2  -4  10 8514.25 781.360   1
   4  -2 -10 8438.74 773.554   1
  -2   4 -10 7733.41 779.492   1
  -2  -2  10 8553.36 779.155   1
  -2   4  11 3.68069 21.3956   1
   2  -4 -11-3.59115 20.1019   1
   2   2  11-10.2323 25.3618   1
  -2  -2 -11-5.04212 23.0443   1
  -4   2 -11-11.3920 30.2795   1
  -2   4 -11-5.34966 25.5054   1
   4  -2 -11 12.5807 18.6124   1
   2   2 -11 31.8622 25.7268   1
   4  -2  11-27.4579 30.1298   1
   2  -4  11-5.22036 26.8311   1
  -4   2  11 3.01823 16.8953   1
  -2  -2  11-24.8174 24.4765   1
   2   2  11-4.91986 25.5791   1
   2  -4 -11 3.50467 20.1865   1
  -2  -2 -11-4.89355 23.6442   1
   4  -2  11-5.51149 27.3214   1
  -2   4  11 45.7603 22.7515   1
  -4   2 -11 20.2846 24.8225   1
  -2  -2  11 4.52929 25.5999   1
  -2   4 -11 25.3349 24.1579   1
   2  -4  11 40.5538 26.6534   1
   2   2 -11-8.36555 24.7519   1
   4  -2 -11-11.7515 16.9223   1
  -4   2  11-12.0303 16.1621   1
   4  -2 -12 7842.62 755.106   1
  -2  -2 -12 7561.94 760.786   1
   2   2  12 7754.11 761.582   1
  -4   2 -12 8185.49 765.119   1
  -2   4  12 6761.55 755.136   1
   2  -4 -12 8040.37 756.233   1
  -4   2  12 8784.90 755.592   1
   2  -4  12 8277.78 763.465   1
  -2  -2  12 8401.12 759.262   1
  -2   4 -12 8768.58 764.619   1
   2   2 -12 8288.66 760.142   1
   4  -2  12 8277.20 764.131   1
   2  -4 -12 6913.86 754.714   1
  -4   2 -12 8520.89 762.726   1
   4  -2  12 8972.86 765.682   1
   2   2  12 8447.52 762.407   1
  -4   2  12 8336.20 755.058   1
  -2   4  12 7051.96 755.842   1
  -2  -2 -12 7995.11 760.738   1
   4  -2 -12 8065.75 754.331   1
  -2  -2  12 8015.82 759.911   1
  -2   4 -12 8088.96 762.136   1
   2   2 -12 7558.31 757.576   1
   2  -4  12 7276.65 760.553   1
  -2   4  13 25.9376 23.2470   1
   2  -4 -13 4.27445 25.3106   1
  -2  -2 -13 17.2245 30.8647   1
   2   2  13 23.6928 31.8406   1
  -4   2 -13-6.52935 32.7813   1
   4  -2  13 49.9014 33.1712   1
   4  -2 -13 23.6823 22.9616   1
  -2  -2  13 19.5910 23.3686   1
  -4   2  13-26.3422 23.7977   1
   2   2 -13-15.6927 30.1418   1
   2  -4  13 24.0769 29.4767   1
  -2   4 -13-6.11802 30.7179   1
  -2  -2 -13 16.8610 31.4722   1
  -4   2  13-11.4365 22.9693   1
  -2   4  13 8.44717 24.7897   1
   2  -4 -13-20.3746 23.9185   1
   4  -2  13 44.6468 33.5471   1
   2   2  13 17.0199 30.1725   1
  -2  -2  13 26.2450 28.8132   1
   4  -2 -13 3.63941 19.7845   1
   2  -4  13 63.8492 32.8193   1
  -2   4 -13 29.3397 31.2067   1
  -4   2 -13-5.75626 26.3234   1
   2   2 -13 9.34542 25.1250   1
  -2  -2 -14 12910.1 1283.79   1
  -2   4  14 13452.9 1278.98   1
   2  -4 -14 13508.8 1278.89   1
   4  -2 -14 14975.4 1279.60   1
   2   2  14 13089.9 1283.98   1
  -4   2 -14 13321.2 1286.82   1
   2  -4  14 14419.1 1286.53   1
  -2  -2  14 13711.4 1281.53   1
   4  -2  14 13280.6 1285.43   1
  -4   2  14 14384.0 1278.31   1
   2   2 -14 13534.3 1282.67   1
  -2   4 -14 13567.3 1285.79   1
   4  -2  14 13911.8 1287.61   1
   2  -4 -14 12137.8 1276.91   1
   2   2  14 12943.3 1283.44   1
  -2   4  14 13274.5 1278.69   1
  -4   2  14 13876.5 1277.83   1
  -2  -2 -14 13461.8 1283.79   1
   2  -4  14 12152.8 1283.14   1
  -2  -2  14 14603.5 1283.97   1
  -2   4 -14 12806.6 1283.44   1
  -4   2 -14 13993.4 1284.91   1
   2   2 -14 13359.3 1279.95   1
   4  -2 -14 13726.2 1277.51   1
   2   2  15 13.0747 34.3778   1
   2  -4 -15-14.8535 29.3052   1
   4  -2 -15-9.43962 26.9390   1
  -4   2 -15 22.1631 35.6997   1
  -2   4  15 4.93045 23.1955   1
   2   2 -15 18.1092 32.0950   1
  -2  -2  15 5.62887 29.9292   1
  -2   4 -15-6.92575 36.8217   1
   4  -2  15-28.5083 36.6357   1
  -4   2  15 26.9637 28.1855   1
   2  -4  15 20.4346 35.0143   1
  -4   2  15 18.4144 27.2491   1
  -2   4  15 14.6696 30.4270   1
   4  -2  15-21.7666 36.8598   1
  -2  -2 -15 18.7714 32.9047   1
  -2   4 -15 26.5121 33.6729   1
   2   2 -15 10.6941 26.5135   1
  -4   2 -15-19.5491 35.0203   1
  -2  -2  15 29.5346 29.2880   1
   2  -4  15 6.60447 34.3426   1
   4  -2 -15-4.36121 26.2639   1
   2  -4 -15 13.7831 22.2075   1
   4  -2 -16 819.232 96.1095   1
   2   2  16 702.546 100.162   1
   2  -4 -16 910.369 97.7516   1
  -4   2 -16 883.263 107.623   1
  -2  -2 -16 742.561 101.672   1
  -4   2  16 839.090 95.3215   1
  -2  -2  16 853.586 100.093   1
  -2   4 -16 811.284 105.055   1
  -2   4  16 836.870 96.0174   1
   4  -2  16 940.491 108.156   1
  -2  -2 -16 717.878 97.6948   1
  -2   4  16 722.217 94.0918   1
  -4   2  16 729.542 95.6970   1
   2   2  16 842.808 102.301   1
   4  -2  16 799.808 106.573   1
   2  -4 -16 864.391 95.6682   1
  -4   2 -16 884.528 103.896   1
   4  -2 -16 848.664 94.9127   1
   2  -4  16 641.778 98.9159   1
   2   2 -16 745.005 96.6740   1
   4  -2 -17 5.50815 30.2215   1
   2  -4 -17-28.3854 33.2988   1
  -2  -2 -17 7.18883 39.4420   1
  -4   2 -17-16.4597 45.1533   1
  -2   4 -17 7.86684 40.4331   1
   4  -2  17-32.0334 37.6616   1
   2   2 -17 47.5552 40.5523   1
  -4   2  17-41.6496 34.8649   1
  -2  -2  17-25.4716 34.2179   1
   2  -4  17-53.2856 46.5989   1
  -2   4  17 27.6810 30.0640   1
   2   2  17-7.23057 37.1631   1
   4  -2  17 8.15104 42.3779   1
  -2  -2 -17-6.71430 36.4608   1
  -2   4  17 22.3298 30.6291   1
  -4   2  17 71.1416 34.3145   1
   2   2  17 42.6132 40.5259   1
   4  -2 -17-15.2047 28.3699   1
  -2  -2  17 6.51292 33.8618   1
   2  -4  17 15.1438 41.5435   1
  -2   4 -17 22.1930 35.2697   1
  -4   2 -17 14.4735 34.0331   1
   2   2 -17 12.0554 29.5051   1
   2  -4 -17-5.14086 29.6105   1
  -2   4 -18 5678.87 521.188   1
  -2  -2 -18 4937.53 515.055   1
   2   2  18 4719.07 513.912   1
  -4   2 -18 4990.48 518.834   1
  -2   4  18 5159.76 510.079   1
   2  -4  18 5464.21 518.141   1
  -2  -2  18 5709.84 515.354   1
   4  -2  18 5365.06 519.695   1
  -4   2  18 5521.15 510.247   1
   2   2 -18 6010.67 518.230   1
   4  -2  18 5063.64 518.656   1
  -4   2  18 5634.48 511.443   1
   2  -4  18 5365.72 518.962   1
  -2  -2 -18 4868.98 513.102   1
   2   2  18 5288.57 515.690   1
  -2   4  18 5363.51 511.125   1
  -2   4 -18 4832.44 514.967   1
   2   2 -18 5362.50 512.669   1
   2  -4 -18 4739.43 507.490   1
  -2  -2  18 4899.50 512.431   1
  -4   2 -18 5073.42 516.270   1
  -2  -2 -19 15.8723 43.5503   1
  -4   2 -19-18.1219 48.1746   1
  -2   4  19 6.27994 33.7559   1
  -2   4 -19-53.0289 49.4774   1
   2  -4  19 33.5636 48.3359   1
   2   2 -19-7.48931 40.6779   1
   4  -2  19 17.5298 45.0564   1
  -4   2  19 5.88771 31.9838   1
  -2  -2  19-28.4425 42.0857   1
   2   2  19-46.9684 44.2523   1
   4  -2  19 27.1258 46.4799   1
   2   2  19 7.85949 42.2407   1
  -2   4  19-12.5690 39.7217   1
   2  -4  19 8.56779 40.3012   1
   2   2 -19 53.6658 37.9247   1
  -2   4 -19 8.09335 39.6244   1
  -4   2 -19 40.9032 40.0515   1
  -2  -2  19 14.4534 40.0613   1
   4  -2 -19 40.2452 32.8177   1
  -2  -2 -19 43.5634 38.6063   1
   2  -4 -20 5038.99 529.380   1
   4  -2 -20 5399.88 531.491   1
  -4   2 -20 5670.08 542.064   1
  -2   4 -20 6075.01 543.790   1
  -2  -2 -20 5113.21 535.924   1
  -4   2  20 6092.08 531.852   1
  -2  -2  20 5589.74 535.189   1
   2   2  20 4875.70 533.682   1
   2   2 -20 6016.44 537.747   1
   2  -4  20 5742.33 539.919   1
  -2   4  20 5502.08 531.089   1
   4  -2  20 5800.32 541.912   1
  -2  -2  20 4981.39 532.404   1
  -4   2  20 5794.98 532.430   1
   2  -4  20 5695.83 541.428   1
   2   2  20 5373.54 535.947   1
  -2   4  20 4778.39 528.713   1
  -2  -2 -20 4932.02 531.633   1
   4  -2  20 5543.72 542.199   1
   4  -2 -20 5769.68 530.345   1
  -4   2 -20 5766.53 539.635   1
   2  -4 -20 5200.25 528.761   1
  -2   4 -20 5012.45 535.734   1
   2   2 -20 5349.48 531.559   1
  -2   4 -21 19.6121 47.9983   1
  -4   2 -21-9.97371 56.9102   1
   4  -2 -21 21.1593 47.2325   1
  -2  -2 -21-8.69194 48.6519   1
   2  -4 -21-7.10478 43.8478   1
   4  -2  21 9.57422 46.8635   1
   2  -4  21-36.6705 52.3109   1
   2   2 -21 8.38804 48.3121   1
   2   2  21 8.40780 45.6565   1
  -2  -2  21-31.3381 44.7044   1
  -2   4  21 34.7813 39.3171   1
   4  -2  21 9.93486 52.2354   1
  -4   2  21-6.92648 40.6265   1
   2   2  21-34.5000 49.6769   1
  -2   4  21-20.9611 43.1211   1
   2  -4  21 28.8579 49.4397   1
  -2   4 -21 44.1498 45.3829   1
  -2  -2 -21-23.2943 44.3065   1
   2   2 -21-29.6331 46.4522   1
  -4   2 -21 90.5589 50.6890   1
   4  -2 -21-32.2141 40.0821   1
  -2  -2  21 57.0662 46.9545   1
   2  -4 -21 26.4420 41.1251   1
  -4   3   0 25184.2 2664.20   1
   4  -3   0 29899.5 2664.70   1
  -4   1   0 29649.9 2665.06   1
   4  -1   0 26966.6 2665.07   1
   3   1   0 29814.1 2665.04   1
   3  -4   0 26947.6 2664.61   1
   1  -4   0 28633.4 2666.63   1
  -3   4   0 28060.0 2664.61   1
  -4   3   0 27927.5 2664.09   1
   4  -3   0 25728.3 2664.01   1
  -1  -3   0 32849.2 2667.37   1
  -4   1   0 28948.0 2665.29   1
   4  -1   0 30586.2 2665.18   1
   3   1   0 29299.4 2665.20   1
  -3   4   0 28118.0 2665.38   1
   1  -4   0 28410.3 2667.15   1
  -1  -3   0 30650.4 2667.38   1
   3  -4   0 29031.9 2664.70   1
   4  -1  -1 7827.34 729.742   1
   1   3   1 8083.22 731.374   1
  -4   3  -1 7435.63 731.551   1
   4  -3   1 7822.53 731.477   1
   3   1  -1 8694.77 731.283   1
  -4   1   1 7729.94 729.289   1
  -1  -3  -1 8552.23 732.252   1
   3   1   1 8037.71 731.978   1
  -4   1  -1 7915.44 732.025   1
   4  -1   1 7804.64 732.235   1
   3  -4  -1 8076.52 730.288   1
  -1  -3   1 9179.59 734.123   1
  -1   4   1 7884.85 732.026   1
  -3   4   1 6214.08 728.904   1
  -3   4  -1 7710.05 731.456   1
   1   3  -1 7941.32 733.580   1
   3  -4   1 7739.01 731.357   1
   1  -4   1 7892.04 733.721   1
   4  -1   1 7628.96 731.976   1
   3   1  -1 8243.32 731.647   1
  -4   1  -1 7908.02 732.291   1
   4  -3   1 7985.86 731.543   1
   3   1   1 7968.82 731.504   1
  -4   1   1 7358.61 729.580   1
  -1  -3  -1 7995.28 731.507   1
  -4   3  -1 8259.81 731.358   1
   4  -1  -1 7345.88 729.208   1
   3  -4  -1 6925.16 729.602   1
   1  -4  -1 7981.72 731.897   1
  -1   4   1 7635.87 731.547   1
   3  -4   1 7391.74 731.044   1
   1   3  -1 8651.75 733.649   1
  -3   4  -1 8144.28 731.895   1
   1  -4   1 8618.04 735.293   1
  -1  -3   1 7952.06 733.561   1
  -3   4   1 7120.17 730.193   1
   3   1   2 14937.0 1458.97   1
  -4   3  -2 16498.2 1459.77   1
  -1  -3  -2 16568.3 1458.03   1
   4  -1   2 14975.4 1459.68   1
  -1   4   2 14600.8 1456.60   1
  -3  -1  -2 16082.4 1459.05   1
   4  -1  -2 15527.6 1455.38   1
   4  -3   2 15846.1 1459.17   1
  -1  -3   2 15414.7 1460.19   1
   3   1  -2 15643.6 1458.66   1
  -3   4  -2 15816.0 1459.27   1
   3  -4   2 15355.3 1459.05   1
   1   3  -2 15884.5 1461.07   1
   1  -4   2 14763.3 1460.29   1
  -1  -3  -2 15007.8 1457.71   1
   3   1   2 15250.7 1458.86   1
   1  -4  -2 15141.2 1456.91   1
   4  -1  -2 15271.7 1455.71   1
  -1   4   2 17761.2 1458.29   1
  -3  -1  -2 15412.6 1459.22   1
   4  -3   2 15002.9 1458.92   1
  -4   1   2 15317.6 1455.45   1
   4  -1   2 15846.3 1459.57   1
  -4   3  -2 14698.1 1458.43   1
  -3   4  -2 14615.0 1458.39   1
   3  -4   2 15158.7 1458.86   1
   3   1  -2 17494.3 1459.12   1
  -3  -1   2 16429.4 1458.86   1
   1   3  -2 16145.3 1460.78   1
   1  -4   2 14519.1 1460.76   1
  -1  -3   2 16556.4 1461.52   1
  -4   3  -3 8540.39 818.912   1
   3   1   3 8150.80 818.716   1
  -3  -1  -3 8537.01 818.442   1
   4  -1   3 8585.88 819.269   1
  -1   4   3 8272.02 814.779   1
   1  -4  -3 8019.65 814.685   1
  -1  -3  -3 8575.96 816.559   1
   4  -3   3 8798.58 818.737   1
   1   3  -3 8483.18 819.544   1
   3  -4   3 8895.97 818.754   1
  -3  -1   3 8652.20 817.262   1
   3   1  -3 9348.62 818.625   1
  -1   4  -3 8258.89 818.350   1
   4  -1  -3 8830.56 814.917   1
   1  -4   3 8136.19 819.126   1
   4  -3   3 9372.96 819.199   1
  -1  -3  -3 8096.28 817.069   1
   3   1   3 8815.52 818.539   1
  -3  -1  -3 8918.05 819.165   1
   4  -1   3 8984.32 819.523   1
  -1   4   3 7969.34 814.633   1
  -4   3  -3 8264.69 817.771   1
   1  -4  -3 8895.27 815.258   1
   3  -4   3 9688.95 819.390   1
  -3  -1   3 9401.53 818.471   1
  -4   1   3 8510.30 814.723   1
   1  -4   3 8927.43 819.759   1
  -1   4  -3 8988.45 820.965   1
   4  -1  -3 9515.99 814.858   1
   3   1  -3 9099.15 817.529   1
   1   3  -3 8974.89 820.621   1
   4  -1   4 323.977 38.7830   1
   1  -4  -4 198.035 28.8012   1
   3   1   4 244.816 35.9240   1
   1   3   4 260.322 33.4715   1
  -3  -1  -4 271.377 36.1162   1
  -4   1  -4 228.951 35.6977   1
  -1  -3  -4 251.720 33.4152   1
  -1   4   4 248.246 31.0180   1
   4  -3   4 245.136 35.4433   1
   1   3  -4 212.760 34.4275   1
  -4   1   4 242.838 30.0278   1
   3   1  -4 207.288 32.5957   1
   1  -4   4 250.487 34.5855   1
  -1   4  -4 238.249 34.6834   1
  -3  -1   4 322.897 36.8904   1
   3  -4   4 287.419 36.0492   1
   4  -1  -4 241.799 30.4878   1
  -4   1  -4 312.338 37.7228   1
  -1  -3  -4 205.282 32.8219   1
   1   3   4 206.323 33.0147   1
  -3  -1  -4 291.514 36.3374   1
   4  -3   4 234.134 35.2135   1
  -1   4   4 239.937 30.0444   1
   3   1   4 277.074 36.5467   1
   4  -1   4 264.002 37.1077   1
   1  -4  -4 236.330 31.3639   1
   4  -1  -4 387.612 32.1721   1
  -4   1   4 240.289 31.1423   1
   3  -4   4 307.334 36.6672   1
  -1   4  -4 259.653 36.2769   1
   1  -4   4 195.849 33.4869   1
   1   3  -4 246.820 38.2692   1
  -3  -1   4 300.766 35.7634   1
   3   1  -4 403.568 38.2339   1
  -1  -3  -5 29.1468 17.7930   1
   1   3   5 15.7506 16.2030   1
   1  -4  -5 26.1401 12.9993   1
  -3  -1  -5 52.0045 18.3361   1
   3  -4  -5 27.6726 9.43116   1
   4  -1   5 36.5065 19.8546   1
  -4   1  -5 22.8781 20.2191   1
  -1   4   5 57.4193 14.9291   1
  -3   4   5 21.3980 10.4521   1
   3   1   5 47.6326 21.1743   1
   4  -1  -5 31.3037 11.8722   1
   3   1  -5 45.1458 18.1003   1
  -1   4  -5 29.7231 19.0080   1
   3  -4   5-3.08284 18.4749   1
  -3   4  -5 27.6772 17.1234   1
   4  -3   5 9.33152 16.4334   1
   1  -4   5 31.2763 18.2029   1
  -4   1   5 59.5824 14.8267   1
   1   3  -5 13.5043 14.9544   1
  -1  -3   5 15.2702 20.6593   1
  -3  -1   5 20.8785 18.0702   1
  -1  -3  -5 26.0663 16.0927   1
   3   1   5 48.7645 19.7701   1
   3  -4  -5 20.6006 10.6370   1
  -3  -1  -5 52.2052 19.6237   1
   1  -4  -5 55.2943 14.8108   1
   4  -1   5 44.0761 19.0182   1
   1   3   5 22.1289 17.4826   1
  -3   4   5 26.4547 9.24646   1
  -4   1  -5 9.59151 18.4755   1
   4  -3   5 18.4875 17.8228   1
  -1   4   5 32.1842 13.8270   1
   3  -4   5 36.1994 19.8559   1
   4  -1  -5 38.4666 14.5098   1
  -3  -1   5 24.5303 19.6803   1
   3   1  -5 16.5961 18.2438   1
   1   3  -5 10.3075 20.7158   1
  -1   4  -5 49.3235 19.5489   1
  -4   1   5 39.0440 12.8878   1
   1  -4   5 25.7359 17.1715   1
  -1  -3   5 64.3731 20.8732   1
  -3   4  -5 21.3496 16.6467   1
  -1  -3  -6 2042.77 181.029   1
   1   3   6 1853.85 180.710   1
  -4   3  -6 1826.38 183.299   1
   4  -3  -6 1681.46 173.970   1
  -3   4   6 1423.25 174.703   1
   4  -1   6 2074.48 184.878   1
  -1   4   6 1743.30 178.027   1
   1  -4  -6 1744.49 177.494   1
  -4   1  -6 1969.13 184.433   1
   3  -4  -6 2093.68 175.778   1
  -3  -1  -6 1822.29 182.592   1
   4  -1  -6 1726.75 176.243   1
  -4   1   6 1911.89 177.450   1
   4  -3   6 1800.96 183.466   1
   3  -4   6 2142.96 184.600   1
  -3  -1   6 1885.47 180.742   1
  -1  -3   6 1732.30 180.862   1
  -1   4  -6 2098.13 183.610   1
   1   3  -6 1829.04 180.904   1
  -3   4  -6 1765.20 182.594   1
  -4   3   6 1819.36 174.043   1
   3   1  -6 1881.92 178.813   1
   1  -4   6 2265.86 183.542   1
  -4   3   6 1656.43 174.141   1
  -1   4   6 1756.23 177.789   1
  -3   4   6 1971.03 175.468   1
   4  -3   6 1858.56 182.667   1
  -1  -3  -6 1985.16 181.157   1
   1  -4  -6 2058.58 179.191   1
  -3  -1  -6 1901.07 182.885   1
   1   3   6 1659.42 179.459   1
   3  -4  -6 1798.77 175.237   1
  -4   1  -6 1993.43 183.795   1
   4  -1   6 2040.52 183.948   1
   4  -3  -6 1675.44 173.520   1
   1   3  -6 1844.96 183.316   1
   3  -4   6 1544.69 180.218   1
  -1  -3   6 1882.80 181.691   1
  -4   1   6 1805.14 176.166   1
   1  -4   6 1891.46 181.844   1
   3   1  -6 1798.76 181.339   1
   4  -1  -6 1855.84 178.118   1
  -4   3  -6 1778.28 181.810   1
  -3   4  -6 1943.36 182.908   1
  -3  -1   6 2012.99 180.884   1
  -1   4  -6 1604.73 180.673   1
  -3  -1  -7 698.025 78.3604   1
  -3   4   7 756.438 70.1710   1
  -1   4   7 671.683 72.7377   1
   1  -4  -7 694.291 71.8623   1
   1   3   7 683.086 75.0202   1
  -4   3  -7 682.644 77.9676   1
   3  -4  -7 678.598 69.3888   1
   4  -3  -7 509.031 67.3765   1
   4  -1   7 733.808 79.0072   1
  -1  -3  -7 727.479 75.0171   1
  -4   1  -7 650.349 76.5680   1
  -3   4  -7 792.641 78.5931   1
   1   3  -7 656.901 74.2622   1
   3  -4   7 740.575 78.7434   1
   4  -3   7 639.957 76.7312   1
  -4   1   7 699.569 70.7183   1
   4  -1  -7 754.434 70.4985   1
   3   1  -7 795.397 74.9239   1
  -3  -1   7 721.565 74.3014   1
  -4   3   7 542.821 67.4030   1
  -1  -3   7 665.241 74.8521   1
  -1   4  -7 669.762 75.6807   1
   4  -1   7 706.181 77.6959   1
   3  -4  -7 699.150 69.6562   1
  -4   1  -7 625.074 76.6763   1
  -3  -1  -7 655.070 77.0122   1
  -1  -3  -7 693.091 75.0842   1
  -1   4   7 748.050 73.3294   1
   1   3   7 734.182 75.5260   1
  -4   3   7 552.949 68.0405   1
   4  -3   7 616.216 76.5346   1
  -3   4   7 715.907 69.4704   1
   1  -4  -7 697.721 72.4206   1
  -3  -1   7 842.093 74.8828   1
  -4   3  -7 597.317 75.0250   1
   3  -4   7 770.946 78.0469   1
  -1   4  -7 597.824 73.6856   1
   3   1  -7 605.502 74.0468   1
   4  -3  -7 537.126 67.3156   1
  -3   4  -7 730.350 77.3137   1
  -1  -3   7 706.822 75.0828   1
  -4   1   7 664.931 70.1160   1
   1   3  -7 714.076 76.8343   1
   4  -1  -7 764.161 72.1205   1
   1  -4  -8 4913.26 475.711   1
   1   3   8 4922.22 478.611   1
  -1  -3  -8 5207.90 478.676   1
  -4   3  -8 5050.32 481.709   1
   3   1   8 5277.56 481.584   1
  -1   4   8 4824.19 475.970   1
  -3  -1  -8 4864.22 480.590   1
  -4   1  -8 4407.88 479.979   1
  -3   4   8 4881.80 473.413   1
   3  -4  -8 5342.88 473.784   1
   4  -3  -8 4631.58 472.154   1
   3   1  -8 5372.92 476.921   1
  -4   3   8 4822.03 472.439   1
   4  -1  -8 5559.85 475.341   1
  -3   4  -8 5133.90 481.548   1
  -1   4  -8 4282.43 479.206   1
   3  -4   8 4707.41 479.809   1
   4  -3   8 5249.86 482.133   1
  -1  -3   8 5126.67 478.344   1
  -4   1   8 5267.83 474.007   1
  -3  -1   8 5049.03 476.546   1
   1   3  -8 5389.83 479.049   1
  -1   4   8 4552.67 475.491   1
  -4   3   8 5358.09 472.923   1
  -4   1  -8 5423.69 482.669   1
   1   3   8 4899.31 477.832   1
   1  -4  -8 4761.98 475.390   1
   3  -4  -8 4971.86 473.222   1
  -3   4   8 5013.32 473.228   1
   3   1   8 5003.97 480.302   1
   4  -3   8 4936.18 480.469   1
  -1  -3  -8 4737.56 477.584   1
  -3  -1  -8 4965.90 480.169   1
  -3  -1   8 5767.93 477.780   1
  -1  -3   8 5307.83 478.882   1
   1   3  -8 4412.95 478.290   1
   4  -3  -8 4378.55 471.800   1
  -4   1   8 4983.43 474.712   1
  -4   3  -8 5312.27 480.432   1
   3   1  -8 5216.77 478.101   1
   3  -4   8 4506.52 478.643   1
   4  -1  -8 5057.31 474.446   1
  -3   4  -8 5395.27 480.971   1
  -1   4  -8 4838.30 478.992   1
  -4   3  -9 1277.42 148.742   1
  -4   1  -9 1409.84 149.698   1
  -3  -1  -9 1450.00 149.095   1
   3   1   9 1269.72 147.518   1
   4  -3  -9 1439.12 140.473   1
  -1  -3  -9 1343.50 144.895   1
  -1   4   9 1509.39 144.498   1
   1   3   9 1326.01 145.649   1
  -3   4   9 1257.08 139.762   1
   1  -4  -9 1341.32 142.661   1
   3  -4  -9 1419.99 140.541   1
  -3  -1   9 1271.81 142.520   1
  -3   4  -9 1359.49 148.719   1
   4  -1  -9 1444.68 141.954   1
  -4   1   9 1315.91 140.220   1
  -1  -3   9 1228.15 143.971   1
  -1   4  -9 1211.81 146.279   1
   3   1  -9 1392.71 143.801   1
   4  -3   9 1277.95 147.871   1
  -4   3   9 1372.12 139.742   1
   1   3  -9 1532.30 146.870   1
   1  -4   9 1237.96 145.039   1
  -1  -3  -9 1490.90 145.930   1
   3   1   9 1516.12 149.402   1
  -3   4   9 1568.31 141.081   1
  -1   4   9 1450.93 143.339   1
  -4   3   9 1537.33 140.474   1
   3  -4  -9 1452.67 140.694   1
  -4   1  -9 1434.56 149.395   1
   4  -3   9 1349.70 149.979   1
   1   3   9 1347.22 144.873   1
  -3  -1  -9 1511.24 148.428   1
   1  -4  -9 1272.76 142.044   1
   4  -1  -9 1681.74 142.672   1
  -4   1   9 1689.96 143.447   1
  -3   4  -9 1533.33 148.209   1
  -1   4  -9 1189.16 144.716   1
  -1  -3   9 1334.96 145.365   1
   1   3  -9 1474.59 146.930   1
   1  -4   9 1479.62 147.779   1
  -3  -1   9 1477.40 144.328   1
  -4   3  -9 1403.42 148.519   1
   4  -3  -9 1308.84 139.363   1
   3   1  -9 1447.56 144.725   1
  -4   1 -10 11623.7 1199.34   1
   1   3  10 12064.8 1196.63   1
  -3   4  10 12673.8 1191.99   1
  -1   4  10 11205.1 1193.24   1
  -1  -3 -10 12527.7 1196.88   1
   3   1  10 12745.3 1199.51   1
   3  -4 -10 12566.1 1191.74   1
   1  -4 -10 12966.1 1194.59   1
  -4   3 -10 13051.0 1201.20   1
  -3  -1 -10 12505.5 1199.46   1
   4  -3 -10 12617.5 1191.57   1
  -1  -3  10 13030.6 1196.92   1
  -3   4 -10 12392.8 1199.33   1
   4  -1 -10 12223.9 1192.78   1
  -3  -1  10 12838.6 1194.43   1
   3   1 -10 13289.9 1195.69   1
  -1   4 -10 12874.4 1199.87   1
  -4   3  10 12078.4 1190.68   1
   1  -4  10 12362.7 1197.56   1
   1   3 -10 12583.0 1197.54   1
  -4   1  10 12980.5 1192.26   1
  -1   4  10 13103.5 1194.51   1
   1   3  10 12677.5 1196.47   1
  -3  -1 -10 13281.7 1199.45   1
  -4   1 -10 12613.3 1199.25   1
   1  -4 -10 12670.0 1194.31   1
   3   1  10 13322.2 1200.24   1
  -3   4  10 12408.9 1191.76   1
   3  -4 -10 13071.0 1191.71   1
  -1  -3 -10 12415.1 1196.25   1
  -4   3  10 13990.0 1192.08   1
  -4   3 -10 12845.4 1198.74   1
  -1   4 -10 12418.0 1197.45   1
  -3   4 -10 12801.4 1198.77   1
   3   1 -10 13144.8 1195.27   1
  -3  -1  10 12537.0 1195.60   1
  -1  -3  10 11972.7 1197.61   1
   4  -1 -10 12434.5 1191.73   1
   1  -4  10 13066.3 1199.03   1
   1   3 -10 11724.7 1195.72   1
   4  -3 -10 12628.0 1190.61   1
  -4   1  10 13247.4 1193.29   1
  -1   4  11 6045.03 638.254   1
  -3   4  11 6787.22 636.653   1
   1   3  11 7041.82 643.169   1
   3  -4 -11 6407.86 636.531   1
  -1  -3 -11 7339.99 643.017   1
   3   1  11 5890.99 642.701   1
  -4   1 -11 6262.53 644.265   1
   4  -1  11 6049.05 644.470   1
   1  -4 -11 6909.56 639.404   1
  -4   3 -11 5940.07 643.537   1
   4  -3 -11 5627.93 634.798   1
  -3  -1 -11 6865.93 644.806   1
   1   3 -11 6632.41 642.748   1
  -4   3  11 6788.40 635.895   1
  -3  -1  11 7088.13 639.787   1
   3  -4  11 7312.47 645.842   1
  -1   4 -11 6650.31 643.849   1
   4  -1 -11 6664.77 637.660   1
  -4   1  11 6569.50 636.457   1
   1  -4  11 7153.52 644.034   1
  -1  -3  11 7847.92 643.774   1
   3   1 -11 6937.67 640.892   1
  -3   4 -11 6238.16 644.243   1
  -1   4  11 7394.07 640.288   1
  -3  -1 -11 6818.13 643.882   1
   3  -4 -11 6924.99 636.286   1
   3   1  11 7133.22 645.849   1
  -1  -3 -11 6309.04 640.584   1
  -4   3  11 6349.16 636.029   1
   1   3  11 6607.46 641.243   1
  -3   4  11 6715.57 636.406   1
   4  -1  11 6448.50 644.454   1
  -4   1 -11 6342.44 643.004   1
   1  -4 -11 5668.75 638.127   1
  -4   1  11 6815.88 637.589   1
  -1   4 -11 7032.68 643.073   1
  -4   3 -11 6266.51 642.360   1
   4  -1 -11 6970.23 636.740   1
  -1  -3  11 7307.09 643.850   1
   3   1 -11 6949.26 639.604   1
   3  -4  11 7269.83 644.509   1
   4  -3 -11 6471.78 635.363   1
  -3   4 -11 7328.56 645.297   1
   1   3 -11 7635.50 643.251   1
  -3  -1  11 6528.67 639.637   1
   1  -4  11 6669.52 643.651   1
  -3   4  12 1499.12 158.448   1
   1   3  12 1597.66 165.276   1
  -1   4  12 1339.71 160.352   1
   1  -4 -12 1608.04 163.013   1
   3  -4 -12 1389.95 158.129   1
  -1  -3 -12 1520.33 164.921   1
  -4   3 -12 1545.60 169.335   1
   3   1  12 1702.13 169.259   1
  -4   1 -12 1349.79 166.389   1
  -3  -1 -12 1693.88 168.425   1
   4  -1  12 1526.81 167.948   1
   4  -3 -12 1614.23 159.381   1
  -1  -3  12 1799.93 166.521   1
   1   3 -12 1662.32 166.302   1
  -4   1  12 1477.17 158.742   1
  -3   4 -12 1355.40 165.844   1
  -3  -1  12 1700.86 162.018   1
   3   1 -12 1574.18 163.069   1
   4  -3  12 1669.28 168.581   1
   3  -4  12 1408.79 166.011   1
  -4   3  12 1450.27 157.955   1
   4  -1 -12 1327.32 159.137   1
   1  -4  12 1660.83 166.510   1
  -1   4 -12 1710.56 167.617   1
   3  -4  12 1586.35 166.389   1
   1  -4 -12 1557.90 161.144   1
   1   3  12 1473.19 163.326   1
  -3   4  12 2131.09 162.686   1
  -1  -3 -12 1267.03 161.443   1
   3   1  12 1599.14 166.983   1
   4  -3  12 1620.19 168.487   1
   3  -4 -12 1626.15 158.438   1
  -4   1 -12 1603.71 166.943   1
  -1   4  12 1700.74 162.639   1
   4  -1  12 1404.49 166.381   1
  -4   3  12 1594.65 158.806   1
  -3  -1 -12 1587.97 166.429   1
  -3  -1  12 1324.87 160.268   1
  -1   4 -12 1662.36 165.437   1
   3   1 -12 1530.76 161.076   1
   1   3 -12 1480.17 162.982   1
  -4   3 -12 1512.28 165.883   1
   1  -4  12 1718.39 167.418   1
  -3   4 -12 1745.80 168.191   1
   4  -1 -12 1562.96 158.647   1
  -4   1  12 1575.23 159.926   1
   4  -3 -12 1538.40 157.700   1
  -1  -3  12 1541.46 163.897   1
   4  -1  13 1518.43 176.389   1
  -4   1 -13 1661.67 179.241   1
  -1   4  13 1630.95 171.691   1
   1  -4 -13 1546.38 171.117   1
   3  -4 -13 1469.74 168.128   1
   3   1  13 1703.29 177.598   1
  -1  -3 -13 1675.06 175.159   1
   4  -3 -13 1562.57 168.256   1
  -3  -1 -13 1472.11 175.634   1
  -4   3 -13 1391.20 175.720   1
   1   3  13 1718.98 175.642   1
  -3   4 -13 1538.76 176.753   1
   1   3 -13 1806.01 176.516   1
   3  -4  13 1709.09 178.363   1
   1  -4  13 1736.03 176.448   1
  -4   3  13 1518.14 167.390   1
  -1  -3  13 1861.41 176.304   1
  -3   4  13 1531.47 167.882   1
  -3  -1  13 2051.51 174.428   1
  -4   1  13 1724.89 169.654   1
  -1   4 -13 1932.63 179.727   1
   4  -1 -13 1440.84 167.932   1
   4  -3  13 1398.53 175.858   1
   3   1 -13 1659.92 173.331   1
  -1  -3 -13 1471.24 172.051   1
   4  -3  13 1859.68 180.206   1
   4  -1  13 1563.92 176.997   1
   3   1  13 1467.27 176.017   1
  -4   3  13 1540.63 168.185   1
   3  -4  13 1875.95 178.675   1
   1  -4 -13 1668.58 171.892   1
   1   3  13 1755.63 175.148   1
  -3  -1 -13 1765.09 177.000   1
  -4   1 -13 1681.32 176.206   1
  -3   4  13 1725.60 169.429   1
  -1   4  13 1891.49 173.073   1
   3  -4 -13 1620.81 167.116   1
   3   1 -13 1679.72 170.465   1
  -3  -1  13 1758.05 173.987   1
   1  -4  13 1879.33 177.902   1
  -3   4 -13 1810.17 177.488   1
  -1  -3  13 1679.76 175.918   1
   1   3 -13 1864.42 174.995   1
  -1   4 -13 1918.59 177.111   1
   4  -1 -13 1639.07 168.272   1
   4  -3 -13 1478.08 166.800   1
  -4   1  13 1626.22 169.034   1
  -4   3 -13 1485.66 173.945   1
  -4   1 -14 2702.13 286.427   1
  -1  -3 -14 2886.45 282.761   1
   4  -1  14 2576.01 283.645   1
   3   1  14 2846.99 284.833   1
   1  -4 -14 2875.55 280.212   1
   4  -3 -14 2840.45 276.803   1
   3  -4 -14 2922.64 277.395   1
  -4   3 -14 3070.37 289.312   1
  -3   4 -14 3189.75 288.211   1
   1   3  14 2698.59 282.260   1
  -1   4  14 2649.45 279.216   1
  -3  -1 -14 3075.15 286.161   1
   1  -4  14 2959.59 284.088   1
   4  -1 -14 2457.74 276.844   1
  -3  -1  14 3141.63 281.937   1
   3   1 -14 2801.53 281.684   1
  -4   1  14 2765.80 276.643   1
  -3   4  14 2883.61 276.990   1
   4  -3  14 2914.26 286.663   1
   3  -4  14 2953.14 287.415   1
  -1  -3  14 2839.98 282.796   1
   1   3 -14 2760.66 283.263   1
  -4   3  14 2773.65 276.034   1
   3   1  14 2685.79 283.771   1
  -1   4  14 2699.90 278.736   1
  -4   1 -14 2639.78 282.727   1
   4  -3  14 2918.23 287.514   1
  -3  -1 -14 2392.50 281.631   1
   1   3  14 2677.16 281.208   1
   4  -1  14 2970.25 286.938   1
  -3   4  14 2745.52 277.014   1
  -1  -3 -14 2842.51 282.236   1
   3  -4  14 2910.84 285.176   1
  -4   3  14 2940.52 277.450   1
   1  -4 -14 2586.02 278.105   1
   1   3 -14 2498.32 279.197   1
   3  -4 -14 2685.48 274.889   1
   3   1 -14 3026.45 279.338   1
  -1  -3  14 2759.96 282.442   1
   4  -3 -14 2675.04 275.157   1
  -4   3 -14 2835.51 285.044   1
  -4   1  14 2808.46 276.927   1
  -1   4 -14 2972.49 283.947   1
  -3  -1  14 2662.85 279.803   1
   4  -1 -14 2947.89 277.318   1
  -3   4 -14 2801.88 284.951   1
   1   3  15 49.6883 33.4681   1
  -1   4  15 10.7907 29.4051   1
   3  -4 -15 27.9473 29.9880   1
  -4   3 -15-15.1019 36.5689   1
  -1  -3 -15 42.9752 30.5363   1
   4  -3 -15 27.4167 29.2039   1
  -3  -1 -15-6.84874 39.8883   1
  -4   1 -15 44.0677 39.1233   1
   3   1  15 20.6800 34.6860   1
   1  -4 -15 5.35815 30.6765   1
   4  -1 -15 29.1167 29.8123   1
  -3   4  15 9.11774 24.3642   1
   4  -1  15 42.5375 35.6684   1
   3  -4  15 100.198 42.0527   1
  -1   4 -15 20.7213 37.1987   1
   4  -3  15 7.27395 35.6921   1
  -4   3  15 106.710 30.0829   1
  -3  -1  15-15.7266 29.1615   1
   1  -4  15 12.8786 32.0185   1
  -1  -3  15 12.0552 32.4853   1
  -3   4 -15 43.4318 38.9763   1
   3   1 -15 39.4587 31.0287   1
  -4   1  15 41.5687 27.9195   1
  -3  -1 -15-32.5209 30.6899   1
  -3   4  15 22.7219 24.8044   1
   1   3  15 24.1084 32.1373   1
  -1  -3 -15 59.4544 35.8813   1
   3   1  15 6.71579 33.7974   1
   4  -3  15 118.087 46.7044   1
   4  -1  15 35.5162 38.2503   1
   1  -4 -15 25.5919 29.3133   1
  -4   3  15 40.2875 27.0661   1
  -1   4  15-5.28456 29.1021   1
  -3   4 -15-6.83097 33.5296   1
  -3  -1  15-5.50620 25.6550   1
  -1   4 -15 12.5398 29.1812   1
   4  -1 -15 30.9550 25.3575   1
  -4   1 -15 45.7547 35.2116   1
  -4   1  15 60.5828 28.1682   1
   3  -4 -15 16.8906 23.7687   1
   3  -4  15 27.8517 39.8095   1
   1   3 -15 17.0978 30.4002   1
  -4   3 -15 67.8100 38.0381   1
   3   1 -15-4.99296 23.9364   1
   1  -4  15-6.55144 34.5371   1
   4  -3 -15 47.0642 25.4423   1
   3  -4 -16 356.152 58.4208   1
  -1  -3 -16 336.839 63.7462   1
  -4   1 -16 426.961 71.6913   1
  -4   3 -16 441.025 74.4349   1
   4  -3 -16 458.103 60.3588   1
   1  -4 -16 439.365 65.9686   1
   1   3  16 429.541 65.9384   1
  -3  -1 -16 376.097 68.9733   1
   4  -1  16 400.743 69.7214   1
   3   1 -16 441.462 65.0391   1
  -4   3  16 490.797 60.6102   1
  -1   4  16 457.794 64.3965   1
  -4   1  16 325.607 56.9745   1
   4  -1 -16 353.755 60.0085   1
   1  -4  16 429.425 64.9858   1
  -1  -3  16 237.205 59.0005   1
  -1   4 -16 448.435 70.8137   1
  -3  -1  16 459.962 62.6720   1
  -3   4  16 422.391 60.1689   1
   3  -4  16 566.139 77.8594   1
  -3   4 -16 485.371 72.5766   1
   3   1  16 261.179 63.2566   1
   4  -3  16 435.161 70.8555   1
   1   3 -16 429.131 68.1687   1
  -1  -3 -16 316.364 61.1042   1
   4  -3  16 392.090 71.4171   1
   3   1  16 490.062 71.4580   1
  -1   4  16 399.876 62.8286   1
   1  -4 -16 416.759 59.9889   1
  -3   4  16 342.721 56.8736   1
  -4   3  16 517.113 61.5876   1
  -3  -1 -16 304.150 62.6509   1
   3  -4  16 467.096 70.3997   1
   4  -1  16 406.102 69.8696   1
   1   3  16 415.332 66.4915   1
  -3   4 -16 504.483 69.2681   1
  -4   1 -16 354.695 65.4532   1
  -4   3 -16 426.513 68.7167   1
   1  -4  16 477.176 70.5583   1
  -3  -1  16 404.570 62.7141   1
   4  -3 -16 333.910 55.5336   1
  -1  -3  16 563.877 70.8810   1
   4  -1 -16 385.181 57.7190   1
  -4   1  16 520.260 63.2840   1
   3  -4 -16 407.632 57.3592   1
   1   3 -16 512.624 64.9248   1
  -1   4 -16 464.286 67.3680   1
   3   1 -16 410.846 60.3768   1
  -4   3 -17 160.509 49.1894   1
   1  -4 -17 145.186 42.7315   1
  -3  -1 -17 91.4206 45.4448   1
  -1  -3 -17 157.088 46.6311   1
  -4   1 -17 114.194 53.2671   1
   3  -4 -17 134.398 40.1681   1
   1   3  17 171.124 48.8356   1
   3   1 -17 152.185 46.2671   1
  -1  -3  17 67.7769 40.4419   1
  -4   1  17 84.4166 35.8557   1
   1  -4  17 136.724 44.9079   1
  -4   3  17 72.2207 35.8364   1
  -1   4  17 162.405 42.2447   1
  -3   4  17 111.146 37.5942   1
  -1   4 -17 45.5676 44.5238   1
  -3  -1  17 77.4473 36.2942   1
   4  -1  17 241.114 55.4594   1
   4  -1 -17 153.518 40.1191   1
   4  -3  17 160.639 51.3479   1
   1   3 -17 137.708 47.9789   1
   3  -4  17 31.8621 43.0688   1
   3   1  17 120.938 46.2648   1
  -3   4 -17 106.429 49.8678   1
   4  -3  17 190.033 52.7433   1
   4  -1  17 221.559 53.5797   1
   3  -4  17 166.151 49.8561   1
  -1   4  17 102.161 38.3538   1
  -3   4  17 120.694 37.0781   1
  -1  -3 -17 198.394 46.3977   1
  -3  -1 -17 112.525 43.2641   1
   3   1  17 157.360 48.0935   1
   1   3  17 108.540 43.1785   1
  -4   3  17 160.587 38.6221   1
  -1  -3  17 62.3110 40.1525   1
   1  -4  17 124.120 45.8772   1
   1   3 -17 146.647 39.5397   1
   1  -4 -17 135.382 38.3293   1
   3   1 -17 113.446 39.2842   1
  -4   1 -17 121.740 43.9954   1
  -3  -1  17 79.3409 37.3955   1
  -1   4 -17 97.9899 41.2897   1
  -4   3 -17 152.693 46.3148   1
  -4   1  17 115.978 38.0985   1
   4  -1 -17 142.648 35.4403   1
  -3   4 -17 98.7693 44.1405   1
  -1   4  18 2428.97 242.217   1
   1  -4 -18 2227.37 240.516   1
  -3   4 -18 2405.51 250.725   1
  -3  -1 -18 2554.61 249.457   1
  -4   3 -18 2252.60 250.417   1
   3   1  18 2259.22 247.091   1
  -4   1 -18 2299.47 249.133   1
  -1  -3 -18 2193.31 243.309   1
   3  -4  18 2540.24 251.597   1
  -1  -3  18 2408.15 246.346   1
  -4   1  18 2241.76 238.585   1
   4  -1  18 2309.34 248.056   1
  -3   4  18 2555.88 240.705   1
  -1   4 -18 2301.38 247.899   1
  -4   3  18 2101.52 236.927   1
   1  -4  18 2454.85 247.605   1
  -3  -1  18 2540.79 243.055   1
   3   1 -18 2246.28 242.962   1
   1   3 -18 2417.54 247.234   1
   4  -3  18 2095.90 247.565   1
   1  -4 -18 2203.32 238.934   1
  -4   1  18 2559.27 241.876   1
   3   1  18 2144.97 245.092   1
  -3   4  18 2407.93 239.747   1
   4  -1  18 2267.60 248.207   1
   3  -4  18 2183.63 247.787   1
   4  -3  18 2613.47 253.869   1
   1  -4  18 2659.09 249.680   1
   1   3  18 2044.33 241.667   1
  -4   3  18 2440.81 239.669   1
  -3  -1 -18 2040.18 242.461   1
  -1   4  18 2194.67 240.672   1
  -1   4 -18 2416.86 245.978   1
   1   3 -18 2346.81 242.803   1
  -3   4 -18 2389.97 248.639   1
  -4   1 -18 2398.09 247.528   1
  -4   3 -18 2188.95 246.976   1
   3   1 -18 2477.60 241.097   1
  -1  -3  18 2268.78 245.234   1
  -3  -1  18 2448.26 243.165   1
  -3  -1 -19 764.388 100.289   1
   3  -4 -19 652.387 87.9744   1
  -3   4 -19 737.214 101.561   1
   1  -4 -19 601.082 90.6536   1
   1   3  19 715.319 93.8847   1
   4  -3 -19 656.516 87.8282   1
  -4   1 -19 621.313 98.1375   1
  -4   3 -19 687.211 98.9119   1
  -1  -3 -19 649.531 94.0418   1
   1   3 -19 632.042 93.4574   1
  -1   4  19 760.659 91.4717   1
   3   1 -19 809.299 96.2233   1
   4  -1  19 624.107 97.6427   1
  -3   4  19 808.370 91.6326   1
   3   1  19 828.664 98.8683   1
  -1   4 -19 529.557 93.9821   1
   3  -4  19 701.803 96.8859   1
  -1  -3  19 877.142 98.8556   1
  -4   3  19 521.137 84.4129   1
   4  -3  19 535.426 95.9362   1
   1  -4  19 811.852 97.5037   1
  -4   1  19 476.900 83.6833   1
   3  -4  19 786.276 102.585   1
   3   1  19 720.546 100.903   1
  -4   1  19 667.464 88.1784   1
   4  -3  19 692.935 101.673   1
   4  -1  19 587.163 96.0948   1
   1   3  19 616.295 92.2936   1
  -1   4  19 725.310 92.0574   1
  -1  -3 -19 862.455 95.1004   1
   1  -4 -19 640.391 87.3362   1
  -4   3  19 607.341 86.9595   1
  -3  -1  19 651.340 88.9768   1
   3  -4 -19 588.884 85.5373   1
  -4   1 -19 538.352 91.0623   1
  -3   4 -19 738.321 98.9136   1
   1   3 -19 750.546 93.8078   1
  -1   4 -19 673.328 93.2009   1
  -1  -3  19 672.417 94.8476   1
   4  -3 -19 509.905 83.5950   1
   1  -4  19 716.793 98.2726   1
   3   1 -19 730.993 91.0837   1
  -4   3 -19 498.480 91.9968   1
  -3  -1 -19 666.227 93.7929   1
  -4   1 -20 1938.19 245.364   1
  -1  -3 -20 2034.93 241.298   1
  -4   3 -20 2542.61 253.539   1
  -1   4 -20 2498.35 250.105   1
   3  -4 -20 2137.18 237.839   1
  -3  -1 -20 2321.44 248.149   1
  -3   4 -20 2145.19 248.733   1
   4  -1 -20 2367.65 240.498   1
   4  -3 -20 2379.09 238.881   1
   1   3  20 2271.23 242.593   1
   1   3 -20 2292.92 245.590   1
  -1  -3  20 2415.35 244.970   1
   4  -3  20 2302.82 249.710   1
  -4   1  20 2357.02 239.154   1
   1  -4  20 2152.51 243.879   1
   3   1  20 2218.34 244.279   1
  -4   3  20 2446.24 239.114   1
  -1   4  20 2009.94 237.332   1
  -3   4  20 2489.24 239.781   1
   4  -1  20 2043.87 245.479   1
  -3  -1  20 2182.12 240.757   1
   3  -4  20 2278.18 248.701   1
   4  -3  20 1992.62 247.505   1
   3   1  20 2048.77 244.534   1
  -1   4  20 2389.50 242.305   1
  -3  -1  20 2655.47 245.282   1
   3  -4  20 2510.47 253.323   1
  -3  -1 -20 1972.23 240.171   1
   1  -4  20 2235.57 248.398   1
  -1  -3  20 2528.84 247.938   1
  -4   1  20 2222.03 240.138   1
  -4   3  20 2457.19 240.152   1
  -3   4  20 2284.54 238.478   1
  -1  -3 -20 2159.02 240.455   1
   4  -1  20 2254.42 248.965   1
   1   3  20 2263.06 243.691   1
   4  -3 -20 2284.21 236.997   1
   3  -4 -20 2630.48 239.701   1
   4  -1 -20 2388.12 238.480   1
   1   3 -20 2483.36 243.802   1
  -1   4 -20 2482.74 247.094   1
  -4   3 -20 2199.23 246.197   1
  -4   1 -20 2277.34 244.801   1
  -3   4 -20 2249.18 247.183   1
   4  -1 -21 558.159 82.1979   1
  -4   1 -21 470.004 91.1664   1
   1  -4 -21 530.105 86.9140   1
   3  -4 -21 525.029 81.9311   1
   4  -3 -21 543.877 82.1953   1
  -1  -3 -21 588.346 90.9249   1
  -3   4 -21 373.766 91.0983   1
  -3  -1 -21 487.045 88.2770   1
  -4   3 -21 508.128 95.5422   1
  -3  -1  21 591.244 84.7750   1
   3  -4  21 566.609 90.9177   1
  -1   4 -21 571.042 92.1936   1
   1  -4  21 567.287 91.2074   1
  -4   1  21 544.525 81.6471   1
   3   1  21 485.284 87.3546   1
   4  -3  21 493.672 92.3480   1
  -1   4  21 593.552 84.2545   1
  -1  -3  21 658.899 88.4554   1
   1   3 -21 458.323 88.3803   1
   1   3  21 407.893 79.6920   1
   4  -1  21 662.874 93.0674   1
  -4   3  21 547.738 80.4400   1
  -1   4  21 660.781 87.5712   1
   3   1  21 663.060 92.3906   1
  -3   4  21 544.704 79.1346   1
   1   3  21 511.811 84.9708   1
   1  -4  21 612.764 92.6697   1
   3  -4  21 704.736 101.259   1
  -4   1  21 520.277 81.8458   1
  -4   3  21 495.284 79.4801   1
   4  -1  21 527.944 92.1254   1
   4  -3  21 570.633 96.1494   1
   4  -3 -21 541.688 79.5972   1
  -4   1 -21 583.127 88.1799   1
   1  -4 -21 485.858 79.6839   1
  -4   3 -21 645.551 90.8148   1
  -1  -3 -21 519.090 80.6730   1
  -3  -1 -21 635.497 88.5202   1
   1   3 -21 701.191 86.8437   1
  -1   4 -21 424.407 83.3683   1
  -3  -1  21 474.635 82.5986   1
  -1  -3  21 563.844 88.1374   1
  -3   4 -21 626.976 92.2286   1
   4  -1 -21 582.353 80.3968   1
   4   0   0 378279. 34979.2   1
  -4   0   0 412268. 34979.1   1
   0  -4   0 402172. 34981.5   1
  -4   4   0 382486. 34978.4   1
   4  -4   0 358492. 34978.0   1
  -4   0   0 355960. 34978.9   1
   4   0   0 392543. 34979.0   1
  -4   4   0 381510. 34978.2   1
   0  -4   0 395714. 34981.4   1
   4  -4   0 322701. 34977.6   1
  -4   0   1 171003. 15912.7   1
   4   0  -1 168650. 15912.5   1
   4   0   1 162099. 15914.5   1
  -4   0  -1 176763. 15914.6   1
   4  -4   1 153974. 15913.7   1
   0  -4   1 176075. 15916.4   1
  -4   4  -1 169010. 15914.1   1
   0   4  -1 158804. 15916.5   1
   0  -4  -1 186229. 15914.9   1
  -4   0   1 165179. 15912.7   1
   4   0   1 186777. 15915.0   1
   4   0  -1 172625. 15912.8   1
   0   4  -1 179095. 15916.7   1
  -4   4  -1 152640. 15913.4   1
   0  -4   1 163148. 15916.6   1
   4  -4   1 180460. 15914.2   1
   0  -4  -1 184559. 15915.5   1
   4   0  -2 101363. 9172.92   1
   4   0   2 97754.4 9176.11   1
   0   4   2 89092.6 9173.15   1
   0  -4  -2 96145.5 9174.17   1
   0  -4   2 91940.1 9177.28   1
  -4   4  -2 97957.3 9175.35   1
   0   4  -2 93904.5 9177.39   1
   4  -4   2 100551. 9175.57   1
   0  -4  -2 97738.0 9173.74   1
   4   0   2 99389.7 9175.82   1
   0   4   2 93977.8 9174.19   1
   4  -4   2 96503.5 9174.98   1
   0   4  -2 100190. 9177.77   1
  -4   0   2 111405. 9174.49   1
  -4   4  -2 99815.0 9175.29   1
   0  -4   2 106389. 9179.25   1
   0  -4  -3 3156.42 323.049   1
   0   4   3 3204.39 323.250   1
   4   0   3 3510.40 327.346   1
  -4   4  -3 3488.04 326.559   1
   0   4  -3 3051.53 326.930   1
   0  -4   3 3255.73 327.552   1
   4   0  -3 3474.89 324.033   1
   4  -4   3 3187.28 325.902   1
   0   4   3 3612.95 323.842   1
   0  -4  -3 3342.68 323.524   1
   4   0   3 3284.07 326.410   1
   0  -4   3 3386.04 328.935   1
   4   0  -3 3578.10 323.743   1
   4  -4   3 3856.39 326.728   1
  -4   4  -3 3446.83 326.053   1
  -4   0   3 3468.24 323.814   1
   0   4  -3 3512.52 329.568   1
   0  -4  -4 3023.66 279.674   1
   4   0   4 2895.43 283.984   1
   0   4   4 2769.51 279.927   1
  -4   0  -4 3071.11 284.261   1
   0  -4   4 2579.67 283.321   1
   4  -4   4 3068.09 283.952   1
   4   0  -4 2954.03 280.555   1
  -4   0   4 2955.37 280.023   1
   0   4  -4 2610.82 283.386   1
   0   4   4 2915.68 279.644   1
   4   0   4 2992.25 284.057   1
  -4   0  -4 3071.18 284.056   1
   0  -4  -4 2764.10 280.268   1
  -4   0   4 3250.94 281.604   1
   4  -4   4 2595.98 281.842   1
   4   0  -4 3214.17 280.382   1
   0   4  -4 3020.44 286.068   1
   0  -4   4 2843.17 283.977   1
   0  -4  -5 89.9964 18.2224   1
  -4   0  -5 74.4879 22.7193   1
   4   0   5 105.574 23.4598   1
   0   4   5 67.3694 17.8413   1
  -4   0   5 41.9963 18.0145   1
   0   4  -5 64.7593 19.1205   1
   4   0  -5 54.9325 16.4468   1
   4  -4   5 57.9089 20.4475   1
   0   4   5 38.6287 15.6612   1
   0  -4  -5 44.5760 16.2346   1
  -4   0  -5 49.5266 20.4616   1
   4   0   5 42.3402 20.2040   1
   0   4  -5 72.4738 22.4983   1
   4   0  -5 59.6719 18.8962   1
   4  -4   5 53.9577 19.0121   1
  -4   0   5 40.3076 19.0169   1
   0  -4  -6 38702.5 3755.99   1
   0   4   6 37466.3 3756.46   1
  -4   0  -6 41895.2 3761.33   1
   4   0   6 40198.0 3760.88   1
   0   4  -6 38233.2 3758.55   1
  -4   0   6 42010.6 3756.92   1
   4   0  -6 40911.8 3755.38   1
   4  -4   6 40607.1 3760.27   1
   0  -4  -6 38753.0 3756.63   1
   0   4   6 39454.7 3756.27   1
  -4   0  -6 38880.7 3760.11   1
   4   0   6 41591.0 3760.66   1
   4   0  -6 43505.2 3757.88   1
   4  -4   6 40222.1 3759.29   1
   0   4  -6 38229.2 3760.75   1
  -4   0   6 41918.1 3756.60   1
   0   4   7 34191.4 3369.23   1
  -4   0  -7 38036.0 3374.07   1
   0  -4  -7 34312.5 3368.26   1
   4   0   7 26866.0 3371.71   1
   4  -4  -7 35834.3 3363.80   1
  -4   4   7 34422.0 3363.76   1
  -4   4  -7 33869.7 3371.97   1
   4  -4   7 37792.9 3373.09   1
   0   4  -7 35915.5 3371.90   1
  -4   0   7 35631.1 3368.62   1
   0  -4   7 33475.7 3370.64   1
   4   0  -7 35510.8 3367.51   1
  -4   4   7 41533.1 3364.37   1
   0   4   7 38978.7 3369.42   1
   4  -4  -7 32418.4 3363.14   1
   4  -4   7 31560.8 3370.36   1
   0  -4  -7 38130.5 3369.65   1
   4   0   7 36348.1 3373.18   1
  -4   0  -7 34276.2 3373.08   1
   0  -4   7 40167.8 3372.54   1
  -4   0   7 40250.2 3369.22   1
  -4   4  -7 36203.6 3372.46   1
   0   4  -7 43317.9 3375.07   1
   4   0  -7 37731.5 3369.92   1
   0   4   8 48202.6 4420.14   1
   0  -4  -8 49448.9 4419.41   1
  -4   0  -8 46336.7 4423.54   1
   4  -4  -8 47791.3 4414.14   1
   0   4  -8 44914.3 4420.52   1
   0  -4   8 43967.3 4420.43   1
  -4   0   8 50858.8 4418.57   1
   4  -4   8 52156.8 4424.28   1
  -4   4  -8 45564.4 4422.66   1
  -4   4   8 45170.3 4413.76   1
   4   0  -8 50047.6 4418.02   1
   0  -4  -8 44134.1 4418.56   1
  -4   0  -8 47383.7 4422.91   1
   4  -4  -8 45974.4 4413.37   1
   4  -4   8 46851.9 4422.00   1
   0   4   8 48335.9 4419.19   1
  -4   4   8 46488.1 4413.81   1
  -4   0   8 49578.2 4417.72   1
  -4   4  -8 48828.5 4423.10   1
   4   0  -8 52245.4 4420.06   1
   0  -4   8 40582.0 4420.16   1
   0   4  -8 46694.4 4422.09   1
   4  -4  -9 45057.2 4548.74   1
   0  -4  -9 48246.6 4553.98   1
  -4   4  -9 42386.8 4556.75   1
   0   4   9 47350.5 4554.41   1
  -4   0  -9 49196.8 4559.00   1
  -4   4   9 49145.6 4549.12   1
  -4   0   9 50829.5 4552.56   1
   0  -4   9 52483.9 4557.04   1
   0   4  -9 46708.4 4556.29   1
   4  -4   9 49172.7 4558.25   1
   4   0  -9 48712.5 4552.37   1
   0   4   9 47540.1 4553.81   1
   4  -4   9 45901.3 4556.53   1
  -4   4   9 51919.0 4549.46   1
  -4   0  -9 45588.4 4557.23   1
   0  -4  -9 48359.6 4553.99   1
  -4   0   9 48126.9 4552.32   1
   4   0  -9 52081.0 4554.17   1
   4  -4  -9 49828.1 4548.71   1
  -4   4  -9 47553.2 4557.42   1
   0  -4   9 49604.9 4557.05   1
   0   4  -9 52522.3 4557.46   1
   4  -4 -10 243961. 21991.5   1
  -4   0 -10 226399. 22000.1   1
   0  -4 -10 237660. 21995.9   1
   4   0  10 234151. 22000.6   1
   0   4  10 231701. 21996.5   1
  -4   4 -10 231786. 22000.5   1
  -4   0  10 256087. 21994.5   1
   4   0 -10 247208. 21995.0   1
   0   4 -10 241009. 21999.3   1
  -4   4  10 235963. 21991.2   1
   0  -4  10 238249. 21998.5   1
   0   4  10 222028. 21995.2   1
   0  -4 -10 217925. 21995.1   1
  -4   0 -10 236222. 22000.1   1
  -4   4  10 232590. 21991.1   1
   4   0  10 247812. 22000.8   1
   0  -4  10 239326. 21999.4   1
  -4   0  10 214914. 21993.7   1
   4  -4 -10 238470. 21990.7   1
  -4   4 -10 237977. 21999.9   1
   0   4 -10 249789. 21999.3   1
   4   0 -10 222732. 21994.2   1
   0   4  11 20129.8 1937.64   1
  -4   4 -11 19931.7 1941.34   1
   4   0  11 20790.9 1942.70   1
   4  -4 -11 20920.6 1932.68   1
  -4   0 -11 19542.8 1941.06   1
   0  -4 -11 20105.9 1936.81   1
   0   4 -11 17685.2 1938.97   1
   4   0 -11 22177.8 1937.14   1
  -4   4  11 21469.6 1932.86   1
  -4   0  11 21916.3 1935.36   1
   0  -4  11 21541.6 1940.17   1
   4   0  11 20193.2 1942.07   1
  -4   0 -11 20832.2 1941.64   1
  -4   4  11 20660.8 1932.42   1
   0   4  11 19762.8 1936.65   1
   0  -4 -11 20048.6 1936.90   1
   0   4 -11 20758.1 1939.00   1
   4   0 -11 21515.1 1936.08   1
  -4   0  11 19442.2 1936.09   1
   4  -4 -11 19950.0 1931.24   1
   0  -4  11 22384.1 1942.01   1
  -4   4 -11 20591.6 1942.07   1
   0  -4 -12 1872.99 208.485   1
  -4   0 -12 1923.56 214.317   1
   4   0  12 2305.41 217.867   1
  -4   4 -12 2444.11 219.334   1
   4  -4 -12 2065.70 205.099   1
   0   4  12 2386.42 213.368   1
   0   4 -12 2032.75 214.013   1
   0  -4  12 2287.48 214.005   1
   4   0 -12 2092.45 209.092   1
  -4   0  12 2018.60 207.658   1
  -4   4  12 2337.63 206.405   1
  -4   0 -12 1973.30 214.278   1
   4   0  12 2412.93 217.544   1
   0   4  12 2076.95 209.876   1
   0  -4 -12 1708.40 208.339   1
  -4   4  12 1986.59 204.621   1
  -4   4 -12 1866.58 213.647   1
   4  -4 -12 1992.31 203.634   1
  -4   0  12 1899.46 208.136   1
   0   4 -12 2186.79 212.146   1
   4   0 -12 1904.63 206.689   1
   0  -4  12 2079.82 214.193   1
   0  -4 -13 9762.81 948.316   1
   4   0  13 10192.1 954.211   1
   0   4  13 8727.62 947.196   1
  -4   0 -13 9263.07 952.334   1
   4  -4 -13 10419.4 944.625   1
   4   0 -13 9921.22 946.767   1
   0  -4  13 9758.58 950.788   1
  -4   4  13 10259.7 943.924   1
   0   4 -13 10253.7 952.781   1
   4  -4  13 9620.08 952.725   1
  -4   0  13 10502.5 946.489   1
  -4   4  13 9697.75 943.398   1
   4   0  13 10395.1 954.058   1
  -4   0 -13 10076.1 952.955   1
   0   4  13 10381.4 949.068   1
   0  -4 -13 8778.46 946.519   1
   0   4 -13 10484.5 951.685   1
   0  -4  13 9862.94 951.974   1
   4   0 -13 9409.44 945.202   1
  -4   0  13 10209.7 948.179   1
   4  -4 -13 10809.9 943.928   1
  -4   4 -13 10137.7 953.162   1
  -4   4 -14 41219.9 3939.71   1
   0   4  14 38827.0 3933.33   1
  -4   0 -14 41421.7 3938.84   1
   4  -4 -14 44297.6 3930.08   1
   0  -4 -14 40235.7 3933.45   1
   4   0  14 40635.4 3938.24   1
   0   4 -14 42453.7 3937.85   1
   0  -4  14 40443.1 3936.15   1
  -4   0  14 41937.2 3930.89   1
   4  -4  14 44683.9 3940.66   1
  -4   4  14 46495.4 3930.51   1
   4   0 -14 40019.8 3932.14   1
  -4   4  14 45718.0 3930.27   1
   4  -4  14 40452.5 3938.58   1
  -4   0 -14 40109.2 3937.93   1
   4   0  14 37839.4 3938.00   1
   0   4  14 44416.1 3934.48   1
   0  -4 -14 40893.0 3933.11   1
   4  -4 -14 41093.9 3928.18   1
   4   0 -14 42441.4 3931.05   1
  -4   0  14 47199.9 3934.17   1
  -4   4 -14 42876.7 3938.64   1
   0  -4  14 40926.9 3937.08   1
   0   4 -14 35555.0 3934.09   1
  -4   4 -15 8882.91 918.760   1
   4   0  15 9434.80 919.619   1
  -4   0 -15 9849.47 920.491   1
   4  -4 -15 9350.84 909.356   1
   0   4  15 8655.56 913.228   1
   0  -4 -15 9414.92 913.682   1
   4  -4  15 9775.31 920.817   1
   0  -4  15 9709.20 917.193   1
  -4   4  15 9617.79 909.443   1
   4   0 -15 9466.62 913.138   1
   0   4 -15 10200.9 920.042   1
  -4   0  15 10208.8 912.166   1
   4  -4  15 9326.62 921.317   1
   0  -4 -15 9618.41 914.040   1
  -4   4  15 8933.77 909.238   1
   4   0  15 8791.91 918.157   1
   0   4  15 9951.66 915.264   1
  -4   0 -15 9146.74 917.150   1
  -4   0  15 10325.1 913.661   1
   4   0 -15 10151.5 911.519   1
   4  -4 -15 8877.22 907.822   1
  -4   4 -15 10199.9 920.435   1
   0  -4  15 10228.6 919.024   1
   0   4 -15 10101.4 916.247   1
   0   4  16 12152.3 1150.13   1
   0  -4 -16 11925.3 1150.11   1
   4   0  16 11836.5 1155.12   1
  -4   4 -16 11451.3 1155.82   1
  -4   0 -16 11961.8 1155.27   1
  -4   0  16 12675.7 1147.81   1
   4  -4  16 12046.9 1156.10   1
  -4   4  16 12997.6 1146.17   1
   4   0 -16 11189.6 1147.75   1
   0  -4  16 11527.3 1151.89   1
   0   4 -16 12509.9 1155.29   1
   4   0  16 11173.7 1153.18   1
   0  -4 -16 11864.6 1149.60   1
  -4   4  16 11908.1 1144.65   1
   4  -4  16 12776.0 1157.80   1
  -4   0 -16 12242.8 1154.25   1
   0   4  16 11554.4 1149.27   1
   0   4 -16 12226.9 1151.88   1
  -4   4 -16 12308.7 1155.30   1
   4   0 -16 11953.4 1146.54   1
  -4   0  16 13168.4 1149.31   1
   0  -4  16 12101.5 1153.38   1
  -4   4 -17 6098.47 635.839   1
   0   4  17 6259.60 628.929   1
   0  -4 -17 7175.58 631.815   1
   4   0  17 5877.19 633.587   1
  -4   0 -17 6476.86 635.656   1
   0   4 -17 6258.51 633.767   1
   4  -4  17 6450.15 635.453   1
  -4   0  17 6911.28 627.966   1
  -4   4  17 6707.38 625.577   1
   4   0 -17 6592.82 628.544   1
   0  -4  17 6494.85 632.679   1
   0   4  17 6282.78 629.133   1
  -4   4  17 6132.47 623.700   1
   0  -4 -17 5892.28 627.502   1
   4  -4  17 6475.82 637.099   1
   4   0  17 6333.82 634.100   1
  -4   0 -17 6535.19 633.127   1
  -4   0  17 7093.30 628.980   1
   0  -4  17 7164.68 635.326   1
   0   4 -17 6565.09 631.590   1
  -4   4 -17 6285.46 633.944   1
   4   0 -17 6519.23 626.518   1
   0  -4 -18 42602.5 3917.76   1
  -4   4 -18 41790.9 3923.86   1
  -4   0 -18 42400.2 3923.25   1
   0   4  18 40090.9 3916.23   1
   4  -4 -18 40044.2 3911.36   1
   0   4 -18 43545.7 3922.18   1
  -4   0  18 44987.4 3915.35   1
   4   0 -18 44283.2 3916.07   1
   4  -4  18 41761.9 3923.54   1
  -4   4  18 42135.1 3911.80   1
   0  -4  18 41979.0 3919.71   1
   4   0  18 39823.1 3920.29   1
   4  -4  18 43607.9 3925.19   1
   0   4  18 41121.3 3916.24   1
  -4   0  18 41561.9 3913.85   1
  -4   4  18 42941.9 3912.66   1
   0  -4 -18 40164.1 3914.19   1
   4   0  18 41114.8 3921.92   1
  -4   0 -18 37983.0 3917.36   1
   0   4 -18 41991.2 3917.64   1
   4   0 -18 39250.8 3911.79   1
   0  -4  18 41118.4 3919.83   1
  -4   4 -18 41189.0 3921.00   1
   4  -4 -18 43460.2 3912.20   1
   0   4  19 2822.19 309.576   1
   4  -4 -19 3330.93 308.184   1
  -4   0 -19 2974.88 317.484   1
  -4   4 -19 3103.38 321.857   1
   0  -4 -19 3163.37 314.410   1
   4  -4  19 2981.74 318.521   1
  -4   4  19 3395.95 307.916   1
  -4   0  19 3350.30 310.218   1
   0   4 -19 2878.86 314.161   1
   4   0  19 3104.42 317.121   1
   0  -4  19 2704.58 311.137   1
   4  -4  19 3298.02 321.381   1
   0  -4 -19 2994.18 309.010   1
  -4   4  19 2862.92 304.982   1
   0   4  19 2900.53 310.213   1
  -4   0 -19 2908.57 312.792   1
   4   0  19 2921.09 316.557   1
  -4   0  19 3288.35 311.025   1
   0  -4  19 3063.00 315.627   1
  -4   4 -19 2562.86 312.192   1
   4  -4 -19 3178.98 307.028   1
   0   4 -19 3080.14 312.752   1
  -4   0 -20 19989.5 1825.56   1
   4  -4 -20 18477.5 1812.78   1
   0  -4 -20 19782.2 1818.62   1
   0   4  20 18369.1 1816.30   1
  -4   4 -20 19717.1 1827.72   1
   0  -4  20 19715.0 1821.81   1
   4   0  20 17755.5 1820.67   1
   0   4 -20 18927.3 1822.50   1
   4  -4  20 18525.5 1823.87   1
  -4   4  20 19827.6 1813.71   1
   4   0  20 19407.0 1823.89   1
   0  -4  20 19582.8 1822.15   1
   0   4  20 19602.9 1818.91   1
   4  -4  20 18678.7 1825.43   1
  -4   4  20 18485.9 1812.38   1
   0  -4 -20 20034.4 1816.61   1
  -4   0  20 19764.1 1816.31   1
   4  -4 -20 20124.0 1813.33   1
  -4   0 -20 18205.7 1819.16   1
  -4   4 -20 18880.8 1823.38   1
   0   4 -20 18723.9 1818.50   1
   5  -2   0 68.8671 15.7959   1
  -5   3   0 57.8909 14.9382   1
  -5   2   0 63.5342 14.9261   1
   5  -3   0 98.4537 15.8665   1
   2   3   0 110.293 21.3075   1
   3   2   0 52.6283 16.4438   1
   2  -5   0 78.7164 20.2398   1
   3  -5   0 100.307 18.5980   1
  -3   5   0 80.8340 16.2871   1
  -2   5   0 76.4748 20.9403   1
   5  -3   0 61.7776 14.7649   1
  -5   2   0 73.7685 16.1204   1
   5  -2   0 50.3670 14.1377   1
  -5   3   0 65.6824 15.1121   1
  -2  -3   0 96.7788 21.5354   1
   3   2   0 68.5719 19.6973   1
   3  -5   0 57.6566 17.4405   1
   2  -5   0 32.3942 19.4229   1
  -2   5   0 116.240 20.3225   1
  -3   5   0 127.597 20.3690   1
   5  -2  -1 1112.09 109.873   1
   5  -2   1 1272.82 113.624   1
  -2  -3  -1 1151.01 112.608   1
  -5   3   1 1090.93 109.083   1
   3   2   1 1186.95 111.916   1
  -5   3  -1 1135.34 112.170   1
  -3  -2  -1 1112.20 111.762   1
   2   3   1 1141.58 112.001   1
  -5   2  -1 1322.95 113.242   1
   3   2  -1 1180.83 112.362   1
  -5   2   1 1238.26 109.517   1
   5  -3  -1 1246.50 109.739   1
   5  -3   1 1165.20 112.539   1
  -3   5  -1 939.597 111.100   1
   3  -5  -1 1202.93 111.927   1
   2  -5  -1 1148.93 112.292   1
  -2   5  -1 1028.19 113.583   1
   3  -5   1 1134.69 112.430   1
  -3   5   1 1172.22 111.801   1
   2   3  -1 1181.42 114.206   1
  -2   5   1 1248.88 113.348   1
   2  -5   1 1154.87 114.606   1
   5  -3  -1 1026.01 108.622   1
  -5   3   1 1053.80 108.952   1
   5  -2   1 1118.23 111.850   1
  -5   3  -1 1060.97 111.640   1
   5  -3   1 1107.50 111.630   1
   5  -2  -1 1165.56 109.277   1
  -3  -2  -1 1247.88 112.707   1
   3   2   1 1039.82 111.146   1
  -5   2   1 1151.93 109.916   1
  -5   2  -1 954.202 111.398   1
  -2  -3  -1 1256.84 112.810   1
  -2   5  -1 1178.88 115.695   1
  -2  -3   1 989.324 113.344   1
  -3   5  -1 1023.92 112.731   1
  -2   5   1 1218.13 112.422   1
   2   3  -1 1192.02 114.184   1
   3  -5   1 943.309 111.458   1
   2  -5  -1 979.123 111.947   1
   2  -5   1 1255.31 115.844   1
   3  -5  -1 913.202 111.021   1
  -3   5   1 980.690 110.783   1
  -5   2   2 42446.3 4056.02   1
  -3  -2  -2 42617.0 4059.71   1
  -2  -3  -2 41487.3 4059.31   1
   5  -2   2 47157.7 4062.29   1
   3   2   2 44122.8 4060.58   1
   2   3   2 40679.5 4059.37   1
   5  -2  -2 45226.4 4056.70   1
  -5   3  -2 44119.9 4061.23   1
   5  -3   2 42655.8 4061.15   1
  -5   2  -2 40845.1 4060.92   1
   3  -5  -2 43301.8 4057.74   1
   2  -5   2 44508.6 4062.82   1
   3   2  -2 42086.6 4060.82   1
   3  -5   2 44665.6 4060.90   1
   2   3  -2 40955.2 4061.77   1
  -3   5  -2 39605.1 4060.48   1
  -3   5   2 44579.3 4058.79   1
  -2   5   2 46664.6 4059.75   1
  -5   2  -2 41348.5 4060.69   1
   5  -2  -2 45707.9 4056.27   1
   5  -2   2 43850.4 4061.27   1
  -3  -2  -2 45585.5 4060.89   1
  -5   2   2 41317.6 4056.56   1
  -5   3  -2 48240.0 4061.67   1
   5  -3   2 45363.6 4061.00   1
   2   3   2 40385.3 4059.33   1
   3   2   2 43542.5 4060.03   1
  -2  -3  -2 42069.1 4059.68   1
   2  -5  -2 44956.5 4058.71   1
   3  -5   2 41774.8 4060.39   1
   2  -5   2 42731.0 4062.55   1
   2   3  -2 43110.3 4061.47   1
   3  -5  -2 42863.4 4058.52   1
   2  -5  -2 45314.5 4059.45   1
  -3   5  -2 43398.3 4061.64   1
   3   2  -2 47716.4 4061.62   1
  -3   5   2 41005.3 4057.53   1
  -3  -2   2 44028.0 4061.22   1
  -5   3  -3 16.3664 14.8796   1
   5  -3   3 16.4098 16.6645   1
  -5   2   3 16.7334 10.5608   1
  -2   5   3-5.33714 11.2554   1
  -3   5   3 7.37456 10.3114   1
   5  -2  -3 36.1954 8.90208   1
  -2  -3  -3 4.14488 14.3237   1
   3   2   3 48.0038 16.6282   1
   5  -2   3 8.50744 16.0902   1
  -5   2  -3 60.8207 18.6933   1
  -3  -2  -3 18.9709 15.7249   1
   2   3  -3 29.7934 19.3080   1
  -3   5   3 20.0141 11.9619   1
   3  -5   3 15.0814 16.7765   1
  -3   5  -3 12.8019 15.2168   1
   2  -5   3 8.19975 15.6600   1
   3   2  -3-5.25691 16.1523   1
  -3  -2   3 22.3337 17.3451   1
   5  -3   3-18.5323 16.4001   1
  -5   3  -3 15.9045 15.6117   1
  -2   5   3 21.0725 14.2181   1
  -5   2  -3 10.8313 16.2251   1
   5  -2   3 5.34981 15.8917   1
  -3  -2  -3 12.7194 15.6366   1
  -2  -3  -3 2.31139 14.2199   1
  -5   2   3 12.3179 8.58348   1
   5  -2  -3 24.2743 10.8596   1
   3   2   3 16.4772 16.7664   1
   3  -5   3 27.4706 15.7227   1
   2  -5   3 8.22018 15.8450   1
   3  -5  -3 19.5486 11.2324   1
   3   2  -3 7.22106 16.5076   1
  -3  -2   3 5.42270 16.9267   1
   2   3  -3-25.4616 19.6342   1
  -3   5  -3-2.59892 16.3572   1
   3  -5  -4 169.671 20.1105   1
   3   2   4 101.603 25.3424   1
   5  -2   4 178.966 27.4507   1
  -2  -3  -4 73.5721 22.5576   1
   2  -5  -4 158.599 20.9297   1
  -3  -2  -4 100.149 23.5453   1
  -2   5   4 113.079 20.4088   1
   5  -3   4 152.374 27.3240   1
  -5   3  -4 157.487 28.0315   1
  -3   5   4 129.882 18.5449   1
   3  -5   4 128.153 25.3006   1
   2   3  -4 124.035 27.1210   1
  -2  -3   4 55.3893 25.5418   1
   3   2  -4 84.3818 27.3575   1
  -3  -2   4 81.6343 27.1316   1
   2  -5   4 149.480 26.9177   1
   5  -2  -4 125.438 19.4264   1
   3  -5  -4 167.894 19.1165   1
  -3  -2  -4 122.064 25.4656   1
  -2   5   4 182.417 21.4713   1
  -5   3  -4 130.851 26.7242   1
   2  -5  -4 196.630 21.9651   1
   3   2   4 125.959 26.3097   1
   5  -2   4 109.317 26.1939   1
  -3   5   4 152.770 20.0970   1
   5  -3   4 127.367 25.9513   1
  -2  -3  -4 111.207 25.2418   1
   2  -5   4 159.600 26.9294   1
  -3  -2   4 153.880 29.5471   1
   3  -5   4 142.455 26.1755   1
   2   3  -4 87.1344 26.5960   1
   3   2  -4 141.390 28.8889   1
  -5   2   4 171.652 20.5742   1
  -2  -3   4 125.166 29.1905   1
   3  -5  -5 1006.11 96.2993   1
   2  -5  -5 998.212 97.7762   1
  -2  -3  -5 1055.38 103.099   1
  -3  -2  -5 969.991 103.655   1
  -3   5   5 996.530 97.5100   1
  -2   5   5 891.016 98.3260   1
   5  -3   5 890.195 104.720   1
   2   3   5 960.652 103.137   1
   5  -2   5 1006.29 105.441   1
  -2  -3   5 1078.05 106.774   1
  -2   5  -5 910.609 104.762   1
   5  -2  -5 1051.55 97.6023   1
   3   2  -5 940.075 103.333   1
   3  -5   5 807.218 102.590   1
   2  -5   5 1236.08 106.088   1
  -3  -2   5 968.536 104.203   1
  -5   2   5 986.215 97.3858   1
   2   3  -5 966.328 104.336   1
   3  -5  -5 863.817 96.8353   1
   2  -5  -5 1022.21 99.0038   1
   5  -2   5 959.392 104.505   1
  -3   5   5 1005.40 96.6680   1
  -2  -3  -5 1025.74 103.740   1
  -2   5   5 988.045 98.1796   1
   2   3   5 1018.27 103.590   1
  -3  -2  -5 1025.43 104.850   1
   5  -3   5 975.644 104.813   1
   3  -5   5 914.122 104.024   1
   5  -2  -5 1060.33 97.5289   1
   2  -5   5 1114.63 105.089   1
  -2   5  -5 1019.23 105.325   1
   3   2  -5 978.670 104.249   1
  -3  -2   5 978.427 105.682   1
  -2  -3   5 989.312 106.396   1
  -5   2   5 958.705 97.9608   1
   2   3  -5 1043.72 107.329   1
  -2   5   6 1045.81 100.569   1
  -3  -2  -6 940.413 104.929   1
   5  -2   6 882.296 106.064   1
   3  -5  -6 1027.15 97.9655   1
  -3   5   6 949.724 98.3540   1
  -5   2  -6 930.434 105.643   1
   2  -5  -6 984.239 99.1887   1
   5  -3   6 964.668 107.043   1
   2   3   6 974.090 104.627   1
  -2  -3  -6 987.071 103.656   1
  -5   2   6 911.916 98.2572   1
  -2   5  -6 1155.31 107.150   1
   2   3  -6 1325.09 107.267   1
   3  -5   6 1045.87 105.844   1
  -3   5  -6 838.597 105.093   1
   2  -5   6 1174.72 107.244   1
   3   2  -6 890.696 102.086   1
  -2  -3   6 981.651 105.903   1
   5  -2  -6 923.544 97.7416   1
  -3  -2   6 1147.80 106.690   1
   2  -5  -6 1071.36 100.612   1
   5  -3   6 1009.35 106.264   1
  -5   2  -6 1009.78 106.507   1
  -3   5   6 902.232 97.4373   1
  -3  -2  -6 919.258 104.590   1
  -2  -3  -6 1120.05 105.968   1
  -2   5   6 883.203 98.6970   1
   3  -5  -6 1064.23 98.7624   1
   2   3   6 897.461 102.971   1
   5  -2   6 1141.22 107.455   1
   2   3  -6 1233.43 109.396   1
  -3   5  -6 938.897 104.998   1
  -2  -3   6 1012.91 105.633   1
   2  -5   6 1084.66 106.140   1
  -3  -2   6 1005.55 105.372   1
  -5   2   6 899.741 97.4413   1
   3   2  -6 1059.99 106.461   1
   3  -5   6 983.809 105.051   1
   5  -2  -6 933.904 98.4491   1
  -2   5  -6 942.912 105.155   1
  -3   5   7 2662.03 257.974   1
   5  -3   7 2515.85 264.755   1
  -5   3  -7 2515.28 265.381   1
   2   3   7 2735.81 264.536   1
   2  -5  -7 2559.60 258.137   1
   3  -5  -7 2901.24 257.452   1
   3   2   7 2803.42 265.937   1
  -2   5   7 2787.87 259.640   1
  -2  -3  -7 2599.28 262.800   1
  -5   2  -7 2494.56 265.819   1
  -3  -2  -7 2735.67 264.876   1
   5  -2   7 2378.25 264.800   1
  -2   5  -7 2134.55 262.922   1
   5  -3  -7 2464.59 255.296   1
  -5   3   7 2290.03 254.531   1
   2   3  -7 2779.36 262.860   1
   3   2  -7 2953.46 262.297   1
   3  -5   7 2850.97 265.564   1
   2  -5   7 2550.18 264.359   1
  -5   2   7 2566.14 257.215   1
  -3   5  -7 3050.21 267.230   1
   5  -2  -7 2565.17 256.491   1
  -2  -3   7 2428.20 263.092   1
  -3  -2   7 2736.65 264.641   1
  -3   5   7 2739.20 257.460   1
  -5   2  -7 2742.94 266.114   1
   2  -5  -7 2877.39 259.537   1
  -5   3  -7 2901.55 265.773   1
  -3  -2  -7 2329.74 263.242   1
   5  -3   7 2875.73 266.397   1
  -2   5   7 2628.81 258.465   1
   3  -5  -7 2987.46 258.462   1
  -2  -3  -7 2732.95 263.848   1
   2   3   7 2702.41 263.286   1
   5  -2   7 2316.37 263.714   1
   3   2   7 2830.67 265.614   1
  -2  -3   7 2476.36 263.569   1
  -5   3   7 2744.59 255.557   1
  -5   2   7 2845.65 257.324   1
   5  -3  -7 2724.11 255.705   1
  -3  -2   7 3203.07 265.344   1
   5  -2  -7 2402.96 257.766   1
   2  -5   7 2658.31 264.704   1
   3   2  -7 3193.03 267.572   1
   2   3  -7 3238.86 268.212   1
  -2   5  -7 2627.79 263.537   1
  -3   5  -7 3139.39 266.562   1
   3  -5   7 3202.23 266.904   1
  -5   2  -8 1673.70 162.212   1
   2   3   8 1519.65 158.311   1
  -5   3  -8 1740.87 161.868   1
   2  -5  -8 1720.50 152.991   1
   3  -5  -8 1477.70 150.460   1
  -2   5   8 1567.04 153.347   1
   5  -2   8 1702.38 162.340   1
  -2  -3  -8 1627.98 157.720   1
   3   2   8 1530.85 158.851   1
   5  -3   8 1920.85 163.007   1
  -3  -2  -8 1755.61 160.072   1
  -3   5   8 1282.53 150.235   1
   2   3  -8 1764.45 157.707   1
   3   2  -8 1487.71 155.064   1
  -5   2   8 1592.45 150.617   1
   5  -2  -8 1503.52 150.553   1
  -3   5  -8 1248.35 156.422   1
   3  -5   8 1396.01 157.677   1
  -5   3   8 1544.63 148.719   1
  -2  -3   8 1538.38 158.487   1
  -2   5  -8 1607.19 160.956   1
   2  -5   8 1894.08 161.551   1
  -3  -2   8 1614.34 157.232   1
   5  -3  -8 1486.07 149.416   1
   3   2   8 1549.61 158.772   1
   5  -2   8 1642.56 160.057   1
  -3   5   8 1454.92 150.382   1
  -2  -3  -8 1399.91 156.212   1
  -2   5   8 1601.95 152.384   1
  -3  -2  -8 1630.09 158.726   1
   3  -5  -8 1355.00 149.993   1
   2   3   8 1513.32 157.045   1
   2  -5  -8 1511.48 152.624   1
  -5   3  -8 1544.70 158.674   1
  -5   2  -8 1526.78 159.876   1
   5  -3   8 1448.57 158.771   1
  -3  -2   8 1302.88 154.576   1
  -3   5  -8 1636.29 158.679   1
  -5   2   8 1531.81 150.516   1
  -2   5  -8 1704.67 159.372   1
   3   2  -8 1690.08 159.949   1
  -2  -3   8 1703.36 157.463   1
   3  -5   8 1458.70 157.928   1
   5  -3  -8 1340.11 147.933   1
   5  -2  -8 1592.51 151.293   1
  -5   3   8 1453.16 148.583   1
   2   3  -8 1793.33 160.944   1
   3   2   9 119.614 31.0708   1
  -2  -3  -9 150.424 32.2950   1
  -3   5   9 136.107 25.2632   1
  -5   3  -9 110.084 35.6696   1
  -2   5   9 132.339 27.2895   1
   2  -5  -9 110.808 26.5091   1
   3  -5  -9 91.8121 23.9580   1
   5  -2   9 222.319 39.2232   1
   2   3   9 89.3678 30.4611   1
  -5   2  -9 150.760 38.3443   1
  -3  -2  -9 120.885 32.6863   1
   3   2  -9 60.2173 27.0451   1
   2   3  -9 109.931 29.3949   1
   5  -3   9 176.205 37.2937   1
   3  -5   9 195.735 34.8426   1
  -2   5  -9 195.284 37.7076   1
  -3   5  -9 83.2030 31.1745   1
   5  -3  -9 153.289 23.1478   1
  -5   2   9 151.094 24.3371   1
  -5   3   9 171.532 24.0088   1
  -2  -3   9 114.193 30.2884   1
   5  -2  -9 130.932 24.5696   1
  -3  -2   9 85.4236 29.1468   1
   2  -5  -9 167.918 27.3203   1
   5  -2   9 250.370 40.1126   1
  -3  -2  -9 163.650 33.0643   1
  -3   5   9 137.593 25.4089   1
   3  -5  -9 167.901 25.9422   1
   3   2   9 95.9966 31.8355   1
   5  -3   9 186.447 37.9453   1
  -2  -3  -9 176.517 33.2094   1
  -5   2  -9 237.335 37.5291   1
  -2   5   9 135.052 26.1524   1
   2   3   9 154.948 33.7120   1
  -2   5  -9 185.777 32.5164   1
  -3   5  -9 125.363 31.4093   1
   2   3  -9 134.529 32.3157   1
   5  -3  -9 132.586 22.0813   1
  -5   3  -9 177.677 34.0428   1
   5  -2  -9 190.134 26.7194   1
  -5   2   9 218.994 27.6538   1
   3  -5   9 147.841 35.2111   1
  -5   3   9 185.153 23.6779   1
  -2  -3   9 83.8464 27.9200   1
   3   2  -9 103.088 31.9267   1
  -3  -2   9 192.836 31.2668   1
  -3  -2 -10 39635.0 3985.96   1
   3  -5 -10 42121.0 3979.47   1
  -5   3 -10 41990.0 3988.66   1
   2   3  10 44096.2 3987.15   1
   2  -5 -10 38840.3 3980.14   1
   3   2  10 41679.6 3987.06   1
  -5   2 -10 44515.0 3989.96   1
   5  -3 -10 42226.7 3977.85   1
  -2  -3 -10 43120.2 3986.02   1
  -2   5  10 42503.4 3981.23   1
  -3   5  10 38814.0 3979.06   1
   2   3 -10 43324.5 3984.72   1
   5  -2 -10 45459.6 3979.73   1
  -2   5 -10 43648.4 3988.19   1
   3   2 -10 42136.5 3983.38   1
   5  -3  10 40395.4 3987.89   1
  -3   5 -10 41267.7 3988.01   1
  -5   3  10 41733.0 3977.67   1
  -5   2  10 45807.4 3979.01   1
  -3  -2  10 41617.9 3983.52   1
  -2  -3  10 42246.1 3984.48   1
  -5   2 -10 44179.8 3988.26   1
  -3  -2 -10 41493.5 3985.92   1
   5  -3  10 43099.7 3988.63   1
  -2  -3 -10 42019.3 3985.28   1
   2  -5 -10 43306.1 3980.86   1
  -2   5  10 42880.0 3980.72   1
   2   3  10 41918.5 3985.23   1
  -5   3 -10 44150.2 3987.42   1
  -5   3  10 46789.3 3978.83   1
   3   2  10 42551.1 3986.62   1
   3  -5 -10 39921.0 3978.95   1
  -3   5  10 34645.5 3977.84   1
   2   3 -10 44596.5 3986.58   1
  -3  -2  10 44124.5 3984.25   1
   5  -3 -10 44544.4 3977.81   1
  -3   5 -10 41617.8 3986.30   1
  -5   2  10 43720.7 3979.74   1
  -2   5 -10 42972.4 3986.07   1
   5  -2 -10 46812.0 3979.53   1
   3   2 -10 42189.4 3984.91   1
  -2  -3  10 42841.7 3984.77   1
   5  -3 -11 3001.18 317.948   1
   2   3  11 3103.60 326.256   1
  -3   5  11 3458.67 321.235   1
  -5   2 -11 3074.30 329.467   1
   3   2  11 3206.10 328.472   1
  -2   5  11 2734.68 320.038   1
  -5   3 -11 3156.20 329.750   1
  -2  -3 -11 2844.97 324.794   1
   3  -5 -11 3329.52 320.627   1
  -3  -2 -11 3390.77 328.392   1
   2  -5 -11 3492.41 322.194   1
  -5   3  11 3061.28 317.847   1
   5  -2 -11 3408.02 320.389   1
  -2  -3  11 2584.13 322.383   1
   2   3 -11 3623.89 327.843   1
   3   2 -11 4036.69 327.810   1
   2  -5  11 3430.08 328.268   1
  -2   5 -11 3309.47 328.549   1
  -5   2  11 3338.30 319.351   1
  -3   5 -11 3143.91 328.936   1
  -3  -2  11 3267.89 323.800   1
  -5   3  11 3321.20 318.584   1
  -2  -3 -11 3110.05 325.569   1
  -5   2 -11 3346.83 328.999   1
   3   2  11 3766.00 330.136   1
   2   3  11 3620.71 327.888   1
  -2   5  11 3511.59 322.375   1
  -3  -2 -11 3488.16 328.353   1
  -3   5  11 3600.44 321.212   1
   3  -5 -11 3697.89 321.362   1
   2  -5 -11 3206.26 321.595   1
   3   2 -11 2581.07 322.194   1
   2   3 -11 3556.16 327.746   1
  -5   2  11 3270.04 319.920   1
  -2   5 -11 3607.62 328.276   1
   2  -5  11 3167.19 327.484   1
  -3   5 -11 3918.65 331.192   1
  -5   3 -11 3620.36 328.888   1
   5  -2 -11 3448.90 319.463   1
  -3  -2  11 3366.99 325.699   1
  -2  -3  11 3246.55 325.840   1
   5  -3 -11 3127.79 317.587   1
   3   2  12 487.777 75.1558   1
   3  -5 -12 571.268 68.0783   1
  -5   2 -12 668.906 81.4768   1
   2  -5 -12 591.747 69.4742   1
   5  -3 -12 677.544 67.4232   1
  -3  -2 -12 549.290 75.7818   1
  -2   5  12 645.065 70.8369   1
  -5   3 -12 565.265 79.3826   1
  -3   5  12 532.185 67.0547   1
   2   3  12 569.095 74.9570   1
  -2  -3 -12 582.328 76.3465   1
   3  -5  12 478.148 75.7974   1
  -5   2  12 657.657 67.2674   1
   2   3 -12 618.230 74.7801   1
   3   2 -12 523.931 72.1989   1
  -5   3  12 660.574 66.8523   1
  -3   5 -12 497.940 75.0708   1
  -2  -3  12 581.077 72.2744   1
   5  -2 -12 624.488 67.9196   1
  -2   5 -12 522.177 75.2280   1
   2  -5  12 679.545 78.4592   1
  -3  -2  12 470.469 69.6365   1
  -2   5  12 509.547 68.3826   1
   2  -5 -12 551.660 68.4728   1
   5  -2  12 789.007 82.6150   1
  -3  -2 -12 658.470 77.4190   1
  -5   3  12 466.362 63.5118   1
  -2  -3 -12 672.386 75.7004   1
  -3   5  12 438.285 64.8163   1
   3  -5 -12 456.419 65.4222   1
   2   3  12 614.948 75.1044   1
   3   2  12 486.934 73.6626   1
   3   2 -12 476.946 69.8296   1
  -5   3 -12 514.668 74.4218   1
  -3  -2  12 460.635 70.7946   1
   5  -3 -12 518.039 64.6891   1
  -2   5 -12 766.935 79.1685   1
  -5   2 -12 560.672 73.8814   1
   2  -5  12 625.032 77.3803   1
  -2  -3  12 586.948 74.2036   1
  -5   2  12 458.011 64.9653   1
   3  -5  12 611.442 75.2847   1
   2   3 -12 598.307 73.2099   1
   5  -2 -12 634.876 66.3039   1
  -3   5 -12 597.631 76.8642   1
  -2   5  13 817.197 101.745   1
  -5   2 -13 808.346 110.862   1
   3  -5 -13 895.939 101.860   1
   5  -2  13 875.578 112.560   1
  -3  -2 -13 986.215 111.691   1
  -2  -3 -13 1116.13 111.333   1
   2   3  13 736.121 106.813   1
   3   2  13 785.060 108.238   1
   5  -3 -13 852.660 99.8691   1
  -5   3 -13 672.004 109.066   1
  -3   5  13 809.025 100.443   1
   2  -5 -13 961.152 103.916   1
  -5   2  13 1013.17 102.018   1
   5  -2 -13 883.977 100.874   1
   5  -3  13 889.541 112.015   1
   2   3 -13 972.477 110.613   1
   3   2 -13 972.592 108.237   1
   2  -5  13 863.104 108.549   1
  -2  -3  13 957.295 106.972   1
  -3  -2  13 1248.97 109.978   1
   3  -5  13 1083.64 114.397   1
  -5   3  13 981.703 100.396   1
  -2   5 -13 886.341 111.513   1
  -3  -2 -13 1024.82 111.632   1
   3   2  13 887.119 109.671   1
   3  -5 -13 898.239 101.329   1
   2   3  13 1050.48 111.149   1
   5  -3  13 899.784 112.276   1
  -2  -3 -13 964.593 110.830   1
  -5   3  13 729.864 98.5801   1
   2  -5 -13 978.331 103.866   1
  -5   2 -13 854.982 109.573   1
   5  -2  13 982.113 115.072   1
  -2   5  13 1125.25 105.700   1
  -3   5  13 1029.39 103.164   1
  -3   5 -13 945.514 111.278   1
  -2  -3  13 1049.68 110.092   1
   5  -2 -13 890.454 99.8999   1
   3   2 -13 1114.94 109.687   1
  -5   3 -13 794.203 108.067   1
  -2   5 -13 992.589 109.865   1
  -5   2  13 914.004 100.452   1
   2   3 -13 1031.43 109.379   1
   5  -3 -13 823.930 98.8320   1
  -3  -2  13 966.480 107.241   1
   2  -5  13 1154.93 116.368   1
  -2  -3 -14 2735.68 254.613   1
   3   2  14 2323.82 253.029   1
  -5   2 -14 2370.97 256.396   1
   3  -5 -14 2462.03 246.292   1
  -5   3 -14 2619.03 259.066   1
   5  -3 -14 2476.07 244.775   1
   2   3  14 2481.48 253.494   1
  -3   5  14 2398.59 245.529   1
   2  -5 -14 2571.12 247.944   1
  -2   5  14 2535.11 247.934   1
   3   2 -14 2226.15 249.724   1
  -3  -2  14 2497.19 248.925   1
   2  -5  14 2619.72 254.462   1
   3  -5  14 2209.69 253.630   1
  -2  -3  14 2861.66 252.823   1
  -2   5 -14 2493.94 255.761   1
  -3   5 -14 2368.73 253.664   1
   2   3 -14 2587.90 253.190   1
  -5   3  14 2489.74 243.851   1
   5  -2  14 2399.55 255.504   1
   5  -2 -14 2577.91 245.631   1
   5  -3  14 2524.94 255.981   1
  -5   2  14 2740.20 246.364   1
  -2   5  14 2705.72 248.442   1
  -3  -2 -14 2396.94 252.817   1
  -5   3  14 2534.79 245.452   1
  -5   2  14 2417.32 245.003   1
   5  -2  14 2387.50 255.160   1
  -5   2 -14 2267.25 252.552   1
   5  -3  14 2194.03 253.807   1
  -2  -3 -14 2474.84 252.411   1
   3  -5 -14 2209.39 243.967   1
   2   3  14 2717.57 254.561   1
   2  -5 -14 2305.06 245.931   1
  -3   5  14 2148.37 244.159   1
  -3  -2  14 2113.04 248.763   1
  -2   5 -14 2366.29 252.484   1
   3   2 -14 2296.62 248.713   1
   2   3 -14 2628.02 252.154   1
   5  -3 -14 2624.69 244.810   1
   2  -5  14 2519.51 254.217   1
  -3   5 -14 2584.57 255.611   1
   5  -2 -14 2717.75 246.122   1
  -2  -3  14 2414.26 252.429   1
  -5   3 -14 2299.34 252.271   1
   3  -5  14 2418.54 254.687   1
   2  -5 -15-29.7992 31.1742   1
  -5   2 -15 15.3962 37.2212   1
  -3  -2 -15-6.92652 35.6282   1
   5  -3 -15 34.6576 25.6756   1
  -5   3 -15 15.5444 36.0672   1
   3   2  15 56.6868 35.1541   1
  -2  -3 -15 26.0466 33.8844   1
   3  -5 -15 9.26276 27.2022   1
  -2   5  15 5.04097 29.3365   1
   2   3  15 67.2278 39.4567   1
  -2  -3  15 23.0424 31.9583   1
  -3   5 -15-7.28598 31.3111   1
   5  -2 -15 35.9923 26.8934   1
  -5   2  15-8.57795 23.0908   1
   3  -5  15-7.20456 36.6233   1
  -5   3  15 28.4032 25.0826   1
  -3  -2  15 10.8222 31.4856   1
   3   2 -15 53.6381 33.3895   1
  -2   5 -15 14.5779 38.3501   1
   2  -5  15 20.4535 35.0700   1
  -3   5  15 4.60010 25.2791   1
   5  -2  15-7.53467 39.6411   1
   2   3  15 6.40819 32.9666   1
   3   2  15-6.78581 35.7068   1
  -2  -3 -15-6.37545 32.0281   1
  -5   3  15 30.0538 25.2229   1
   5  -3  15 7.56187 32.4942   1
  -3  -2 -15 13.4613 33.3949   1
  -3   5  15-4.54823 27.6502   1
  -2   5  15 39.1453 29.9878   1
   2  -5 -15 14.5048 29.3885   1
  -2  -3  15 38.2565 36.0654   1
   5  -2 -15 8.12438 23.8691   1
  -5   2 -15 13.6178 34.2013   1
  -2   5 -15 33.2147 34.1720   1
   2   3 -15 17.7096 29.6608   1
   2  -5  15-6.89647 34.6405   1
   3   2 -15 28.2245 33.1398   1
   3  -5 -15 12.9542 25.8149   1
   5  -3 -15 23.8629 22.3077   1
  -3  -2  15 12.0151 31.6188   1
  -5   2  15 34.7088 23.8469   1
  -3   5 -15-7.01496 35.6610   1
   3  -5  15-6.92938 37.2612   1
   2  -5 -16 3517.55 361.016   1
   3  -5 -16 3750.18 361.283   1
  -3  -2 -16 3523.46 369.052   1
  -2  -3 -16 3692.12 367.677   1
   5  -2 -16 3969.64 361.407   1
  -5   2 -16 3504.37 371.772   1
  -5   3 -16 3948.34 374.129   1
   3   2  16 3947.34 370.978   1
  -2   5  16 3744.33 362.423   1
   2   3  16 3640.59 368.563   1
   5  -2  16 3784.45 370.494   1
  -2   5 -16 4037.46 372.974   1
   2   3 -16 3582.21 367.006   1
  -3  -2  16 3815.32 364.516   1
   5  -3  16 3286.87 369.285   1
  -3   5 -16 3439.10 369.591   1
  -5   3  16 3637.39 358.836   1
  -2  -3  16 3602.64 364.560   1
  -3   5  16 3811.35 360.956   1
  -5   2  16 3838.46 360.178   1
   3  -5  16 3813.76 371.163   1
   2  -5  16 3969.71 369.907   1
  -2  -3 -16 3776.45 367.675   1
   5  -2  16 3845.64 372.039   1
   3  -5  16 3532.91 368.952   1
  -3   5  16 3061.46 358.748   1
   5  -3  16 3596.51 372.485   1
  -5   3  16 3662.54 359.803   1
  -3  -2 -16 3512.71 367.679   1
  -2   5  16 3766.83 362.329   1
   3   2  16 3671.95 368.850   1
   2   3  16 3713.12 367.419   1
  -5   2  16 3909.69 361.008   1
   3  -5 -16 3391.16 358.686   1
   2  -5 -16 3499.83 360.970   1
  -5   3 -16 3796.80 369.843   1
   2   3 -16 3909.30 366.787   1
   2  -5  16 3728.11 369.567   1
  -5   2 -16 3214.70 365.691   1
  -2   5 -16 4123.30 370.474   1
  -2  -3  16 3319.67 365.591   1
   3   2 -16 3589.98 363.959   1
  -3   5 -16 3688.34 369.179   1
  -2  -3 -17 43.4909 39.7745   1
   2  -5 -17 28.3692 36.6778   1
  -5   3 -17 60.5647 48.9056   1
  -3  -2 -17-7.64449 38.8361   1
  -5   2 -17 59.9444 46.0194   1
   3   2  17-7.67689 40.3691   1
  -2   5 -17-15.9746 41.5316   1
  -3   5 -17 32.9072 40.7865   1
   5  -2  17-40.9752 46.3227   1
   2  -5  17-15.1850 42.9177   1
  -2  -3  17 12.9940 32.2137   1
   5  -3  17 8.35816 41.4376   1
  -5   2  17-4.93002 28.1396   1
  -3  -2  17 12.1771 32.0199   1
  -5   3  17 47.4809 28.8349   1
   2   3 -17-14.4280 38.7694   1
   3   2 -17-27.0351 39.2926   1
  -3   5  17-20.6972 30.6265   1
  -2   5  17 11.2876 30.0098   1
   3  -5  17-31.9860 47.3234   1
  -3  -2 -17 43.8181 37.1020   1
  -5   2  17 5.10994 28.0444   1
  -3   5  17-5.23012 31.2269   1
   2   3  17-21.4112 42.2385   1
   5  -3  17 25.4923 48.0315   1
   2  -5 -17 21.2605 29.1697   1
   3   2  17-7.53836 40.5119   1
   5  -2  17-16.7322 44.4782   1
  -5   3  17 15.1119 29.5536   1
  -2   5  17 83.8010 36.3794   1
  -3  -2  17-6.63978 36.4355   1
   2   3 -17 6.41944 34.5008   1
   2  -5  17-22.9874 40.7384   1
  -2  -3  17 7.05911 39.5180   1
   3   2 -17-24.6308 33.0948   1
  -5   3 -17 15.3589 39.4753   1
  -3   5 -17 15.4434 41.4970   1
  -2   5 -17 22.1529 38.3972   1
  -5   2 -17 15.0498 41.2906   1
   3  -5  17-31.5116 44.5305   1
  -5   2 -18 8586.06 833.182   1
  -5   3 -18 8920.70 833.607   1
   5  -2 -18 8944.14 821.265   1
  -2   5  18 8574.64 821.414   1
   2   3  18 9098.56 828.893   1
  -3   5 -18 8058.51 829.860   1
  -3  -2 -18 8065.49 827.034   1
   5  -3 -18 8728.09 820.283   1
   3   2  18 8261.65 827.520   1
  -2  -3 -18 8480.44 827.300   1
  -3  -2  18 8144.39 822.386   1
   2  -5  18 8350.93 828.096   1
   5  -3  18 8077.13 830.339   1
   5  -2  18 8563.09 831.753   1
   3  -5  18 8710.31 830.167   1
  -5   2  18 8540.52 819.457   1
   2   3 -18 8569.95 827.412   1
   3   2 -18 8858.96 826.673   1
  -2   5 -18 8309.70 829.740   1
  -5   3  18 8654.16 819.086   1
  -2  -3  18 9484.96 827.619   1
  -3   5  18 8198.05 819.574   1
   5  -3  18 8927.59 832.843   1
  -2  -3 -18 8733.89 826.604   1
   2  -5  18 7950.99 827.622   1
   5  -2  18 8710.12 832.497   1
  -3   5  18 8626.20 820.946   1
   3  -5  18 8776.13 831.146   1
  -3  -2 -18 7832.29 825.859   1
  -5   3  18 9514.38 822.292   1
  -5   2  18 8864.74 820.575   1
   3   2  18 7480.89 825.411   1
   2   3  18 8286.62 826.055   1
  -5   2 -18 8386.35 828.154   1
  -2  -3  18 8932.34 827.830   1
  -3   5 -18 8234.87 828.506   1
   3   2 -18 7762.97 821.407   1
  -2   5 -18 8528.73 828.030   1
   2   3 -18 7984.74 822.386   1
  -5   3 -18 8187.73 828.364   1
  -3  -2  18 8798.50 824.758   1
   5  -2 -18 9776.17 820.801   1
   5  -3 -18 8881.95 819.203   1
   5  -3 -19 274.457 52.6437   1
   5  -2 -19 235.025 52.0785   1
  -2  -3 -19 199.549 60.0536   1
  -5   2 -19 198.958 64.2008   1
   3  -5 -19 203.715 53.3125   1
  -5   3 -19 267.179 69.1938   1
  -3  -2 -19 218.266 64.3642   1
  -2   5  19 235.765 53.2847   1
   5  -3  19 240.939 65.8657   1
  -5   3  19 309.584 52.0866   1
   2   3  19 271.008 60.3081   1
  -5   2  19 285.886 50.9935   1
   3   2  19 301.716 67.2264   1
  -3  -2  19 387.661 59.3251   1
   3   2 -19 239.928 58.8141   1
   2  -5  19 251.226 60.0695   1
   3  -5  19 396.995 69.6273   1
   5  -2  19 201.534 62.7980   1
  -3   5  19 306.637 52.8489   1
   2   3 -19 287.421 63.2415   1
  -3   5 -19 259.499 66.2705   1
  -2   5 -19 169.581 62.6136   1
  -2  -3  19 174.468 53.5279   1
  -2  -3 -19 365.261 60.5387   1
   2   3  19 362.111 64.8782   1
  -5   2  19 125.108 46.7380   1
   5  -2  19 211.885 64.7308   1
  -2   5  19 250.714 53.0386   1
  -3  -2 -19 311.369 59.1288   1
  -5   3  19 240.241 51.6045   1
   3   2  19 240.618 62.7197   1
   3  -5  19 269.097 61.6888   1
   5  -3  19 331.407 71.8622   1
   5  -2 -19 200.883 47.9056   1
  -3   5 -19 272.214 63.0179   1
  -5   2 -19 216.789 56.5508   1
   2  -5  19 326.052 67.9552   1
   3  -5 -19 197.959 48.1694   1
   5  -3 -19 247.261 49.5628   1
  -2   5 -19 244.161 57.2571   1
  -3  -2  19 317.179 58.3258   1
   3   2 -19 357.373 58.6658   1
   2   3 -19 252.317 54.8355   1
  -5   3 -19 275.802 64.7904   1
  -2  -3  19 313.910 61.3326   1
   3   2  20 953.169 137.771   1
  -2   5 -20 1549.44 150.916   1
  -5   3 -20 1129.92 146.645   1
  -3   5 -20 1289.50 148.458   1
   2   3  20 1000.93 135.300   1
   5  -3 -20 964.677 129.148   1
  -3  -2 -20 1131.67 140.661   1
  -5   2 -20 1200.10 145.464   1
   3  -5 -20 963.744 129.628   1
  -2  -3 -20 1068.32 138.877   1
   5  -2 -20 972.898 130.701   1
   2  -5 -20 1222.30 134.857   1
   2  -5  20 1131.32 141.312   1
  -2  -3  20 1288.23 139.545   1
   2   3 -20 1150.21 141.100   1
  -3  -2  20 1199.71 136.062   1
   3  -5  20 1316.54 145.462   1
  -3   5  20 1118.30 131.571   1
  -5   2  20 1277.33 132.803   1
   3   2 -20 1067.53 138.441   1
  -2   5  20 1112.89 131.180   1
   5  -2  20 1246.82 145.028   1
  -5   3  20 1199.87 130.666   1
   5  -3  20 1086.98 142.658   1
   5  -3  20 1252.33 148.495   1
   3   2  20 1024.58 137.548   1
  -3   5  20 1294.53 133.504   1
  -5   3  20 860.277 126.461   1
  -2  -3 -20 919.206 132.532   1
   5  -2  20 1371.97 148.060   1
  -3  -2 -20 1139.31 137.516   1
  -5   2  20 1451.52 136.765   1
   2   3  20 1227.50 141.276   1
   2  -5  20 1197.68 143.214   1
   3  -5  20 1342.22 146.710   1
  -2   5  20 1070.40 131.111   1
  -5   2 -20 1195.16 140.884   1
   3   2 -20 1070.67 132.815   1
  -2   5 -20 1022.35 138.789   1
   3  -5 -20 1203.28 129.569   1
   5  -2 -20 1090.81 128.875   1
  -3   5 -20 1019.03 138.334   1
   2  -5 -20 1111.81 131.054   1
   5  -3 -20 1220.07 130.205   1
  -2  -3  20 1254.88 140.880   1
   2   3 -20 978.632 131.872   1
  -5   3 -20 1045.35 140.157   1
  -3  -2  20 1137.66 135.827   1
  -5   1   0 79937.6 7672.46   1
   5  -1   0 81325.6 7673.24   1
  -4  -1   0 85282.8 7673.16   1
   4   1   0 84059.1 7673.06   1
  -5   4   0 85941.4 7672.52   1
   1  -5   0 83837.0 7674.96   1
   5  -4   0 79965.1 7672.20   1
   1   4   0 80347.7 7675.26   1
   4  -5   0 78581.4 7671.99   1
  -1   5   0 88364.1 7676.34   1
  -4   5   0 72862.0 7671.76   1
  -4  -1   0 80206.4 7673.06   1
  -5   1   0 83078.5 7673.35   1
   4   1   0 88096.0 7673.35   1
   5  -4   0 86054.7 7672.30   1
   5  -1   0 82517.5 7672.65   1
  -1  -4   0 96049.7 7676.68   1
  -5   4   0 76826.6 7671.56   1
   1  -5   0 83602.3 7676.05   1
  -1   5   0 83281.4 7675.01   1
   4  -5   0 80410.8 7672.15   1
  -4   5   0 79232.4 7672.77   1
  -5   1   1 3144.24 310.024   1
  -5   1  -1 3415.42 313.271   1
   4   1   1 3444.82 313.190   1
  -5   4  -1 3194.65 312.577   1
   5  -1   1 3086.95 313.085   1
  -5   4   1 3243.42 309.767   1
   4   1  -1 3733.49 312.427   1
  -4  -1   1 3579.54 312.897   1
   5  -1  -1 3463.32 311.229   1
  -4   5   1 3363.22 310.340   1
  -1   5   1 3446.76 314.083   1
   1  -5   1 3642.49 316.365   1
  -4   5  -1 3227.41 312.380   1
   1   4  -1 3187.07 315.099   1
   4  -5  -1 3047.72 310.399   1
  -1  -4   1 3708.67 316.016   1
   5  -4   1 3372.24 312.655   1
   5  -4  -1 3124.98 309.300   1
   4  -5   1 3075.79 312.186   1
   5  -4   1 3068.11 311.799   1
   5  -1   1 3495.18 313.146   1
  -5   1   1 3467.55 311.381   1
   4   1   1 3732.39 313.383   1
  -5   1  -1 3248.60 313.394   1
   1  -5  -1 3590.23 314.657   1
   5  -4  -1 3301.46 309.557   1
   5  -1  -1 3332.88 310.465   1
  -4  -1   1 3368.41 311.888   1
  -5   4   1 2801.38 308.900   1
   1  -5   1 3288.94 316.458   1
   1  -5  -1 3265.77 313.447   1
  -4   5  -1 2879.40 311.705   1
   4  -5  -1 3507.52 310.577   1
  -5   4  -1 2944.95 311.380   1
  -1   5   1 3292.79 313.310   1
   4  -5   1 3373.86 312.473   1
  -1  -4   1 3266.50 315.512   1
  -4   5   1 2656.41 310.434   1
   1   4  -1 3532.53 315.283   1
  -1   5   2 1091.94 105.469   1
   4   1   2 1121.65 107.884   1
  -5   1   2 1221.96 104.069   1
  -1  -4  -2 1031.92 106.054   1
   5  -1   2 1052.52 108.142   1
  -5   1  -2 1200.23 108.202   1
   4   1  -2 1079.11 106.145   1
   5  -1  -2 1065.06 102.814   1
  -5   4  -2 1138.61 107.484   1
  -4   5   2 894.850 102.005   1
   1   4  -2 869.685 108.692   1
   1  -5   2 951.232 109.543   1
  -4   5  -2 979.804 106.483   1
   5  -4   2 1102.51 106.942   1
  -1  -4   2 942.494 108.079   1
   4  -5  -2 1148.21 103.202   1
   4  -5   2 987.871 106.384   1
   5  -4   2 996.261 106.293   1
   4   1   2 1100.58 107.246   1
   5  -1   2 1074.00 107.439   1
   1  -5  -2 1237.71 106.221   1
  -1  -4  -2 1037.55 105.544   1
  -5   1  -2 1060.57 107.803   1
  -5   1   2 1019.96 102.868   1
  -1   5   2 1243.76 108.917   1
   4  -5  -2 917.413 102.588   1
  -4   5  -2 975.611 105.961   1
  -4  -1   2 1139.64 107.240   1
  -5   4  -2 1017.45 105.744   1
   1  -5   2 1258.20 112.277   1
   4  -5   2 993.440 106.414   1
  -1  -4   2 1051.67 109.721   1
   1   4  -2 970.087 108.539   1
   1  -5  -2 1093.46 106.747   1
  -4   5   2 934.215 102.530   1
  -5   4  -3 5032.62 449.544   1
   4   1   3 4708.94 449.435   1
  -4  -1  -3 4177.46 447.558   1
   5  -1  -3 5019.16 444.086   1
   1  -5  -3 4542.27 445.770   1
  -1  -4  -3 4786.28 446.521   1
   1   4   3 4753.77 447.069   1
  -5   1  -3 5075.61 450.399   1
   5  -1   3 5233.92 450.863   1
  -1   5   3 4609.51 445.169   1
  -1  -4   3 4676.09 450.924   1
   5  -4   3 4897.02 449.172   1
   4  -5   3 5941.18 450.696   1
   1   4  -3 4433.48 450.566   1
   4   1  -3 4312.13 446.841   1
  -1   5  -3 3118.38 446.693   1
   1  -5   3 4246.35 449.862   1
  -4   5  -3 4543.30 448.735   1
   1   4   3 5099.40 447.202   1
   5  -4   3 4599.52 448.400   1
  -5   1   3 4749.46 444.107   1
   4   1   3 4643.60 448.346   1
  -4  -1  -3 5086.14 450.243   1
   1  -5  -3 5040.16 445.777   1
  -1  -4  -3 4354.95 446.268   1
   5  -1   3 4921.80 449.729   1
  -4  -1   3 4170.71 447.321   1
  -1   5  -3 5000.83 452.788   1
   1  -5   3 4145.23 449.911   1
  -1  -4   3 4870.55 452.251   1
  -5   4  -3 4989.08 448.499   1
  -4  -1   3 4534.57 447.276   1
   4   1  -3 4702.62 447.335   1
   1   4  -3 5342.91 452.105   1
   4  -5   3 4460.01 448.088   1
  -5   1   3 4960.37 445.311   1
  -4   5  -3 4446.62 447.926   1
   1   4   4 869.628 100.455   1
   5  -1   4 1028.16 104.733   1
  -1  -4  -4 878.459 99.6667   1
  -1   5   4 943.801 99.1995   1
  -4  -1  -4 1077.52 103.988   1
   4   1   4 1028.05 104.577   1
  -5   4  -4 1051.07 104.736   1
   1  -5  -4 1060.98 99.1170   1
  -4  -1   4 1014.10 101.676   1
   5  -1  -4 927.768 98.6843   1
   5  -4   4 965.469 103.067   1
   4   1  -4 935.623 102.449   1
  -4   5  -4 894.266 102.585   1
   1   4  -4 947.369 104.212   1
   1  -5   4 1186.51 107.175   1
  -1   5  -4 1182.32 104.928   1
   4  -5   4 939.281 102.764   1
   1   4   4 646.526 98.5604   1
   1  -5  -4 1008.85 99.3293   1
   5  -4   4 918.164 103.338   1
   5  -1   4 977.620 103.863   1
  -1   5   4 1049.48 99.1625   1
  -1  -4  -4 788.656 100.152   1
   4   1   4 936.260 102.510   1
  -4  -1  -4 935.477 103.719   1
  -4   5  -4 1037.21 103.210   1
   1   4  -4 1304.40 109.039   1
  -1   5  -4 1129.61 108.030   1
  -5   1   4 1218.76 100.493   1
   1  -5   4 917.866 103.797   1
  -4  -1   4 1106.54 103.465   1
   5  -1  -4 1164.84 99.3292   1
   4  -5   4 719.849 101.038   1
   4   1  -4 1152.16 102.613   1
  -5   4  -4 905.907 102.177   1
  -4   5   5 5811.15 630.979   1
  -4  -1  -5 7290.04 640.806   1
   4  -5  -5 6695.72 630.425   1
   1   4   5 6567.59 637.264   1
  -1   5   5 5965.83 634.677   1
   4   1   5 6975.57 640.687   1
  -5   4  -5 6931.90 640.513   1
  -1  -4  -5 7644.92 637.761   1
   5  -1   5 6619.49 640.442   1
   1  -5  -5 6506.26 633.911   1
   4  -5   5 7197.17 640.504   1
  -4  -1   5 7180.30 638.821   1
  -5   1   5 7370.18 634.789   1
   4   1  -5 7158.40 638.461   1
  -1   5  -5 7088.29 639.606   1
   1  -5   5 6992.89 640.349   1
   5  -1  -5 7325.97 635.595   1
   5  -4   5 6455.34 640.243   1
   1   4  -5 6328.88 639.389   1
   5  -4   5 6590.37 639.387   1
   4  -5  -5 7049.44 631.405   1
  -1  -4  -5 6463.01 637.228   1
  -1   5   5 6217.11 634.046   1
  -4   5   5 6573.14 630.387   1
  -4  -1  -5 7318.68 640.922   1
   4   1   5 7416.38 640.847   1
   1   4   5 6859.41 636.628   1
   5  -1   5 6945.67 640.803   1
   1  -5  -5 6581.51 635.408   1
  -4  -1   5 7542.41 639.814   1
  -5   1   5 7186.54 635.943   1
   5  -1  -5 6862.18 634.119   1
   4   1  -5 6845.84 637.835   1
   4  -5   5 5972.95 638.655   1
   1  -5   5 5717.09 639.200   1
   1   4  -5 7035.77 642.444   1
  -5   4  -5 6429.27 639.072   1
  -1   5  -5 6952.80 642.286   1
   1   4   6 152629. 15100.4   1
   1  -5  -6 163644. 15098.7   1
  -1  -4  -6 156740. 15099.5   1
   5  -1   6 159819. 15103.9   1
  -4   5   6 155639. 15094.4   1
  -1   5   6 152490. 15098.4   1
  -4  -1  -6 155216. 15102.6   1
   4   1   6 158236. 15103.5   1
  -5   1  -6 158515. 15103.7   1
   4  -5  -6 171528. 15093.8   1
  -1   5  -6 163537. 15102.7   1
   1  -5   6 156703. 15102.2   1
   4  -5   6 154896. 15103.1   1
  -1  -4   6 149397. 15102.6   1
  -5   1   6 175714. 15098.7   1
  -4  -1   6 154638. 15100.5   1
   4   1  -6 173146. 15100.6   1
   1   4  -6 167926. 15102.0   1
   5  -4   6 156394. 15104.4   1
   5  -1  -6 172363. 15097.6   1
   4   1   6 168688. 15103.5   1
  -5   1  -6 154747. 15103.0   1
   1  -5  -6 157134. 15098.6   1
   5  -1   6 159725. 15103.4   1
  -1   5   6 151814. 15097.8   1
  -4  -1  -6 161742. 15103.5   1
  -4   5   6 163503. 15093.7   1
   5  -4   6 151744. 15102.3   1
   4  -5  -6 156584. 15094.3   1
   1   4   6 155843. 15099.8   1
  -1  -4  -6 152115. 15101.0   1
  -1   5  -6 155889. 15103.4   1
   1   4  -6 159927. 15104.9   1
  -1  -4   6 186001. 15105.2   1
  -5   1   6 163104. 15098.4   1
   1  -5   6 156390. 15101.8   1
  -4  -1   6 188100. 15103.3   1
   5  -1  -6 172098. 15098.3   1
   4  -5   6 155351. 15102.8   1
   4   1  -6 177517. 15101.9   1
  -4  -1  -7 112.789 27.8584   1
  -4   5   7 88.4806 17.8039   1
   4  -5  -7 81.4924 16.4167   1
   5  -1   7 121.115 30.2748   1
   5  -4  -7 69.1439 15.1459   1
  -1  -4  -7 149.700 25.4786   1
  -5   1  -7 96.7344 30.3354   1
  -1   5   7 142.903 24.3414   1
   1   4   7 126.533 27.0301   1
   1  -5  -7 68.9111 20.0533   1
  -5   4   7 101.262 15.2522   1
  -4   5  -7 42.2148 25.4580   1
  -1  -4   7 140.961 29.2921   1
   4  -5   7 59.2170 25.9278   1
  -4  -1   7 129.743 27.0355   1
  -1   5  -7 204.373 31.2047   1
   5  -4   7 115.918 29.8887   1
   4   1  -7 88.6135 23.2907   1
   5  -1  -7 98.0061 21.3542   1
  -5   1   7 63.5886 20.8467   1
   1   4  -7 137.855 26.7426   1
  -1  -4  -7 159.589 27.5462   1
   4  -5  -7 85.5098 17.3553   1
  -4   5   7 109.284 17.1330   1
   1   4   7 155.094 25.9139   1
  -1   5   7 132.743 23.0017   1
   1  -5  -7 147.267 24.2594   1
  -5   1  -7 173.585 31.8539   1
   5  -1   7 106.868 30.8847   1
   5  -4   7 108.172 27.9512   1
  -5   4   7 87.0816 15.3960   1
  -4  -1  -7 107.961 28.2806   1
   1   4  -7 134.855 30.3313   1
  -1   5  -7 200.206 31.7668   1
   4  -5   7 96.1496 26.4985   1
  -1  -4   7 172.654 28.5505   1
   5  -1  -7 129.004 23.8973   1
   4   1  -7 94.5277 27.0942   1
  -4   5  -7 111.421 28.8624   1
  -4  -1   7 101.920 24.4695   1
   5  -4  -7 106.489 15.1207   1
  -5   1   7 137.952 22.4371   1
  -5   4  -8 61606.2 5624.88   1
  -4   5   8 61086.4 5614.73   1
   5  -1   8 58052.1 5624.39   1
   4  -5  -8 60369.2 5614.09   1
   5  -4  -8 58199.4 5613.20   1
   1   4   8 55238.0 5620.39   1
  -4  -1  -8 57519.6 5623.56   1
  -1  -4  -8 61630.7 5620.58   1
  -1   5   8 56370.7 5618.63   1
   1  -5  -8 60890.2 5617.99   1
  -5   1  -8 60816.5 5624.91   1
   4   1  -8 65742.4 5619.52   1
  -1  -4   8 59495.4 5622.14   1
  -4   5  -8 66228.4 5625.10   1
  -4  -1   8 56692.4 5620.33   1
  -5   1   8 62904.1 5617.94   1
   4  -5   8 60938.4 5624.12   1
   5  -4   8 66722.1 5625.73   1
   1   4  -8 66753.6 5623.08   1
   5  -1  -8 62953.0 5617.00   1
  -1   5  -8 63580.2 5623.49   1
  -5   4   8 55771.3 5612.67   1
  -1  -4  -8 59085.0 5620.72   1
   1   4   8 60147.5 5620.23   1
   5  -4   8 57590.9 5623.48   1
   1  -5  -8 56562.9 5617.95   1
   4  -5  -8 60949.0 5614.45   1
  -4   5   8 60917.5 5614.24   1
  -4  -1  -8 60525.3 5623.52   1
  -5   1  -8 57567.7 5623.66   1
   5  -1   8 56018.1 5623.81   1
  -5   4   8 58479.3 5613.01   1
  -1   5   8 61316.4 5617.96   1
  -4  -1   8 63990.8 5620.97   1
   4  -5   8 55064.0 5621.86   1
  -5   1   8 57270.6 5615.93   1
  -4   5  -8 61589.3 5624.04   1
   5  -4  -8 60452.3 5612.93   1
   5  -1  -8 57254.4 5618.44   1
  -5   4  -8 62641.3 5623.30   1
  -1  -4   8 60014.5 5621.75   1
  -1   5  -8 61562.2 5623.68   1
   1   4  -8 62394.2 5624.09   1
   4   1  -8 66697.6 5622.79   1
   1  -5  -9 226.083 40.2816   1
   1   4   9 335.224 45.2313   1
  -1  -4  -9 327.485 44.7319   1
  -5   4  -9 265.566 48.2531   1
   5  -4  -9 212.990 35.4379   1
  -4   5   9 296.188 37.8226   1
  -4  -1  -9 311.567 47.9661   1
  -1   5   9 329.111 42.6515   1
  -5   1  -9 379.464 51.3656   1
   4  -5  -9 413.491 39.3003   1
   5  -1   9 238.833 47.0626   1
   4   1   9 288.491 47.3676   1
  -1   5  -9 383.980 49.1032   1
  -4   5  -9 301.146 48.4095   1
   1  -5   9 321.977 46.6031   1
  -4  -1   9 510.308 48.5946   1
   4   1  -9 389.365 43.5579   1
   5  -1  -9 192.613 36.6472   1
   4  -5   9 393.389 50.9206   1
  -5   1   9 225.804 39.0771   1
  -5   4   9 235.600 35.0925   1
   1   4  -9 269.940 44.1453   1
  -1  -4   9 322.946 45.5152   1
   5  -4   9 266.686 48.4468   1
  -4   5   9 320.325 37.8756   1
   5  -1   9 256.208 46.9763   1
   4  -5  -9 332.653 37.9940   1
  -5   4   9 300.973 37.0312   1
   5  -4   9 231.605 46.0396   1
   4   1   9 450.721 52.5193   1
   1  -5  -9 333.984 43.2819   1
  -1   5   9 277.059 40.7807   1
  -1  -4  -9 363.784 45.3692   1
  -4  -1  -9 216.404 45.2342   1
   1   4   9 369.401 45.7677   1
  -5   1  -9 283.204 49.2941   1
   4   1  -9 469.678 49.8120   1
   4  -5   9 337.319 48.5802   1
  -5   4  -9 257.342 45.3888   1
   5  -4  -9 163.691 33.7091   1
  -4  -1   9 495.757 46.4023   1
  -5   1   9 248.654 38.4783   1
   1   4  -9 342.761 47.2221   1
   5  -1  -9 278.311 41.0931   1
  -4   5  -9 291.859 45.8710   1
   1  -5   9 306.474 46.9318   1
  -1   5  -9 346.139 47.0147   1
  -1  -4   9 296.682 44.2084   1
  -1   5  10 12993.6 1326.69   1
  -5   4 -10 13191.5 1332.53   1
  -5   1 -10 14132.0 1333.70   1
  -4   5  10 14779.9 1323.37   1
  -4  -1 -10 13917.9 1332.56   1
   4  -5 -10 14128.7 1322.95   1
   1   4  10 14436.8 1330.35   1
   5  -4 -10 13580.5 1321.88   1
   4   1  10 14918.4 1333.99   1
   1  -5 -10 14136.7 1326.55   1
  -1  -4 -10 13145.0 1328.48   1
  -5   4  10 13459.8 1321.82   1
   1  -5  10 13739.0 1331.02   1
  -1   5 -10 15207.1 1333.73   1
  -5   1  10 13998.9 1324.49   1
   5  -1 -10 13356.5 1324.71   1
  -4  -1  10 14263.7 1327.88   1
   4  -5  10 15443.2 1334.53   1
   4   1 -10 14816.8 1327.60   1
   1   4 -10 15169.2 1331.49   1
  -1  -4  10 15052.4 1330.49   1
  -4   5 -10 12794.0 1332.47   1
   5  -4  10 15019.3 1334.87   1
  -1  -4 -10 13336.1 1328.60   1
  -4  -1 -10 14217.6 1332.25   1
  -5   4  10 13446.7 1321.57   1
  -5   1 -10 14320.0 1333.53   1
   1   4  10 14152.9 1329.13   1
  -4   5  10 15014.9 1323.46   1
   4   1  10 14593.8 1333.24   1
   5  -4  10 14450.6 1333.44   1
   4  -5 -10 13435.8 1322.78   1
  -1   5  10 14045.3 1326.45   1
   1  -5 -10 14394.6 1327.16   1
  -5   1  10 13577.7 1325.00   1
   5  -1 -10 14980.7 1326.26   1
  -4  -1  10 15508.0 1328.41   1
   5  -4 -10 12464.8 1321.07   1
  -5   4 -10 14529.9 1332.26   1
   4   1 -10 15101.4 1329.96   1
   1   4 -10 13229.8 1330.20   1
   4  -5  10 14680.0 1332.38   1
   1  -5  10 14215.3 1332.56   1
  -1   5 -10 14338.7 1330.79   1
  -4   5 -10 14387.1 1332.65   1
  -1  -4  10 14444.1 1331.07   1
  -1   5  11 785.253 89.4175   1
  -4   5  11 761.303 84.6408   1
  -5   4 -11 643.249 94.1943   1
   1  -5 -11 944.184 90.1372   1
  -4  -1 -11 783.591 95.7391   1
  -1  -4 -11 755.469 90.6982   1
   1   4  11 722.682 91.3460   1
   5  -4 -11 733.106 83.4361   1
   4   1  11 768.801 95.0740   1
  -5   1 -11 661.897 94.8304   1
   4  -5 -11 845.357 85.5612   1
   1   4 -11 782.930 93.5018   1
  -1  -4  11 735.271 90.8997   1
  -4  -1  11 943.267 91.0678   1
   4   1 -11 962.807 91.9510   1
  -1   5 -11 583.526 92.1392   1
  -4   5 -11 616.405 93.5793   1
   5  -4  11 615.002 92.8081   1
   1  -5  11 759.090 92.9693   1
   5  -1 -11 701.370 86.1449   1
  -5   1  11 812.939 86.8090   1
  -5   4  11 737.143 83.4237   1
  -5   4  11 881.859 84.4893   1
   1  -5 -11 665.127 87.1811   1
  -4   5  11 915.834 86.1928   1
  -1   5  11 804.241 88.8954   1
   4   1  11 993.433 99.2278   1
   1   4  11 717.238 89.8889   1
  -1  -4 -11 747.748 90.9860   1
  -4  -1 -11 822.209 96.0890   1
   4  -5 -11 850.262 85.1996   1
  -5   1 -11 776.478 97.0169   1
   5  -4  11 847.141 97.6226   1
  -5   1  11 683.039 86.5629   1
  -1  -4  11 843.036 94.4336   1
   5  -1 -11 769.272 87.4343   1
  -4   5 -11 946.320 97.3074   1
   1   4 -11 896.345 94.8475   1
   5  -4 -11 630.165 82.1686   1
   1  -5  11 724.579 93.5977   1
  -1   5 -11 781.336 92.6672   1
  -4  -1  11 925.332 91.3657   1
  -5   4 -11 726.581 93.3929   1
   4   1 -11 988.761 94.2764   1
  -1   5  12 3878.16 384.169   1
  -1  -4 -12 4035.32 386.667   1
  -5   4 -12 3748.03 390.566   1
   1   4  12 3430.88 385.191   1
   1  -5 -12 3907.33 383.377   1
   4  -5 -12 3699.10 379.416   1
  -4   5  12 4395.10 380.884   1
   4   1  12 3760.11 389.353   1
  -5   1 -12 4068.26 391.801   1
   5  -4 -12 3740.99 378.725   1
  -4  -1 -12 3790.03 389.894   1
   5  -1  12 3810.78 390.618   1
   5  -1 -12 4227.95 382.762   1
  -5   4  12 4558.28 380.664   1
   1   4 -12 3744.57 387.690   1
  -1  -4  12 4164.69 387.185   1
  -1   5 -12 3889.77 389.368   1
   1  -5  12 4547.72 390.793   1
   4   1 -12 4195.47 385.864   1
  -5   1  12 4046.40 381.278   1
  -4   5 -12 3943.40 391.092   1
  -4  -1  12 3978.45 383.609   1
  -4   5  12 3881.82 379.485   1
  -1  -4 -12 3422.73 384.133   1
   1   4  12 3926.22 386.614   1
  -1   5  12 3777.96 383.308   1
  -5   4  12 3848.42 378.720   1
  -4  -1 -12 4014.20 389.624   1
   4  -5 -12 4017.76 379.316   1
  -5   1 -12 3988.56 390.375   1
   5  -1  12 4018.30 391.060   1
   1  -5 -12 3564.30 382.484   1
   4   1  12 3913.24 390.161   1
   4   1 -12 3720.79 384.714   1
  -1  -4  12 3999.84 388.762   1
   5  -4 -12 3572.41 378.290   1
   5  -1 -12 3820.90 381.288   1
  -4   5 -12 3811.43 388.760   1
   1   4 -12 4142.23 388.537   1
  -4  -1  12 3804.69 385.254   1
  -5   1  12 4518.52 383.594   1
  -5   4 -12 4293.69 391.294   1
  -1   5 -12 4027.79 388.290   1
   1  -5  12 4001.60 389.581   1
   1  -5 -13 1037.54 114.272   1
  -5   1 -13 921.870 121.158   1
   5  -1  13 963.953 121.089   1
   4  -5 -13 1085.11 111.273   1
  -1  -4 -13 1030.29 117.547   1
   4   1  13 900.343 119.819   1
   1   4  13 1025.69 118.407   1
  -1   5  13 963.030 114.291   1
   5  -4 -13 948.951 109.411   1
  -4  -1 -13 904.513 119.926   1
  -5   4 -13 1137.33 125.007   1
  -5   1  13 1101.38 113.017   1
  -4  -1  13 1035.60 114.621   1
   1  -5  13 1147.58 121.929   1
  -1  -4  13 1132.43 120.077   1
  -4   5  13 1009.06 110.400   1
   4  -5  13 1163.83 125.317   1
  -4   5 -13 1189.78 124.244   1
   5  -1 -13 997.563 112.354   1
  -1   5 -13 995.924 120.390   1
   1   4 -13 1132.84 122.828   1
  -5   4  13 1042.16 109.990   1
   4   1 -13 1138.97 117.876   1
  -4  -1 -13 1206.75 122.806   1
   4   1  13 987.660 122.181   1
   4  -5  13 1006.39 120.705   1
  -1   5  13 978.235 114.442   1
  -5   1 -13 872.195 117.906   1
   1  -5 -13 1073.75 115.478   1
  -5   4  13 1099.15 110.647   1
  -1  -4 -13 895.771 115.177   1
   4  -5 -13 970.913 109.078   1
   5  -1  13 991.116 120.893   1
   1   4  13 959.042 116.434   1
  -4   5  13 1252.13 112.756   1
  -1   5 -13 1105.14 121.005   1
  -4   5 -13 1051.68 121.639   1
   4   1 -13 1341.91 119.454   1
  -5   4 -13 1040.30 120.039   1
   5  -1 -13 1080.19 112.487   1
  -1  -4  13 1180.91 122.771   1
  -5   1  13 837.228 110.517   1
  -4  -1  13 1090.43 115.714   1
   1  -5  13 992.220 120.737   1
   1   4 -13 977.623 117.946   1
   5  -4 -13 967.648 109.482   1
  -5   4 -14 39761.9 3872.04   1
  -5   1 -14 39173.7 3870.77   1
  -4   5 -14 39247.2 3870.56   1
  -4  -1 -14 41374.7 3870.96   1
   4   1  14 41228.6 3871.37   1
  -1  -4 -14 40441.6 3866.18   1
  -1   5  14 42183.3 3865.14   1
   1  -5 -14 39459.2 3863.31   1
   5  -1  14 41260.5 3871.95   1
   1   4  14 39203.8 3866.53   1
   5  -4 -14 40603.6 3859.56   1
   4  -5 -14 45178.1 3861.38   1
   5  -4  14 41474.7 3871.65   1
  -1   5 -14 44548.2 3871.46   1
   5  -1 -14 40669.5 3862.29   1
  -4   5  14 39155.4 3859.42   1
  -5   4  14 39879.1 3859.36   1
  -1  -4  14 42696.7 3867.63   1
   1   4 -14 41111.6 3868.58   1
   4  -5  14 43837.2 3873.04   1
   1  -5  14 39671.6 3868.71   1
   4   1 -14 38396.4 3864.01   1
  -5   1  14 42797.1 3861.69   1
  -4  -1  14 48356.3 3865.81   1
   1  -5 -14 37156.0 3862.16   1
   4   1  14 36154.9 3869.77   1
  -4  -1 -14 39476.2 3869.03   1
  -5   1 -14 41063.5 3870.02   1
  -4   5  14 40574.8 3859.86   1
  -1  -4 -14 36002.7 3866.05   1
   4  -5  14 41778.0 3870.56   1
   5  -4  14 44264.1 3873.73   1
   5  -1  14 39168.8 3869.66   1
  -5   4  14 40322.5 3859.36   1
  -1   5  14 42593.0 3864.24   1
   1   4  14 43950.1 3867.56   1
   1  -5  14 39952.8 3869.36   1
   5  -4 -14 39647.4 3859.45   1
  -1  -4  14 42765.0 3869.78   1
   1   4 -14 38147.9 3866.35   1
  -1   5 -14 46229.7 3870.12   1
   5  -1 -14 43739.7 3862.07   1
   4  -5 -14 42591.4 3859.37   1
  -5   1  14 42317.1 3862.57   1
  -5   4 -14 41447.8 3870.20   1
   4   1 -14 42323.5 3865.15   1
  -4   5 -14 41857.5 3870.74   1
  -4  -1  14 43416.8 3865.89   1
   4   1  15 37.0902 36.8424   1
  -5   1 -15-15.2940 40.2707   1
  -1  -4 -15 36.8017 29.3314   1
  -1   5  15 27.8732 31.2864   1
   1   4  15 31.5987 33.6723   1
   4  -5 -15 4.23485 25.1634   1
  -4  -1 -15 36.3182 39.9168   1
   1  -5 -15 37.3351 31.6436   1
  -5   4 -15 23.7700 43.0855   1
   5  -1 -15 14.5808 28.3434   1
  -4  -1  15 35.3284 30.2120   1
  -5   1  15 8.82115 25.0328   1
  -1   5 -15 43.3403 42.4283   1
   4  -5  15 82.8438 39.6631   1
  -1  -4  15-6.17550 30.6974   1
   4   1 -15 22.2533 30.9173   1
  -4   5  15 25.2375 27.2818   1
  -5   4  15 4.05441 22.8087   1
   1   4 -15 60.3303 37.5901   1
  -4   5 -15 60.7951 42.5971   1
   1  -5  15 6.80718 38.5412   1
   5  -4  15 15.2176 41.3801   1
  -4  -1 -15 56.4414 40.3214   1
  -1  -4 -15 36.0382 33.3664   1
  -5   4  15 24.4566 25.4605   1
   1  -5 -15 5.32199 27.7633   1
   1   4  15 11.9987 32.3172   1
   5  -4  15 30.9078 39.7788   1
   4   1  15 14.3079 38.5081   1
  -1   5  15 10.5201 30.9361   1
  -4   5  15 79.3733 30.0960   1
   5  -1  15-7.42483 41.6215   1
   1  -5  15-7.00415 31.6186   1
   5  -1 -15 8.94683 26.3372   1
   4  -5 -15 39.1265 25.0183   1
   1   4 -15-6.09845 29.5534   1
  -4   5 -15 50.4171 36.6557   1
  -4  -1  15 39.4336 31.9211   1
  -1   5 -15-6.40725 30.6322   1
  -1  -4  15 53.8765 38.4951   1
   4  -5  15 50.9407 41.5865   1
  -5   4 -15 28.8594 40.8414   1
   4   1 -15-5.39558 31.4458   1
  -5   1  15 27.8306 27.3015   1
  -5   4 -16 974.385 127.376   1
   1   4  16 954.436 120.416   1
  -4   5 -16 1044.94 126.843   1
  -1   5  16 902.207 115.560   1
   5  -1  16 1110.25 127.225   1
  -1  -4 -16 1131.66 121.576   1
  -5   1 -16 1023.76 126.893   1
   1  -5 -16 910.763 116.169   1
  -4  -1 -16 856.355 122.058   1
   4   1  16 886.830 121.567   1
  -5   4  16 1157.28 113.625   1
  -1   5 -16 984.491 124.187   1
   5  -4  16 1025.92 125.325   1
   1  -5  16 1010.82 123.837   1
   5  -1 -16 1121.26 116.657   1
   4   1 -16 999.450 119.527   1
  -1  -4  16 1017.47 121.494   1
  -4   5  16 1137.61 114.300   1
   4  -5  16 930.859 124.784   1
  -5   1  16 980.607 112.974   1
  -4  -1  16 1073.69 116.675   1
   1   4 -16 992.425 124.275   1
   4   1  16 1078.58 126.356   1
  -5   4  16 967.000 111.698   1
   5  -4  16 1338.24 134.079   1
  -5   1 -16 993.588 123.715   1
   5  -1  16 1113.33 128.814   1
  -1  -4 -16 1081.09 120.815   1
  -4   5  16 917.427 112.101   1
  -4  -1 -16 929.432 120.822   1
  -1   5  16 1036.88 117.607   1
   4  -5  16 855.544 123.029   1
   1  -5 -16 1044.65 118.155   1
   1   4  16 1147.69 123.227   1
  -5   1  16 1299.90 118.264   1
   4   1 -16 964.707 117.240   1
  -5   4 -16 907.936 123.270   1
   5  -1 -16 875.318 112.168   1
  -1   5 -16 926.743 119.769   1
  -4  -1  16 958.711 116.820   1
   1   4 -16 940.142 118.243   1
  -4   5 -16 1041.34 123.228   1
  -1  -4  16 1181.94 126.443   1
   1  -5  16 1052.53 123.853   1
  -1   5  17 109.866 38.5930   1
  -1  -4 -17 48.1470 39.3256   1
  -5   4 -17 133.295 53.9163   1
  -5   1 -17 144.133 53.2090   1
   1   4  17 21.0137 38.0750   1
   4   1  17 72.6614 45.3366   1
   5  -4 -17 67.4551 34.5185   1
  -4  -1 -17 40.1536 44.6661   1
  -4   5  17 88.6324 36.2595   1
  -4  -1  17 131.214 38.6386   1
   5  -1  17 41.2709 46.3056   1
   4  -5  17 58.5026 45.4660   1
  -1   5 -17 96.7512 48.2664   1
  -1  -4  17 97.2875 41.5327   1
  -5   1  17 56.5514 31.4071   1
   1   4 -17 121.800 44.4988   1
   5  -4  17 134.077 52.1990   1
   1  -5  17 143.481 47.9626   1
  -4   5 -17 154.584 50.8458   1
  -5   4  17 71.3353 30.8999   1
  -4   5  17 131.097 34.7642   1
  -5   4  17 81.5114 34.3638   1
  -1  -4 -17 140.522 41.7587   1
   5  -1  17 148.682 51.0706   1
   1   4  17 114.271 43.5607   1
  -4  -1 -17 121.157 46.6005   1
   4   1  17 87.2745 46.2914   1
   5  -4  17 86.8953 49.1186   1
   1  -5 -17 111.316 35.6961   1
   4  -5  17 131.919 47.1502   1
  -1   5 -17 142.421 47.0283   1
  -1  -4  17 126.474 45.4471   1
  -5   4 -17 121.215 48.7850   1
   1   4 -17 167.200 43.0344   1
  -5   1 -17 38.0318 41.9982   1
   5  -4 -17 106.586 33.5027   1
  -5   1  17 110.293 37.8427   1
   4   1 -17 89.5587 36.3281   1
   1  -5  17 175.114 49.0718   1
  -4   5 -17 176.056 50.7132   1
   4  -5 -18 95.3672 40.8592   1
  -1  -4 -18 115.590 50.5389   1
  -4  -1 -18 25.1238 48.5576   1
  -5   4 -18 121.255 58.1165   1
   1   4  18 101.656 42.8267   1
   1  -5 -18 186.203 50.2339   1
  -5   1 -18 160.203 55.1104   1
  -4   5 -18 81.4511 52.2862   1
   5  -4 -18 140.280 39.2888   1
  -1   5  18 115.520 43.4584   1
   1  -5  18 126.975 45.2981   1
   5  -1  18 51.7132 49.9043   1
   5  -4  18 131.786 56.1447   1
   1   4 -18 111.281 52.1336   1
   4   1  18 134.814 52.2903   1
   4  -5  18 87.8357 53.9792   1
  -5   1  18 71.4247 35.5981   1
  -5   4  18 112.345 35.6498   1
  -1  -4  18 43.8390 43.4560   1
  -1   5 -18 117.832 52.2349   1
  -4   5  18 168.522 40.6307   1
   4   1 -18 101.087 45.8079   1
  -4  -1  18 84.3946 39.0369   1
   1   4  18 113.042 46.6044   1
   5  -1  18 78.1675 51.1843   1
  -4   5  18 192.266 39.9226   1
  -1   5  18 181.999 46.1052   1
  -1  -4 -18 97.7682 46.4187   1
  -5   4  18 159.404 40.1478   1
   4   1  18 116.080 49.3988   1
  -4  -1 -18 70.3210 44.6393   1
   4  -5  18 174.880 55.4660   1
   1  -5 -18 54.4292 39.7232   1
   5  -4  18 164.197 57.3304   1
   1  -5  18 128.718 49.2284   1
   4  -5 -18 115.576 39.1036   1
  -1   5 -18 89.7927 45.5857   1
  -5   1  18 28.2859 36.5574   1
  -4  -1  18 116.196 44.2791   1
   4   1 -18 105.546 40.1164   1
  -4   5 -18 243.774 58.4503   1
   5  -4 -18 120.260 35.9134   1
  -5   4 -18 211.537 52.9189   1
   1   4 -18 70.3305 43.7067   1
  -5   1 -18 118.886 49.3237   1
  -1  -4  18 101.165 47.6988   1
  -1  -4 -19 82.7313 47.9520   1
  -5   4 -19 48.8140 52.5154   1
  -4  -1 -19 113.934 55.0076   1
   1   4  19 15.1621 38.5854   1
  -5   1 -19 55.9407 56.6562   1
   4  -5 -19 5.64962 37.1285   1
   5  -4 -19-22.2344 39.7668   1
  -4   5 -19 9.53471 52.8991   1
   1   4 -19 16.8233 46.2148   1
  -1  -4  19 61.6215 44.4315   1
   5  -4  19-9.23467 44.6845   1
  -5   1  19 11.6503 32.6969   1
  -1   5  19 26.8365 36.8905   1
   5  -1 -19 37.6442 36.8801   1
   1  -5  19-8.32506 43.8393   1
   5  -1  19 35.8271 52.1199   1
  -5   4  19-16.2725 34.8848   1
  -1   5 -19 70.0306 47.5976   1
   4   1  19 43.6245 44.9088   1
   4  -5  19 46.0414 46.2775   1
  -4   5  19 22.4180 37.0943   1
  -4  -1  19 19.1306 38.7920   1
  -4  -1 -19 16.2380 43.6944   1
  -5   4  19 76.5692 36.7070   1
   5  -4  19 19.1200 49.1950   1
   4   1  19 26.0673 49.6401   1
   1   4  19 44.5397 37.7856   1
  -4   5  19 5.53745 33.7076   1
  -1  -4 -19 21.4773 36.4467   1
   4  -5  19-18.6851 56.7720   1
  -1   5  19-6.60827 35.5926   1
   5  -1  19 18.2297 53.5165   1
  -1   5 -19-15.6911 44.8335   1
   4  -5 -19 38.0360 34.9459   1
  -5   1 -19 32.8824 46.0780   1
   5  -4 -19 48.2959 32.3990   1
  -5   4 -19 26.5623 48.6389   1
   1   4 -19 7.34551 39.1242   1
  -1  -4  19-8.06052 39.0215   1
  -5   1  19 6.08422 36.0859   1
   1  -5  19 16.8474 48.1277   1
  -4   5 -19 17.6899 46.5686   1
  -4  -1  19 33.8113 37.1815   1
   5  -1 -19 95.6480 36.1788   1
   4   1  20 12940.0 1207.60   1
   1   4  20 12590.9 1202.05   1
  -5   1 -20 11655.7 1206.24   1
  -1  -4 -20 13338.3 1203.74   1
  -4   5 -20 12500.3 1209.57   1
   4  -5 -20 12272.0 1195.49   1
   5  -1 -20 12121.3 1197.56   1
  -1   5  20 12681.3 1198.97   1
  -5   4 -20 11923.6 1209.76   1
   5  -4 -20 12761.5 1196.33   1
  -4  -1 -20 13103.7 1207.47   1
  -5   1  20 13239.5 1197.42   1
   1  -5  20 12851.4 1206.21   1
   4  -5  20 12166.4 1207.77   1
   1   4 -20 14368.6 1209.49   1
  -1  -4  20 13174.2 1204.00   1
   5  -1  20 12612.8 1206.71   1
   5  -4  20 11864.8 1206.77   1
  -4  -1  20 12751.3 1198.75   1
  -1   5 -20 12031.0 1206.18   1
   4  -5  20 13616.7 1212.11   1
  -4  -1 -20 12221.7 1203.26   1
   4   1  20 11917.4 1205.07   1
   5  -1  20 12364.6 1208.24   1
   5  -4  20 12608.0 1211.14   1
   1   4  20 12381.5 1201.82   1
  -1   5  20 12770.3 1199.72   1
  -1  -4 -20 11626.6 1198.62   1
  -5   1  20 13076.5 1198.46   1
   1  -5  20 12228.6 1205.48   1
  -1  -4  20 14057.5 1207.50   1
   1   4 -20 13037.2 1202.31   1
   4  -5 -20 12352.8 1195.07   1
  -5   4 -20 11790.6 1205.88   1
   5  -1 -20 12430.3 1196.12   1
  -1   5 -20 11850.8 1202.13   1
  -4   5 -20 12519.4 1206.50   1
  -4  -1  20 13096.0 1200.65   1
   5  -4 -20 12241.7 1194.43   1
  -5   1 -20 11945.8 1203.48   1
   5   0   0 14610.5 1273.12   1
  -5   0   0 15196.7 1272.69   1
   5  -5   0 12923.2 1271.07   1
  -5   5   0 12629.1 1271.08   1
  -5   0   0 13167.3 1272.52   1
   5   0   0 15243.8 1272.89   1
  -5   5   0 12629.9 1270.99   1
   0  -5   0 14273.9 1275.80   1
   5  -5   0 12621.7 1271.11   1
   5   0  -1 14335.3 1262.45   1
  -5   0   1 13915.7 1262.31   1
   5   0   1 13478.7 1264.42   1
  -5   0  -1 14937.1 1264.56   1
   5  -5   1 13514.4 1263.50   1
  -5   5   1 11673.7 1260.28   1
  -5   5  -1 14412.9 1263.89   1
   0  -5   1 13633.7 1266.51   1
   5  -5  -1 13070.6 1260.47   1
   0   5   1 16251.4 1267.09   1
   5   0   1 14373.1 1264.08   1
  -5   0  -1 12756.4 1264.01   1
   0  -5  -1 14793.5 1265.00   1
  -5   0   1 14861.9 1262.95   1
   5  -5   1 14055.8 1263.42   1
   0  -5   1 13627.1 1267.44   1
   0  -5  -1 13269.9 1264.99   1
   5  -5  -1 11177.4 1259.96   1
  -5   5  -1 13600.3 1263.51   1
  -5   5   1 12802.4 1260.35   1
  -5   0   2 16208.6 1386.46   1
   5   0  -2 15525.3 1385.15   1
  -5   0  -2 15046.4 1388.01   1
   0   5   2 15001.3 1386.48   1
   5   0   2 14111.7 1388.35   1
  -5   5  -2 15123.0 1387.97   1
   0  -5   2 14914.3 1390.37   1
   5  -5   2 15506.9 1388.07   1
   0   5  -2 13198.0 1389.90   1
  -5   0  -2 14153.4 1388.30   1
  -5   0   2 15101.1 1385.10   1
   5   0  -2 15462.0 1385.84   1
   5   0   2 14191.0 1387.54   1
   0   5   2 15003.0 1387.56   1
   0  -5  -2 13834.4 1386.32   1
   5  -5   2 14273.4 1386.89   1
  -5   5  -2 13209.9 1386.75   1
   0  -5   2 14519.2 1391.26   1
   0   5  -2 15176.7 1390.96   1
   5   0  -3 15715.6 1390.34   1
   0   5   3 14542.5 1390.44   1
   0  -5  -3 14617.2 1391.00   1
   5   0   3 14187.3 1394.05   1
  -5   5  -3 14889.1 1393.69   1
   0  -5   3 15610.1 1397.19   1
   0   5  -3 14605.8 1395.55   1
   5   0  -3 15670.3 1391.40   1
   5  -5   3 14602.8 1393.55   1
   5   0   3 14705.9 1393.61   1
   0  -5  -3 15393.4 1391.18   1
   0  -5   3 15274.4 1397.47   1
  -5   5  -3 13520.0 1392.72   1
   5  -5   3 13528.0 1392.30   1
  -5   0   3 14742.5 1391.03   1
   0   5  -3 15570.7 1397.15   1
   5   0   4 46185.1 4228.28   1
   0  -5  -4 45251.3 4223.23   1
   5   0  -4 46292.1 4224.37   1
   5  -5   4 48519.6 4227.86   1
   0  -5   4 44628.0 4228.83   1
  -5   5  -4 42584.9 4226.61   1
   0   5  -4 45903.4 4228.40   1
   0   5   4 40951.1 4222.98   1
   0  -5  -4 41018.9 4223.46   1
  -5   0   4 43051.1 4223.81   1
   5   0   4 44228.0 4227.48   1
   5   0  -4 51522.8 4224.45   1
   0   5  -4 49708.1 4231.45   1
   5  -5   4 45472.1 4226.21   1
  -5   5  -4 43716.5 4226.47   1
  -5   0   4 47855.6 4224.72   1
   0  -5   4 44502.4 4229.64   1
   5   0   5 38104.3 3597.83   1
   0  -5  -5 38221.4 3592.17   1
  -5   0  -5 38631.4 3597.51   1
   0   5   5 33820.4 3592.75   1
   5  -5   5 37488.1 3596.96   1
   0   5  -5 39999.4 3596.99   1
   5   0  -5 35896.4 3593.03   1
  -5   5  -5 37813.4 3596.76   1
   0  -5   5 39920.7 3599.30   1
  -5   0   5 38374.6 3593.27   1
  -5   0  -5 40337.2 3598.41   1
   0   5   5 38768.8 3592.58   1
   5   0   5 40339.0 3597.71   1
   0  -5  -5 37067.7 3593.57   1
   0  -5   5 39599.9 3598.45   1
  -5   5  -5 37698.6 3596.45   1
   5   0  -5 39890.4 3592.86   1
  -5   0   5 39985.7 3594.56   1
   5  -5   5 39806.3 3596.45   1
   0   5  -5 40021.4 3600.38   1
   5   0   6 40655.1 3680.83   1
  -5   0  -6 37550.9 3679.63   1
   0   5   6 39015.1 3676.05   1
   0   5  -6 41024.1 3679.16   1
   5  -5   6 39339.4 3679.61   1
  -5   0   6 38293.3 3675.63   1
   5   0  -6 42179.1 3675.89   1
   5   0   6 38924.8 3679.37   1
  -5   0  -6 39314.4 3679.62   1
   0   5   6 38161.5 3674.64   1
   0  -5  -6 38245.2 3675.59   1
   0   5  -6 41940.9 3683.15   1
  -5   0   6 42339.7 3677.40   1
   5   0  -6 39597.1 3675.93   1
   5  -5   6 33861.0 3676.90   1
   5  -5  -7 6613.07 584.693   1
  -5   5   7 5367.94 584.379   1
   0  -5  -7 6612.50 591.461   1
  -5   0  -7 6106.44 596.729   1
   5   0   7 6030.21 596.648   1
   0   5   7 6007.66 591.900   1
   5   0  -7 6135.47 589.985   1
  -5   0   7 6503.10 592.207   1
   5  -5   7 6831.86 597.285   1
   0   5  -7 6480.62 595.075   1
   5  -5   7 6300.86 595.206   1
   5  -5  -7 6254.55 584.658   1
   0   5   7 6442.90 591.327   1
  -5   5   7 6122.01 584.560   1
   0  -5  -7 6147.51 592.641   1
  -5   0  -7 6703.70 597.417   1
   5   0   7 6460.08 597.130   1
  -5   0   7 6034.97 592.204   1
   5   0  -7 6541.30 592.669   1
   0   5  -7 6596.43 598.087   1
   5  -5  -8 3799.61 345.407   1
   5   0   8 3729.69 358.535   1
   0   5   8 3936.59 353.738   1
   0  -5  -8 3683.34 351.669   1
  -5   0  -8 3638.80 358.300   1
   5  -5   8 3977.48 357.960   1
  -5   5   8 3384.79 345.032   1
   0  -5   8 3998.97 356.550   1
   0   5  -8 4078.41 357.329   1
  -5   0   8 3743.71 352.501   1
   5   0  -8 3265.58 349.298   1
   5  -5  -8 3444.12 344.738   1
  -5   5   8 3423.51 344.972   1
   5   0   8 3273.34 356.099   1
   0  -5  -8 3891.54 353.699   1
   0   5   8 3767.33 351.969   1
  -5   0  -8 3459.46 356.243   1
   5  -5   8 3590.16 356.126   1
   0   5  -8 3925.67 358.399   1
   0  -5   8 4177.05 357.149   1
  -5   0   8 3696.78 351.279   1
   5   0  -8 4096.82 354.502   1
  -5   0  -9 1141.88 134.865   1
   5  -5  -9 1230.06 122.186   1
   0   5   9 1057.91 128.354   1
   0  -5  -9 1084.05 127.640   1
  -5   5  -9 1173.64 134.140   1
  -5   0   9 1144.31 127.996   1
   5   0  -9 1181.67 126.811   1
   5  -5   9 1253.72 134.586   1
  -5   5   9 1303.09 122.520   1
   0   5  -9 1009.92 129.510   1
   0  -5   9 1014.14 130.110   1
   0   5   9 1216.63 128.542   1
  -5   5   9 1611.09 123.680   1
   0  -5  -9 1104.51 128.066   1
   5  -5   9 1272.80 134.824   1
  -5   0  -9 1096.46 133.352   1
   0   5  -9 1132.03 133.577   1
  -5   0   9 1205.67 126.761   1
   5  -5  -9 1296.41 121.831   1
  -5   5  -9 1417.24 135.566   1
   5   0  -9 1271.59 130.418   1
   0  -5   9 1035.38 129.987   1
   0   5  10 62419.6 6157.60   1
   0  -5 -10 64525.2 6157.36   1
  -5   5 -10 62739.8 6162.31   1
  -5   0 -10 63129.6 6163.15   1
   5  -5 -10 63926.3 6150.86   1
  -5   5  10 62535.1 6150.61   1
  -5   0  10 70079.7 6157.04   1
   5   0 -10 65066.4 6155.60   1
   0  -5  10 70065.1 6161.32   1
   5  -5  10 67569.8 6163.35   1
   0   5 -10 70600.6 6162.15   1
   5  -5  10 63351.1 6161.17   1
   0  -5 -10 60011.3 6156.61   1
  -5   5  10 68699.3 6151.27   1
  -5   0 -10 69644.8 6163.43   1
   0   5  10 66987.4 6157.16   1
   5   0 -10 68990.8 6158.83   1
  -5   5 -10 64112.2 6162.17   1
  -5   0  10 67992.1 6155.69   1
   0   5 -10 63960.1 6162.17   1
   5  -5 -10 66053.2 6150.33   1
   0  -5  10 68868.4 6161.88   1
   0   5  11 193.565 42.3176   1
   0  -5 -11 304.017 46.9791   1
   5  -5 -11 293.070 39.3306   1
   5   0  11 321.030 55.4097   1
  -5   0 -11 309.187 52.3529   1
   5   0 -11 368.659 45.8642   1
  -5   0  11 417.447 47.8101   1
   0  -5  11 209.421 45.9713   1
   0   5 -11 346.580 51.1964   1
  -5   5 -11 335.471 52.7963   1
  -5   5  11 304.608 39.4357   1
   5  -5  11 251.349 50.8054   1
   0   5  11 311.355 47.1551   1
  -5   0 -11 224.460 51.4044   1
   5   0  11 326.942 53.0837   1
   0  -5 -11 300.528 46.6797   1
  -5   5  11 301.201 38.8661   1
   5   0 -11 361.172 48.9942   1
   0  -5  11 227.314 49.2246   1
   5  -5 -11 287.248 38.1897   1
   5  -5  11 301.374 52.7258   1
   0   5 -11 164.387 46.1213   1
  -5   0  11 341.704 45.3633   1
  -5   5 -11 411.090 55.7283   1
   5   0  12 86.0434 36.9059   1
   0  -5 -12 102.387 31.0076   1
   5  -5 -12 66.0672 22.6894   1
   0   5  12 49.5663 29.2984   1
  -5   0 -12 45.1659 36.3611   1
   5   0 -12 54.5695 27.9188   1
   0   5 -12 77.4585 35.2547   1
   0  -5  12 98.1769 32.0976   1
  -5   5  12 91.9079 22.6868   1
  -5   0  12 56.3876 25.9082   1
  -5   5 -12 124.527 39.6723   1
  -5   5  12 87.4143 23.0623   1
   5   0  12 44.2113 35.6181   1
   0  -5 -12 28.1853 27.8465   1
   0   5  12 70.3518 30.8022   1
  -5   0 -12 87.9078 34.7273   1
   5   0 -12 4.41061 26.9180   1
  -5   5 -12 68.0096 33.1678   1
   0   5 -12 62.7740 31.3637   1
   5  -5 -12 110.915 22.7038   1
  -5   0  12 34.0795 26.4789   1
   0  -5  12 53.5601 31.2877   1
   5   0  13 4825.06 463.158   1
   5  -5 -13 4471.28 449.044   1
   0  -5 -13 4469.12 454.766   1
  -5   5 -13 4835.83 463.577   1
  -5   0 -13 4577.97 461.942   1
   0   5  13 4485.74 455.956   1
   0  -5  13 4584.52 458.099   1
  -5   5  13 4765.95 449.734   1
   0   5 -13 3949.67 458.342   1
  -5   0  13 5141.49 454.451   1
   5   0 -13 4930.36 455.236   1
   0   5  13 4505.02 455.114   1
  -5   5  13 4803.99 449.282   1
   5   0  13 5019.37 462.999   1
  -5   0 -13 4615.92 461.444   1
   0  -5 -13 3940.60 453.032   1
   5   0 -13 4981.83 455.782   1
   5  -5 -13 4560.84 448.761   1
   0   5 -13 4506.18 458.346   1
  -5   5 -13 5381.45 463.969   1
   0  -5  13 4564.00 459.503   1
  -5   0  13 5333.83 456.386   1
  -5   0 -14 27128.1 2578.74   1
   0   5  14 26842.5 2572.54   1
   5   0  14 26748.1 2578.56   1
   0  -5 -14 25713.8 2571.39   1
  -5   5 -14 26817.9 2579.31   1
   5  -5 -14 26797.4 2565.85   1
  -5   5  14 28546.5 2566.41   1
   0   5 -14 27788.1 2577.39   1
   5   0 -14 27702.9 2570.73   1
  -5   0  14 27621.3 2570.23   1
   0  -5  14 27981.3 2575.65   1
   5   0  14 26751.5 2577.27   1
   5  -5  14 28181.0 2578.63   1
   0   5  14 27682.6 2572.62   1
   0  -5 -14 24669.7 2570.61   1
  -5   5  14 27631.9 2565.92   1
  -5   0 -14 28931.7 2579.46   1
   5  -5 -14 25885.8 2564.89   1
  -5   5 -14 27620.8 2578.58   1
   0  -5  14 27206.8 2576.73   1
   5   0 -14 27065.4 2570.30   1
   0   5 -14 29345.1 2576.67   1
  -5   0  14 29740.8 2572.14   1
  -5   0 -15 3672.28 364.507   1
   0   5  15 3323.78 356.873   1
   0  -5 -15 3312.95 356.707   1
  -5   5 -15 3243.34 363.329   1
   5   0 -15 3798.21 356.337   1
   5  -5  15 3412.05 364.006   1
  -5   5  15 3728.13 351.808   1
   0  -5  15 3675.11 360.571   1
   0   5 -15 3704.54 363.694   1
  -5   0  15 4046.46 355.788   1
   5  -5  15 2975.45 361.820   1
  -5   5  15 3675.64 351.466   1
   0   5  15 3765.96 358.550   1
   5   0  15 3560.76 363.838   1
   0  -5 -15 3550.30 357.159   1
   0   5 -15 3890.32 361.250   1
  -5   5 -15 3598.96 363.432   1
   0  -5  15 3323.06 360.829   1
  -5   0  15 3554.10 355.545   1
   5   0 -15 3763.06 356.084   1
  -5   5 -16 7993.50 827.094   1
   0   5  16 8620.48 821.504   1
  -5   0 -16 8430.18 826.992   1
   5   0  16 8426.34 827.139   1
   5  -5  16 8659.82 828.462   1
  -5   0  16 9212.91 818.105   1
   0  -5  16 8344.50 823.329   1
  -5   5  16 8905.17 814.775   1
   5   0 -16 8069.11 817.661   1
   0   5 -16 8911.66 826.260   1
   5  -5  16 8341.58 828.087   1
   0  -5 -16 7425.20 818.331   1
  -5   0 -16 8260.77 825.161   1
  -5   5  16 8709.04 814.558   1
   5   0  16 8494.81 826.741   1
   0  -5  16 8385.71 825.050   1
  -5   0  16 8899.20 819.455   1
   0   5 -16 8650.28 823.177   1
   5  -5 -16 8510.11 813.930   1
   5   0 -16 9116.54 819.511   1
  -5   5 -16 8518.63 826.738   1
   5  -5 -17 1007.81 113.295   1
  -5   0 -17 1051.95 129.235   1
   0  -5 -17 1020.45 120.020   1
  -5   5 -17 1257.87 135.310   1
   0   5  17 1093.08 120.518   1
  -5   0  17 921.185 113.398   1
   5  -5  17 880.226 126.683   1
   5   0 -17 1082.86 118.191   1
   5   0  17 743.772 121.631   1
  -5   5  17 1070.68 113.468   1
   0  -5  17 1090.60 124.347   1
   0   5 -17 968.764 125.421   1
   0   5  17 1058.68 120.672   1
   5  -5  17 865.675 125.197   1
  -5   5  17 1085.22 113.953   1
   5   0  17 981.395 125.403   1
   0  -5 -17 1096.49 121.447   1
  -5   0 -17 732.082 118.568   1
  -5   5 -17 976.575 126.127   1
   0   5 -17 1221.68 124.250   1
   5  -5 -17 887.457 111.348   1
  -5   0  17 891.027 115.093   1
   0  -5  17 1327.52 130.858   1
   0  -5 -18 14480.0 1357.25   1
   0   5  18 14238.8 1357.46   1
  -5   0 -18 13963.4 1363.46   1
   5  -5 -18 14385.3 1351.07   1
  -5   5 -18 14249.4 1365.69   1
   5   0  18 12934.7 1361.40   1
   0   5 -18 13712.5 1361.97   1
  -5   5  18 14267.5 1350.89   1
  -5   0  18 15877.9 1355.11   1
   5  -5  18 14285.5 1364.98   1
   0  -5  18 15405.7 1362.40   1
   0  -5 -18 13782.1 1355.73   1
   5  -5  18 14535.3 1366.79   1
   0   5  18 13766.9 1355.77   1
  -5   5  18 15861.0 1352.66   1
  -5   0 -18 13514.8 1360.63   1
   5   0  18 14144.1 1363.33   1
   5  -5 -18 13612.0 1349.76   1
   0   5 -18 14249.3 1359.19   1
  -5   5 -18 13984.9 1362.93   1
   0  -5  18 13376.9 1360.35   1
   0   5  19 775.311 99.6103   1
  -5   0 -19 682.796 106.000   1
   5  -5 -19 763.499 92.3829   1
   0  -5 -19 721.679 98.5452   1
  -5   5 -19 851.563 114.852   1
   0  -5  19 721.747 101.757   1
   0   5 -19 796.163 106.455   1
   5  -5  19 821.320 108.951   1
   5   0 -19 659.517 94.5619   1
   5   0  19 437.875 96.9626   1
  -5   0  19 1027.62 98.7015   1
   5   0  19 761.759 106.853   1
   5  -5  19 682.636 107.667   1
   0   5  19 691.648 95.7400   1
   0  -5 -19 705.064 98.0858   1
   0  -5  19 688.712 100.359   1
   5  -5 -19 667.785 89.2134   1
   5   0 -19 780.450 95.7927   1
  -5   0 -19 677.051 101.639   1
  -5   0  19 780.366 95.9146   1
   0   5 -19 649.029 96.9166   1
  -5   5 -19 696.960 103.138   1
  -5   5 -20 6184.05 643.129   1
   0   5  20 6404.90 633.191   1
  -5   0 -20 6321.56 639.943   1
   5  -5 -20 6672.02 627.798   1
   5   0  20 6474.32 639.960   1
   0   5 -20 6225.10 638.550   1
   5   0 -20 6805.89 632.630   1
  -5   0  20 7026.73 631.611   1
   0  -5  20 6973.87 639.616   1
   5  -5  20 6444.96 642.334   1
   5  -5  20 6405.30 643.905   1
  -5   0 -20 5748.81 634.401   1
  -5   0  20 6244.27 629.612   1
   5   0  20 6005.36 638.442   1
   0   5  20 6522.62 633.469   1
   0   5 -20 6143.77 634.714   1
   5  -5 -20 6649.18 627.437   1
   5   0 -20 6671.00 631.905   1
   0  -5  20 6977.41 639.712   1
  -5   5 -20 6444.94 640.359   1
  -3  -3   0 163012. 14645.1   1
   3   3   0 155499. 14643.5   1
  -6   3   0 164772. 14643.0   1
   6  -3   0 166106. 14643.2   1
   3  -6   0 155575. 14645.0   1
  -3   6   0 138253. 14644.1   1
  -6   3   0 150004. 14642.3   1
   6  -3   0 155729. 14642.2   1
   3   3   0 158675. 14644.5   1
  -3  -3   0 166238. 14644.0   1
  -3   6   0 159625. 14645.4   1
   3  -6   0 147151. 14645.1   1
  -6   3  -1 4.53844 14.7778   1
  -3  -3  -1-6.82770 15.7577   1
   3   3  -1 4.85262 19.1146   1
  -6   3   1 10.0344 10.4852   1
   6  -3   1 4.61988 14.9334   1
   3   3   1-4.16969 15.5057   1
   6  -3  -1-1.61242 11.2379   1
  -3   6  -1-10.0113 15.9402   1
   3  -6  -1 4.34475 14.7494   1
  -3   6   1 2.41336 16.1648   1
   3  -6   1 2.82514 17.4385   1
   6  -3   1-2.18072 14.6074   1
   3   3   1 18.1265 16.0849   1
  -3  -3  -1-13.3012 17.6373   1
   6  -3  -1-5.69922 11.1725   1
  -6   3  -1 4.44913 14.3818   1
  -6   3   1 26.7728 11.7799   1
  -3   6   1 8.93085 14.8527   1
   3  -6  -1 10.2794 16.8553   1
  -3   6  -1 15.4755 20.8707   1
   3  -6   1 5.53407 17.0800   1
  -6   3   2 56972.7 5262.00   1
   6  -3  -2 63625.3 5263.32   1
   3   3   2 55224.1 5266.84   1
  -6   3  -2 59328.4 5268.10   1
   6  -3   2 58351.4 5268.05   1
  -3  -3  -2 52610.1 5265.57   1
  -3   6   2 57411.4 5266.07   1
  -3   6  -2 52766.4 5267.45   1
   3  -6  -2 58578.9 5265.16   1
   3  -6   2 54604.3 5267.96   1
   3   3  -2 57060.1 5268.38   1
   3   3   2 55295.3 5266.15   1
   6  -3   2 57099.4 5267.46   1
   6  -3  -2 53932.0 5261.80   1
  -6   3  -2 53455.4 5267.04   1
  -3  -3  -2 52392.9 5266.49   1
  -6   3   2 59290.3 5262.97   1
   3  -6   2 51111.3 5267.24   1
   3  -6  -2 59588.5 5266.34   1
  -3   6   2 53404.9 5264.61   1
   3   3  -2 59929.4 5268.55   1
  -3   6  -2 52402.9 5269.03   1
  -6   3  -3 9.17943 18.5777   1
   6  -3   3-6.18120 17.1299   1
  -6   3   3 18.5588 9.18949   1
   6  -3  -3-1.92042 7.60432   1
   3   3   3 8.04478 14.5632   1
  -3   6   3 12.6340 14.4366   1
  -3  -3  -3-2.41204 14.8875   1
  -3  -3   3 2.98359 18.4144   1
  -3   6  -3 2.94262 14.9486   1
  -3   6   3-11.4630 13.4786   1
   3   3  -3 15.8301 20.0073   1
   3  -6   3 14.9674 18.1751   1
   3   3   3-12.5173 14.6851   1
   6  -3   3-11.6308 18.7943   1
  -6   3  -3-2.99234 15.5587   1
  -3  -3  -3 8.24133 15.6766   1
  -6   3   3 1.94009 7.90466   1
   6  -3  -3-1.57696 8.63289   1
   3  -6  -3 3.69266 12.9453   1
  -3   6  -3-16.8159 18.2639   1
   3   3  -3-11.7104 19.0616   1
  -3  -3   3-6.55333 19.5598   1
   3  -6   3 8.60627 15.5794   1
  -6   3  -4 4753.84 492.851   1
  -3  -3  -4 5401.77 492.441   1
  -3   6   4 5094.44 486.342   1
   6  -3   4 5279.25 494.298   1
  -3  -3   4 4765.91 492.190   1
   3   3  -4 4916.60 493.273   1
   3  -6   4 5303.54 492.717   1
  -6   3  -4 4773.06 492.648   1
   6  -3   4 5346.24 493.635   1
   3  -6  -4 5545.21 486.970   1
  -3  -3  -4 5402.34 492.808   1
   3   3  -4 5456.45 493.746   1
   3  -6   4 4803.77 492.033   1
  -3  -3   4 5339.72 494.898   1
   3  -6  -4 4969.29 487.699   1
   3  -6  -5 9.02333 12.4284   1
  -6   3  -5-3.85322 18.6234   1
  -3   6   5-9.77689 11.9228   1
   6  -3   5 11.7790 19.4691   1
  -3  -3  -5 6.26181 17.3589   1
  -3  -3   5 3.70240 20.5251   1
   3   3  -5 25.9311 22.1175   1
   3  -6   5 31.2696 18.0701   1
   3  -6  -5 17.7334 11.0265   1
  -3  -3  -5-3.44685 18.9173   1
  -3   6   5-6.19157 13.0196   1
   6  -3   5 14.6806 18.8694   1
  -6   3  -5 3.77595 18.2503   1
  -3  -3   5 4.06722 25.1054   1
   3   3  -5 22.1985 19.6734   1
   3  -6   5-3.49806 16.9082   1
  -3  -3  -6 78360.0 7074.91   1
   3  -6  -6 78520.7 7067.95   1
   6  -3   6 79890.8 7077.99   1
  -3   6   6 73065.6 7068.97   1
   3  -6   6 80962.7 7076.67   1
  -3  -3   6 77203.3 7076.66   1
   6  -3  -6 72915.5 7066.58   1
   3   3  -6 80356.6 7076.02   1
  -6   3   6 77905.1 7066.94   1
  -3   6   6 75936.3 7068.12   1
   3  -6  -6 75416.9 7069.13   1
  -3  -3  -6 72434.5 7075.04   1
   6  -3   6 77416.0 7076.70   1
  -3  -3   6 73087.3 7076.74   1
   3  -6   6 76284.2 7076.16   1
   6  -3  -6 78198.5 7066.78   1
   3   3  -6 76898.5 7077.18   1
  -6   3   6 68792.6 7066.49   1
   3   3   7 4.20603 19.2228   1
   3  -6  -7 7.33839 12.1172   1
  -3  -3  -7-19.6273 20.4089   1
  -3   6   7-4.47630 13.7018   1
   6  -3   7 4.65833 23.6622   1
   6  -3  -7 8.26414 9.65714   1
   3   3  -7 18.4264 18.0390   1
  -3  -3   7 17.0903 26.1549   1
  -3   6  -7 4.39617 20.6742   1
  -6   3   7-18.1984 14.2053   1
   3  -6   7 8.47686 20.7463   1
   3   3   7 19.4067 21.2952   1
  -3  -3  -7 4.10762 19.8466   1
   6  -3   7 17.9998 23.3955   1
  -3   6   7-9.18723 12.1360   1
   3  -6  -7 4.42319 13.2021   1
   3   3  -7-9.08234 26.6354   1
  -3  -3   7-8.38681 22.2919   1
  -3   6  -7 20.4811 20.8071   1
  -6   3   7-1.40135 9.57659   1
   3  -6   7 43.6704 21.3757   1
   6  -3  -7-8.42511 12.3902   1
   3  -6  -8 62.5588 16.6486   1
   6  -3   8-20.2851 28.6550   1
  -3  -3  -8 29.8594 23.4928   1
   3   3   8 18.3885 22.8409   1
  -3   6   8 56.6052 18.7865   1
  -3   6  -8 57.8859 26.7546   1
  -6   3   8 55.0467 16.1578   1
   6  -3  -8 36.5107 14.2456   1
   3   3  -8 26.1983 24.3290   1
  -3  -3   8 18.1890 24.7466   1
   3  -6   8 55.5191 25.4275   1
  -3  -3  -8 79.9807 26.5841   1
  -6   3  -8 52.8046 25.2636   1
   3   3   8 60.0791 25.6948   1
   3  -6  -8 27.0505 15.3158   1
  -3   6   8 30.1100 15.3032   1
   6  -3   8 14.7779 25.9087   1
   3   3  -8-4.84061 25.1859   1
  -6   3   8 58.9257 14.2040   1
   3  -6   8 75.2992 29.0747   1
   6  -3  -8 39.4391 16.3354   1
  -3  -3   8 12.8248 23.5427   1
  -3   6  -8 48.7761 22.3277   1
   3  -6  -9 4.85795 16.2826   1
  -3   6   9-8.51790 17.5382   1
  -6   3  -9 33.0935 26.6588   1
   3   3   9-9.90489 22.6455   1
  -3  -3  -9 32.7894 25.9709   1
   3   3  -9 4.05276 21.0831   1
   6  -3  -9 4.05026 13.1097   1
  -3   6  -9-5.25607 26.0649   1
  -6   3   9 12.1729 13.6064   1
  -3  -3   9 18.6972 23.1824   1
   3  -6   9 29.9375 26.5339   1
   6  -3   9-16.4183 27.8083   1
   3  -6  -9 41.1836 18.2746   1
  -6   3  -9-5.13930 24.8415   1
  -3   6   9 9.97016 16.1267   1
   3   3   9-14.0383 23.4958   1
   6  -3   9 26.8095 25.9165   1
  -3  -3  -9 4.77802 24.8517   1
  -3  -3   9 25.5760 23.6357   1
   3   3  -9 46.4625 27.1529   1
   6  -3  -9-20.1113 15.0844   1
  -3   6  -9 4.76375 24.7776   1
   3  -6   9 10.1358 22.4816   1
  -6   3   9 4.05873 12.5460   1
  -6   3 -10 69281.8 6396.05   1
   3   3  10 65537.9 6392.45   1
  -3   6  10 66881.0 6385.67   1
  -3  -3 -10 74547.1 6394.04   1
   6  -3  10 68161.1 6394.97   1
   3  -6 -10 67616.6 6384.53   1
  -6   3  10 64818.5 6382.47   1
   6  -3 -10 73800.6 6383.85   1
  -3   6 -10 66041.9 6393.78   1
   3  -6  10 69354.9 6393.81   1
   3   3 -10 68250.2 6390.18   1
  -3  -3  10 75197.7 6393.07   1
   6  -3  10 66326.8 6394.18   1
   3  -6 -10 68168.7 6385.19   1
  -6   3 -10 68524.8 6393.99   1
   3   3  10 71242.9 6392.78   1
  -3   6  10 67411.4 6384.58   1
  -3  -3 -10 66108.8 6392.00   1
  -3  -3  10 72634.0 6391.14   1
   6  -3 -10 60978.9 6382.84   1
  -6   3  10 69602.7 6383.04   1
  -3   6 -10 69500.5 6393.02   1
   3   3 -10 70006.6 6393.80   1
   3  -6 -11 3.16384 19.0473   1
  -6   3 -11-12.7096 29.0423   1
  -3   6  11-27.7981 22.6225   1
  -3  -3 -11 26.9730 29.5969   1
   3   3  11 28.3040 31.3727   1
   6  -3  11-12.4585 32.3857   1
  -3   6 -11 5.90333 27.7612   1
  -6   3  11-17.4042 15.9510   1
   6  -3 -11-8.13460 17.9076   1
   3   3 -11-28.4983 27.1016   1
  -3  -3  11 4.93256 27.3368   1
   3   3  11 10.8317 29.7135   1
  -3  -3 -11 32.2730 26.9942   1
  -3   6  11 16.0232 20.2501   1
   3  -6 -11 29.6562 21.1398   1
   6  -3  11-6.19785 28.7386   1
  -3   6 -11-5.48375 26.4948   1
  -6   3  11 2.57564 16.4003   1
  -3  -3  11 14.2740 23.8785   1
   6  -3 -11 5.31959 16.6776   1
  -6   3 -11-23.2604 30.5741   1
   3   3 -11-5.45017 30.5060   1
  -3  -3 -12 51.8911 33.9257   1
   3   3  12 18.0143 32.3793   1
  -3   6  12-3.77404 23.4490   1
   3  -6 -12 31.6496 22.7236   1
  -3  -3  12 20.5485 27.4426   1
  -3   6 -12 25.5045 34.0028   1
   6  -3 -12 32.8996 20.7485   1
   3   3 -12 30.6374 26.6856   1
  -6   3  12 30.8623 19.8551   1
   3  -6 -12 18.2606 22.3380   1
   3   3  12 63.4239 33.3191   1
  -3  -3 -12 39.8644 31.0431   1
  -3   6  12 21.3105 22.9474   1
  -3   6 -12 58.3744 32.1414   1
   3   3 -12 22.5596 28.7758   1
  -3  -3  12 36.4012 28.0735   1
   6  -3 -12 25.9719 19.7751   1
  -6   3  12 37.3051 19.5375   1
  -6   3 -12 18.4465 29.8318   1
  -3  -3 -13 42.8379 33.5804   1
  -3   6  13-4.11211 23.2487   1
  -6   3 -13 28.8346 38.7385   1
   3   3  13-44.7735 38.8364   1
   3  -6 -13 19.2535 24.3398   1
   3   3 -13 11.1545 29.9741   1
   3  -6  13-38.4111 35.8376   1
  -3  -3  13-42.8433 33.5846   1
  -3   6 -13 27.1509 34.8908   1
   6  -3 -13-3.35545 21.6950   1
  -6   3  13 15.9306 20.2961   1
   3  -6 -13-11.7976 23.2777   1
  -3  -3 -13 24.3402 30.5441   1
  -3   6  13-11.6621 22.1892   1
   3   3  13 36.5695 37.6190   1
   3   3 -13 5.85942 33.1219   1
  -6   3  13 19.2883 20.1657   1
  -3  -3  13 39.5228 30.3439   1
   3  -6  13-6.54387 31.6223   1
  -3   6 -13-6.23781 29.7447   1
  -6   3 -13 57.9732 36.0594   1
   6  -3 -13 6.16853 19.0437   1
  -3  -3 -14 22691.1 2256.68   1
   6  -3 -14 25818.5 2248.91   1
   3   3  14 23219.4 2257.65   1
  -6   3 -14 23809.6 2261.89   1
   3  -6 -14 23903.2 2249.52   1
  -3   6  14 25389.8 2251.16   1
  -3   6 -14 24771.7 2260.87   1
  -3  -3  14 23512.8 2254.15   1
  -6   3  14 25479.9 2248.26   1
   3   3 -14 23910.0 2255.87   1
   3  -6  14 22318.5 2257.68   1
  -6   3  14 24753.4 2248.02   1
   3   3  14 22708.9 2255.95   1
   3  -6 -14 24911.8 2250.45   1
  -3   6  14 21369.9 2248.55   1
  -3  -3 -14 22472.2 2256.18   1
  -6   3 -14 22847.1 2257.36   1
   6  -3  14 22728.3 2259.75   1
   6  -3 -14 23876.9 2246.89   1
  -3  -3  14 23522.5 2255.94   1
   3   3 -14 23407.0 2256.36   1
  -3   6 -14 25467.7 2259.38   1
   3  -6  14 25063.7 2259.63   1
   3   3  15 28.4418 36.1299   1
  -6   3 -15 24.2355 44.3323   1
  -3  -3 -15 6.92428 33.9057   1
   3  -6 -15-13.5918 28.6451   1
  -3   6  15 18.8377 25.5910   1
  -3   6 -15 23.0054 39.8796   1
  -6   3  15-3.88522 24.3802   1
   3  -6  15 36.0006 37.8684   1
  -3  -3  15 5.82775 31.9879   1
   6  -3  15 30.9573 37.8936   1
  -3  -3 -15 13.5786 35.3105   1
   3   3  15 6.76094 33.5279   1
   6  -3  15 23.8024 41.7265   1
   3  -6 -15 22.8147 28.4025   1
  -6   3  15 15.9211 23.7781   1
  -3   6  15-4.53265 26.6025   1
  -6   3 -15 49.9806 41.1348   1
   3  -6  15 28.9468 38.0606   1
   3   3 -15-32.1264 28.9455   1
  -3   6 -15-7.02284 33.9445   1
  -3  -3 -16 431.385 74.3912   1
  -3   6  16 587.779 69.4983   1
  -6   3 -16 400.426 79.5098   1
   3  -6  16 470.863 75.4971   1
  -3  -3  16 471.557 70.2657   1
  -6   3  16 491.535 64.1511   1
   3   3 -16 400.866 73.3169   1
   6  -3  16 465.995 77.3712   1
  -3   6 -16 624.113 83.2066   1
  -6   3  16 473.931 64.6503   1
   3   3  16 493.792 75.3151   1
   6  -3  16 570.003 81.8800   1
  -3   6  16 425.994 64.0406   1
   3   3 -16 537.718 74.6868   1
   3  -6  16 403.531 75.8534   1
  -3  -3  16 523.196 74.2803   1
   6  -3 -16 458.295 62.1630   1
  -3   6 -16 621.427 81.1847   1
  -6   3 -16 511.145 78.1803   1
  -6   3 -17 8.96487 46.0944   1
  -3  -3 -17 30.8032 39.6008   1
   6  -3 -17-9.71099 30.4739   1
   3   3  17-15.8008 42.0180   1
  -6   3  17 36.5704 28.2428   1
   3  -6  17-15.9844 41.0977   1
  -3  -3  17 31.8782 36.0588   1
  -3   6  17 10.6125 30.3065   1
   3   3 -17 49.5013 38.0209   1
   6  -3  17-43.4153 50.0279   1
  -3   6 -17-25.1300 46.4433   1
   3   3  17 82.6854 43.7127   1
  -3  -3 -17 45.0865 40.8259   1
   6  -3  17 8.79236 45.7303   1
  -6   3  17 4.78974 29.5895   1
  -3   6  17-5.15092 32.0714   1
   3   3 -17 68.9981 39.3923   1
  -6   3 -17-39.6793 42.6621   1
  -3  -3  17 7.17469 36.0313   1
  -3   6 -17 15.5581 37.1103   1
   3  -6  17-8.01590 39.7571   1
   6  -3 -17 21.9319 28.1721   1
  -3  -3 -18 2312.71 233.995   1
  -3   6  18 2095.32 221.737   1
   6  -3 -18 2192.37 220.872   1
   3  -6 -18 2363.12 223.881   1
  -6   3 -18 2033.67 235.119   1
   3   3  18 1716.42 226.361   1
   3  -6  18 1972.16 229.384   1
   6  -3  18 2181.97 235.810   1
   3   3 -18 2006.07 228.658   1
  -3  -3  18 2522.48 229.657   1
  -3   6 -18 2102.65 234.250   1
  -6   3  18 2401.18 221.776   1
  -6   3  18 2308.78 221.720   1
   3  -6  18 2052.91 232.767   1
   3  -6 -18 2010.42 220.050   1
   3   3  18 2102.91 230.255   1
   6  -3  18 2303.33 237.934   1
  -3   6  18 2026.30 220.843   1
  -3  -3 -18 1995.60 228.353   1
   6  -3 -18 2158.23 219.584   1
   3   3 -18 2036.87 225.965   1
  -6   3 -18 2188.16 232.843   1
  -3   6 -18 1926.28 228.147   1
  -3  -3  18 2529.41 232.006   1
   3  -6 -19 17.8795 40.1829   1
  -3  -3 -19 108.717 50.7714   1
  -6   3 -19-98.7025 61.8881   1
   6  -3 -19-62.0252 40.2629   1
   3   3  19-33.8695 45.9789   1
   3   3 -19-31.6392 42.5015   1
   3  -6  19-17.5930 49.7164   1
  -3   6  19 52.4720 34.8009   1
  -3   6 -19 9.34123 51.2497   1
   6  -3  19-28.8462 52.7539   1
  -3  -3  19 7.03800 38.2173   1
   6  -3  19 9.71390 49.9249   1
  -3   6  19 23.3238 33.5837   1
  -3  -3 -19 40.6027 43.6339   1
   3   3  19 33.0075 48.8292   1
  -3   6 -19 17.0944 43.4149   1
  -6   3 -19-52.0968 45.1415   1
   6  -3 -19-5.04746 31.6486   1
   3  -6  19-8.96094 46.5875   1
  -3  -3  19 46.7469 40.5059   1
   3  -6 -19-27.4427 32.1916   1
   3   3 -19-45.1925 43.3812   1
  -3   6 -20 7806.02 784.320   1
  -3  -3 -20 8330.90 781.541   1
   6  -3 -20 8494.71 772.586   1
   3   3  20 7969.42 781.139   1
  -6   3 -20 8256.82 787.793   1
   3  -6 -20 7459.71 771.149   1
  -3  -3  20 8210.86 777.135   1
   3   3 -20 8638.09 781.480   1
   6  -3  20 8107.55 785.868   1
   3  -6  20 7499.99 780.282   1
  -3   6  20 8731.94 773.356   1
   6  -3  20 7193.71 783.812   1
  -3   6  20 8402.52 772.821   1
   3   3  20 7625.43 779.745   1
   3  -6  20 7642.29 783.434   1
  -3  -3 -20 7211.65 776.540   1
  -3  -3  20 8129.98 779.221   1
  -3   6 -20 7319.47 779.249   1
   3   3 -20 8659.23 779.798   1
  -6   3 -20 7458.43 779.596   1
   3  -6 -20 7413.05 769.529   1
   6  -3 -20 9073.42 771.809   1
  -2  -4   0 67.9398 25.2642   1
   2   4   0 29.5536 19.4450   1
   6  -4   0 76.0300 15.3366   1
  -6   4   0 108.928 16.8821   1
  -6   2   0 72.3431 15.1813   1
   4   2   0 36.0829 17.4454   1
   6  -2   0 56.7818 16.5042   1
   2  -6   0 69.8668 20.7732   1
   4  -6   0 65.4081 17.1316   1
  -2   6   0 114.470 23.2638   1
  -4   6   0 43.1106 15.4973   1
   4   2   0 33.1507 19.7717   1
  -6   4   0 54.8104 13.9621   1
   2   4   0 54.4789 24.5324   1
   6  -2   0 35.9285 13.3953   1
  -6   2   0 14.7716 14.7180   1
   6  -4   0 73.9512 15.4476   1
  -4   6   0 48.9435 18.8141   1
   2  -6   0 42.8361 19.6069   1
   4  -6   0 46.9077 16.0271   1
  -2   6   0 35.6942 20.0746   1
  -6   4   1 190.890 24.4904   1
   6  -4   1 149.430 26.5393   1
   2   4   1 194.771 29.5328   1
   6  -2   1 223.057 30.1176   1
   2   4  -1 248.773 35.6057   1
   4   2   1 179.014 28.7108   1
   4   2  -1 215.312 29.3100   1
   6  -4  -1 179.229 25.2525   1
  -6   2  -1 216.105 29.6228   1
  -6   4  -1 200.496 27.6294   1
  -6   2   1 234.714 25.9473   1
   6  -2  -1 232.940 27.1784   1
   2  -6  -1 216.207 30.7280   1
  -4   6   1 184.742 26.2417   1
   2  -6   1 283.908 35.8759   1
  -2   6  -1 269.096 33.9844   1
   2   4  -1 185.032 32.3046   1
   4  -6   1 151.188 28.2632   1
   4  -6  -1 143.922 27.1777   1
  -2   6   1 242.231 31.2685   1
  -4   6  -1 168.690 27.4755   1
  -6   2  -1 191.742 29.4191   1
  -6   4  -1 141.708 26.1777   1
  -6   2   1 155.045 25.1013   1
   6  -4  -1 158.375 23.8962   1
  -2  -4  -1 185.774 29.9231   1
  -4  -2   1 205.688 30.0882   1
   4   2   1 222.960 29.4852   1
   2   4   1 192.513 30.7881   1
   6  -2   1 222.321 29.1521   1
   6  -2  -1 198.286 25.0815   1
   6  -4   1 197.485 27.1142   1
  -6   4   1 187.854 24.5018   1
   2  -6  -1 295.223 33.1514   1
  -2   6  -1 238.838 33.9976   1
  -2  -4   1 165.055 31.9961   1
   2  -6   1 217.685 33.3478   1
  -4   6  -1 226.444 31.0460   1
  -2   6   1 188.627 30.1209   1
   4  -6   1 203.712 27.6912   1
  -4   6   1 174.104 28.1603   1
   4  -6  -1 134.301 26.1212   1
  -4  -2  -2 19380.2 1860.55   1
  -2  -4  -2 18040.8 1859.99   1
   4   2   2 21959.6 1862.29   1
   6  -4   2 19511.3 1861.46   1
  -6   4  -2 20582.7 1862.27   1
  -6   2   2 21888.8 1857.26   1
   6  -2   2 21141.5 1863.08   1
  -6   2  -2 21179.9 1862.76   1
   6  -2  -2 19638.3 1857.54   1
  -2  -4   2 20347.5 1863.30   1
  -4   6   2 19093.2 1859.13   1
   2   4  -2 22003.1 1864.76   1
   2  -6   2 21700.1 1865.18   1
  -2   6  -2 21785.5 1864.20   1
  -4   6  -2 18533.2 1861.05   1
   4   2  -2 19659.1 1861.75   1
  -2   6   2 20274.0 1860.99   1
   4  -6   2 16809.0 1860.17   1
   4  -6  -2 19917.3 1858.44   1
  -2  -4  -2 21530.2 1861.14   1
  -4  -2   2 18638.6 1860.25   1
   4   2   2 20974.0 1861.39   1
  -6   2   2 19017.3 1857.58   1
  -4  -2  -2 19109.6 1861.58   1
  -6   4  -2 20034.4 1861.33   1
  -6   2  -2 19904.2 1862.13   1
   6  -2  -2 19872.5 1856.92   1
   6  -4   2 19866.2 1861.57   1
   6  -2   2 20358.8 1862.14   1
   2  -6   2 19255.0 1864.14   1
  -2  -4   2 19904.0 1863.97   1
   2   4  -2 23413.0 1864.75   1
  -2   6  -2 18804.7 1864.54   1
   4  -6   2 16757.0 1859.97   1
   4  -6  -2 18741.5 1859.31   1
   2  -6  -2 21127.1 1861.15   1
  -4  -2   2 21227.9 1862.49   1
  -4   6  -2 17266.9 1861.18   1
  -4   6   2 19056.7 1858.27   1
  -6   2   3-12.2445 13.6300   1
  -2  -4  -3 32.4462 17.3405   1
  -4   6   3 7.14097 12.6816   1
   6  -2   3 19.2482 19.3245   1
  -6   2  -3-9.49588 18.5769   1
   2  -6  -3 17.6856 15.7041   1
   4   2   3 32.0661 18.8523   1
  -2   6   3-3.58858 15.0956   1
  -4  -2  -3 8.35873 17.0687   1
   4   2  -3 16.4132 18.4556   1
   6  -2  -3-2.28936 8.86093   1
  -6   4  -3-3.04349 18.1787   1
   6  -4   3-2.98674 16.3998   1
   2  -6   3-3.48546 19.3281   1
  -4   6  -3 5.83749 16.6673   1
   4  -6   3 17.0523 17.1226   1
   4   2  -3-5.67261 17.5165   1
  -4   6   3 1.73929 13.0922   1
   2   4  -3 3.58734 19.8924   1
  -6   2   3 7.25329 9.06275   1
   6  -2   3 39.2910 18.2076   1
   6  -4   3-8.75734 17.1340   1
  -4  -2   3 14.8887 20.7544   1
  -6   4  -3-5.63709 16.8370   1
  -4  -2  -3 2.95979 17.3724   1
   4   2   3-2.73236 16.7391   1
  -2  -4  -3 38.2247 16.9605   1
  -6   2  -3 6.16683 19.0406   1
   6  -2  -3 14.2547 12.2061   1
   2  -6  -3 8.89117 15.3453   1
  -4   6  -3 8.64703 16.7670   1
   2   4  -3 13.0602 19.6675   1
  -4  -2   3 2.87005 17.2911   1
   4  -6  -3 8.54756 12.5150   1
   4  -6   3 8.59488 16.6660   1
   2  -6   3 3.45061 17.7469   1
  -4  -2  -4 1784.77 184.603   1
   6  -4   4 1764.49 185.886   1
   4   2   4 1674.88 185.243   1
  -6   2  -4 2004.99 187.958   1
   6  -2   4 1870.13 186.848   1
   6  -2  -4 1880.59 178.349   1
  -2  -4  -4 1840.75 183.212   1
  -4   6   4 1886.95 178.084   1
  -2   6   4 1862.04 180.161   1
  -6   4  -4 1879.36 186.415   1
   2  -6  -4 1900.35 181.694   1
   4  -6   4 1774.09 186.040   1
  -4  -2   4 2038.64 185.511   1
  -4   6   4 2199.37 180.223   1
   4   2  -4 1693.33 184.853   1
   2   4  -4 1472.36 185.017   1
  -4   6  -4 1974.98 186.317   1
   2  -6   4 1699.33 186.080   1
   6  -2  -4 2005.39 179.995   1
   6  -2   4 1779.48 186.039   1
  -6   4  -4 1652.39 184.666   1
  -6   2  -4 1735.22 186.253   1
  -2   6   4 1707.40 181.023   1
  -4  -2  -4 1904.66 186.566   1
   4   2   4 1636.71 184.162   1
   6  -4   4 1766.94 185.411   1
   4  -6  -4 2003.75 178.239   1
  -6   2   4 1927.57 178.482   1
   2  -6  -4 2051.43 181.059   1
  -2  -4  -4 1721.84 183.452   1
   2   4  -4 1662.70 186.172   1
  -4  -2   4 1736.51 185.131   1
   4  -6   4 1618.46 184.426   1
   2  -6   4 1739.90 185.916   1
  -6   2   4 1934.97 179.681   1
   4   2  -4 1853.61 184.354   1
   4  -6  -4 1794.47 179.221   1
  -4   6  -4 1885.33 185.378   1
   4   2   5 1540.20 167.672   1
  -6   2  -5 1671.47 168.769   1
   6  -2   5 1666.10 168.968   1
  -2  -4  -5 1885.12 166.997   1
  -2   6   5 1745.31 162.766   1
   2  -6  -5 1605.06 161.169   1
  -4  -2  -5 1518.86 166.146   1
   4  -6  -5 1530.41 159.126   1
   2   4   5 1401.38 164.670   1
  -4   6   5 1545.47 158.971   1
  -6   4  -5 1460.56 167.768   1
   6  -4   5 1730.55 168.731   1
   6  -2  -5 1928.56 161.900   1
  -2  -4   5 1858.53 170.782   1
   4  -6   5 1551.20 167.356   1
  -2   6  -5 1871.96 169.190   1
  -4   6  -5 1472.98 167.103   1
   2  -6   5 1884.96 169.253   1
   4   2  -5 1509.51 165.979   1
  -4  -2   5 1714.66 166.576   1
   2   4  -5 1955.56 170.425   1
  -2  -4  -5 1793.59 166.788   1
   2   4   5 1711.75 165.689   1
   4   2   5 1479.49 165.813   1
  -4   6   5 1555.18 159.088   1
  -4  -2  -5 1576.20 167.270   1
  -2   6   5 1819.18 161.883   1
   6  -4   5 1694.68 168.211   1
   4  -6  -5 1551.66 158.854   1
   6  -2   5 1795.91 169.406   1
   2  -6  -5 1707.65 162.082   1
  -6   4  -5 1782.46 167.809   1
  -6   2  -5 1567.63 167.452   1
   4   2  -5 1753.24 167.126   1
  -2  -4   5 1853.61 171.753   1
  -6   2   5 1822.24 162.042   1
   6  -2  -5 1704.76 160.283   1
  -4  -2   5 1784.05 168.925   1
  -4   6  -5 1487.95 165.864   1
  -2   6  -5 1753.97 170.469   1
   2   4  -5 1646.24 169.409   1
   4  -6   5 1228.34 164.779   1
   2  -6   5 1750.96 167.763   1
  -6   4  -6 1842.87 194.008   1
  -2  -4  -6 1566.91 187.490   1
   4  -6  -6 1973.53 182.154   1
  -2   6   6 1684.17 185.618   1
  -4   6   6 1708.38 182.762   1
   6  -2   6 2066.88 194.421   1
   2  -6  -6 2090.67 184.843   1
   2   4   6 1764.43 189.457   1
  -4  -2  -6 1716.25 190.238   1
   6  -4   6 2001.11 193.020   1
   2   4  -6 1807.94 190.675   1
   4   2  -6 1999.96 190.900   1
   4  -6   6 1602.53 189.724   1
  -2  -4   6 1762.58 192.227   1
   2  -6   6 1659.39 190.056   1
  -2   6  -6 1720.34 190.988   1
   6  -2  -6 2253.36 185.356   1
  -6   2   6 1955.29 184.591   1
  -4  -2   6 1609.11 189.479   1
   2   4   6 1941.97 189.888   1
   6  -2   6 1878.08 192.299   1
  -4   6   6 1945.07 182.114   1
   6  -4   6 1948.10 192.861   1
   2  -6  -6 1937.48 186.213   1
  -6   4  -6 1728.48 190.392   1
   4  -6  -6 1748.63 182.732   1
  -4  -2  -6 1953.72 193.030   1
  -2  -4  -6 1841.69 190.178   1
  -2   6   6 2101.62 185.692   1
   6  -2  -6 2024.17 184.316   1
  -6   2   6 2355.77 187.149   1
  -2  -4   6 1840.13 193.218   1
   4   2  -6 1831.28 190.564   1
   2   4  -6 1905.88 194.159   1
  -4  -2   6 1929.58 192.022   1
   4  -6   6 1702.09 190.193   1
   2  -6   6 2155.10 192.984   1
  -2   6  -6 1936.31 193.920   1
   2   4   7 1062.59 120.048   1
   4  -6  -7 1150.07 111.718   1
  -4  -2  -7 1113.89 121.302   1
   2  -6  -7 1107.79 114.483   1
  -2  -4  -7 974.711 117.548   1
  -2   6   7 1101.41 115.716   1
   6  -2   7 980.618 122.114   1
  -4   6   7 986.100 112.006   1
   4   2  -7 1055.64 117.792   1
  -2   6  -7 1203.39 121.996   1
  -2  -4   7 1205.49 123.832   1
   4  -6   7 1087.90 120.635   1
   2   4  -7 1301.64 121.452   1
  -4  -2   7 1098.69 120.084   1
  -6   2   7 1048.96 113.927   1
   6  -4   7 1064.87 121.892   1
   2  -6   7 1213.26 122.170   1
   6  -2  -7 1175.18 112.983   1
   2   4   7 1250.77 120.281   1
   6  -2   7 1128.12 122.632   1
  -2   6   7 1156.53 114.611   1
   4  -6  -7 1123.43 112.462   1
  -2  -4  -7 1234.19 121.093   1
   2  -6  -7 1237.94 116.388   1
   6  -4   7 1036.36 121.225   1
  -4  -2  -7 1103.03 121.987   1
  -4   6   7 1083.34 111.183   1
   4  -6   7 1129.20 122.464   1
   4   2  -7 1188.58 121.827   1
   2  -6   7 1399.09 123.776   1
  -4  -2   7 1242.97 122.018   1
  -6   2   7 1166.45 113.762   1
  -2  -4   7 1389.43 124.717   1
   2   4  -7 1297.23 125.255   1
  -2   6  -7 1333.12 125.127   1
   6  -2  -7 1040.31 113.479   1
   2   4   8 1282.83 132.716   1
   2  -6  -8 1155.82 124.899   1
  -2  -4  -8 1321.27 131.641   1
  -6   2  -8 1179.26 134.867   1
  -4  -2  -8 1198.23 132.405   1
   6  -2   8 1163.71 134.072   1
  -2   6   8 1221.40 127.278   1
   4  -6  -8 1277.25 123.167   1
   6  -4  -8 1223.48 121.396   1
  -4   6   8 1347.55 124.595   1
   6  -2  -8 1202.66 124.091   1
   2  -6   8 1614.03 136.403   1
   6  -4   8 1254.13 134.803   1
   4   2  -8 1436.35 131.033   1
  -6   4   8 1054.48 120.533   1
   2   4  -8 1342.38 132.476   1
  -4  -2   8 1319.20 132.801   1
  -2   6  -8 1243.07 134.541   1
  -6   2   8 1290.07 126.338   1
  -4   6  -8 1292.89 134.270   1
   4  -6   8 1369.50 134.754   1
  -2  -4   8 1291.04 134.569   1
   6  -4   8 1299.23 134.717   1
   2   4   8 1493.17 133.444   1
  -6   2  -8 1146.36 133.665   1
  -4   6   8 1335.47 123.838   1
   2  -6  -8 1303.46 127.154   1
  -2  -4  -8 1307.90 132.593   1
  -6   4   8 1121.87 120.809   1
  -2   6   8 1128.25 125.376   1
  -4  -2  -8 1198.31 133.030   1
   6  -2   8 975.037 131.260   1
   4  -6  -8 1275.96 123.921   1
   4   2   8 1356.13 135.006   1
   2  -6   8 1434.64 134.681   1
   2   4  -8 1316.17 135.737   1
   4  -6   8 1077.28 132.373   1
  -2   6  -8 1606.40 137.539   1
   6  -2  -8 1173.16 126.007   1
  -4  -2   8 1554.98 134.256   1
  -6   2   8 1360.43 125.056   1
  -4   6  -8 1250.45 133.537   1
   4   2  -8 1544.28 136.200   1
  -2  -4   8 1308.85 135.098   1
   6  -4  -8 1126.29 121.200   1
   2   4   9 206.268 46.6442   1
  -6   2  -9 298.547 50.9335   1
  -2  -4  -9 294.904 47.2396   1
  -6   4  -9 307.984 51.7205   1
   4  -6  -9 368.833 40.8350   1
   4   2   9 338.011 52.8010   1
  -4  -2  -9 349.451 50.5255   1
  -2   6   9 336.801 44.3319   1
   6  -4  -9 286.303 37.7429   1
  -4   6   9 359.233 41.4933   1
   2  -6  -9 303.270 42.0089   1
   6  -2   9 220.316 51.0625   1
   6  -4   9 296.696 50.4685   1
  -2   6  -9 381.959 53.4477   1
  -6   2   9 353.016 43.3143   1
   6  -2  -9 300.364 40.1218   1
   2   4  -9 414.732 50.6264   1
  -6   4   9 316.386 37.2242   1
  -4   6  -9 267.422 49.1244   1
   4  -6   9 286.917 51.0438   1
  -4  -2   9 430.083 52.0645   1
   4   2  -9 349.823 47.0349   1
  -2  -4   9 356.004 51.2462   1
  -4   6   9 452.106 41.8038   1
   6  -4   9 279.621 50.4138   1
   4  -6  -9 288.956 39.8389   1
   6  -2   9 466.310 55.2067   1
   2  -6  -9 340.804 44.2467   1
  -6   2  -9 334.962 53.4908   1
  -2   6   9 315.112 42.8786   1
  -4  -2  -9 284.738 49.9358   1
   4   2   9 358.661 53.1070   1
  -2  -4  -9 316.658 48.6682   1
  -6   4   9 279.534 37.3148   1
   2   4   9 443.307 51.0945   1
   2   4  -9 432.424 56.1329   1
  -4   6  -9 319.603 51.5859   1
  -2   6  -9 371.566 50.0553   1
   4  -6   9 402.508 53.1642   1
  -6   4  -9 265.327 49.1330   1
  -2  -4   9 538.234 53.6068   1
  -4  -2   9 471.427 51.7137   1
   6  -2  -9 295.462 43.5175   1
  -6   2   9 254.239 40.4947   1
   6  -4  -9 283.486 37.0620   1
   4   2  -9 331.480 51.4565   1
  -4   6  10 38792.4 3613.95   1
  -6   2 -10 36780.3 3624.08   1
   4  -6 -10 37963.4 3612.82   1
  -2   6  10 36189.3 3616.09   1
  -6   4 -10 38142.4 3624.76   1
  -4  -2 -10 40503.3 3623.83   1
   2   4  10 37768.6 3621.42   1
   2  -6 -10 36336.4 3615.03   1
   6  -4 -10 39257.4 3611.66   1
   6  -2  10 37605.3 3624.57   1
   4   2  10 37124.2 3622.85   1
  -2  -4 -10 36426.3 3619.57   1
  -4   6 -10 36897.6 3623.90   1
  -4  -2  10 39398.5 3620.78   1
   6  -4  10 39299.1 3624.70   1
   2   4 -10 39319.2 3621.08   1
   6  -2 -10 37094.1 3614.03   1
   4   2 -10 42239.3 3620.01   1
   4  -6  10 39983.2 3623.63   1
  -6   4  10 39025.4 3611.23   1
  -2   6 -10 38085.9 3623.57   1
  -6   2  10 40626.3 3615.13   1
  -2  -4  10 41378.1 3623.06   1
   6  -2  10 39000.3 3624.09   1
  -6   4  10 38104.5 3611.38   1
   2   4  10 37949.5 3620.43   1
  -2  -4 -10 38009.2 3621.09   1
  -4   6  10 37516.1 3613.11   1
  -6   2 -10 42566.6 3626.09   1
   2  -6 -10 39073.8 3616.69   1
  -4  -2 -10 37637.0 3622.51   1
   4   2  10 40711.7 3623.70   1
   6  -4  10 38548.2 3624.30   1
  -2   6  10 38772.7 3615.56   1
   4  -6 -10 37398.6 3613.18   1
  -6   4 -10 38000.7 3622.41   1
  -2   6 -10 39700.5 3622.99   1
   4  -6  10 37168.6 3622.99   1
  -2  -4  10 43524.7 3622.61   1
  -4  -2  10 43418.7 3620.36   1
   6  -4 -10 34942.7 3610.34   1
   6  -2 -10 41685.0 3616.51   1
   2   4 -10 40064.4 3624.08   1
  -4   6 -10 37967.0 3622.61   1
   4   2 -10 39183.2 3622.49   1
  -6   2  10 39210.2 3614.90   1
  -4  -2 -11 381.315 60.8390   1
   6  -4 -11 385.079 47.5311   1
  -4   6  11 325.905 47.8471   1
   4   2  11 285.360 56.8524   1
  -2  -4 -11 393.706 57.3063   1
   4  -6 -11 360.393 47.8338   1
   2   4  11 385.275 58.0183   1
  -6   2 -11 527.535 67.9630   1
   6  -2  11 330.503 60.8341   1
   2  -6 -11 402.798 51.8210   1
  -6   4 -11 349.173 60.4561   1
  -2   6  11 268.985 49.9158   1
  -6   4  11 433.033 47.2210   1
  -2   6 -11 316.944 56.4681   1
   2  -6  11 421.736 58.8263   1
  -6   2  11 553.367 52.0948   1
  -4  -2  11 416.581 57.4549   1
  -2  -4  11 427.855 58.1702   1
   4   2 -11 312.977 53.4209   1
   2   4 -11 399.037 56.7810   1
   6  -2 -11 420.503 51.0574   1
  -4   6 -11 351.630 60.7576   1
   4  -6  11 331.916 56.9420   1
   6  -4  11 440.971 63.7367   1
  -6   2 -11 431.151 62.4746   1
  -2  -4 -11 374.541 56.4517   1
  -6   4  11 417.123 47.2878   1
  -2   6  11 474.286 53.2484   1
   6  -4  11 429.847 61.2468   1
  -4  -2 -11 338.458 59.1060   1
   4  -6 -11 392.914 48.9333   1
   2   4  11 399.955 57.6820   1
  -4   6  11 389.212 48.6790   1
   4   2  11 329.764 58.8906   1
   2  -6 -11 367.121 51.6680   1
   6  -2  11 274.225 57.4906   1
   4  -6  11 428.469 61.3943   1
   6  -4 -11 391.034 46.2362   1
  -2   6 -11 328.634 56.5474   1
   6  -2 -11 431.446 51.1407   1
  -2  -4  11 349.501 56.1766   1
  -4  -2  11 299.201 52.8100   1
  -4   6 -11 438.020 58.5205   1
   2   4 -11 447.981 61.4247   1
  -6   2  11 480.809 51.7611   1
   2  -6  11 315.736 58.1413   1
  -6   4 -11 339.933 57.9186   1
   4   2 -11 411.596 59.9170   1
   6  -4 -12 76.0366 22.4449   1
   2  -6 -12 11.6219 23.5020   1
   4   2  12 44.4847 34.3113   1
   4  -6 -12 59.7331 23.4980   1
  -4   6  12 84.6020 24.0367   1
  -2  -4 -12 59.6804 30.6626   1
  -4  -2 -12 73.9278 35.9871   1
  -2   6  12 25.1597 24.2271   1
   2   4  12 57.1656 35.5052   1
   2   4 -12 54.6158 32.5914   1
  -6   2  12 128.132 24.5638   1
   4   2 -12 76.5947 30.6113   1
  -6   4  12 70.6221 20.7637   1
   6  -2 -12 50.7729 21.7357   1
   2  -6  12 24.0342 31.1053   1
  -2  -4  12 53.7482 31.2510   1
  -2   6 -12 145.707 40.1734   1
  -4  -2  12 98.2725 32.0901   1
   6  -4  12 131.464 39.0181   1
  -2   6  12 54.9069 25.3139   1
   2   4  12 81.6861 33.0559   1
   2  -6 -12 3.99172 23.3464   1
  -6   4  12 80.6980 21.9819   1
   4   2  12 12.0543 31.9052   1
  -2  -4 -12 81.5223 34.0740   1
   4  -6 -12 45.4159 21.8097   1
  -4  -2 -12 84.6963 35.0380   1
  -4   6  12 89.0345 24.2667   1
  -6   2 -12 31.8794 36.1892   1
   6  -4 -12 40.3830 18.8934   1
  -6   2  12 13.6670 20.9206   1
   2   4 -12 111.875 33.5003   1
  -2  -4  12 77.4922 30.9563   1
  -6   4 -12 139.468 38.1980   1
  -2   6 -12 40.1646 29.4153   1
   2  -6  12 87.0758 34.6482   1
   6  -2 -12 67.2201 23.8036   1
   4   2 -12 65.0613 33.4594   1
  -4  -2  12 58.6279 31.6833   1
  -4   6 -12 49.3705 33.6996   1
   4   2  13 307.903 64.2214   1
  -2   6  13 312.066 52.9865   1
   4  -6 -13 346.321 50.8438   1
  -4  -2 -13 302.883 61.3636   1
  -6   4 -13 329.559 63.4791   1
  -4   6  13 402.157 51.0744   1
  -2  -4 -13 298.437 56.6081   1
   6  -4 -13 454.908 50.9144   1
   2   4  13 350.252 60.3044   1
  -6   2 -13 451.408 68.7839   1
   2  -6 -13 343.149 52.4441   1
   4   2 -13 377.205 56.8744   1
  -6   2  13 444.046 51.7796   1
  -2   6 -13 406.297 63.5750   1
   2  -6  13 256.373 56.8362   1
  -6   4  13 365.574 48.2136   1
  -4  -2  13 301.845 55.0514   1
  -2  -4  13 390.563 58.8321   1
   6  -2 -13 472.223 54.3513   1
   2   4 -13 326.317 58.5185   1
  -4   6 -13 330.491 62.0793   1
   4   2  13 346.258 61.3394   1
   2  -6 -13 332.282 53.1394   1
  -4  -2 -13 355.670 62.1016   1
  -6   4  13 415.017 51.0893   1
  -4   6  13 318.450 49.2754   1
  -2  -4 -13 337.886 59.3171   1
   4  -6 -13 351.653 49.1598   1
  -6   2 -13 395.230 62.5169   1
  -2   6  13 457.576 56.1191   1
   2   4  13 386.827 59.4554   1
   4   2 -13 409.711 60.6698   1
  -2  -4  13 446.403 61.3657   1
   6  -2 -13 485.217 54.1360   1
   6  -4 -13 412.466 48.4832   1
  -2   6 -13 407.636 61.7155   1
  -4  -2  13 377.256 57.5200   1
  -4   6 -13 399.860 62.8840   1
   2   4 -13 492.689 66.7385   1
  -6   2  13 327.777 49.7847   1
   2  -6  13 430.091 63.2876   1
  -6   4 -13 324.161 59.0133   1
  -4   6  14 1460.16 155.155   1
   2  -6 -14 1541.53 157.697   1
  -4  -2 -14 1304.54 164.253   1
   2   4  14 1577.19 165.467   1
  -2  -4 -14 1514.94 164.043   1
   4  -6 -14 1369.28 153.683   1
   4   2  14 1526.25 167.539   1
   6  -2  14 1388.39 165.616   1
  -2   6  14 1356.27 157.680   1
  -6   2 -14 1486.56 169.020   1
  -6   4 -14 1569.43 172.244   1
   4  -6  14 1338.88 165.699   1
  -6   4  14 1487.64 153.929   1
  -2   6 -14 1728.52 169.575   1
  -2  -4  14 1760.73 164.890   1
  -4   6 -14 1540.79 168.769   1
  -6   2  14 1520.16 154.726   1
   6  -2 -14 1746.56 158.119   1
   2  -6  14 1620.70 166.759   1
   4   2 -14 1403.43 161.465   1
  -4  -2  14 1743.79 162.611   1
  -2  -4 -14 1497.24 163.321   1
  -6   4  14 1542.29 154.591   1
  -4   6  14 1582.04 155.351   1
   6  -2  14 1749.29 171.503   1
   2   4  14 1608.33 164.819   1
  -4  -2 -14 1341.91 164.143   1
   2  -6 -14 1304.32 156.129   1
  -6   2 -14 1376.93 164.376   1
  -2   6  14 1411.15 157.629   1
   4   2  14 1470.48 165.846   1
   4  -6 -14 1435.55 154.143   1
  -4  -2  14 1579.87 162.959   1
   6  -2 -14 1566.78 156.321   1
   4   2 -14 1434.96 161.282   1
  -2   6 -14 1413.17 163.629   1
  -6   2  14 1542.95 155.123   1
   4  -6  14 1459.12 165.660   1
   2  -6  14 1745.95 169.808   1
  -6   4 -14 1413.38 164.468   1
   2   4 -14 1364.29 162.082   1
  -4   6 -14 1527.25 166.725   1
   2   4  15 553.927 81.6493   1
  -4  -2 -15 575.982 82.6927   1
   2  -6 -15 567.010 74.0369   1
   4   2  15 622.416 84.4855   1
  -4   6  15 508.196 69.0653   1
  -2   6  15 473.107 71.7329   1
  -6   2 -15 528.453 84.0724   1
  -2  -4 -15 444.444 76.5616   1
  -6   4 -15 548.689 84.2477   1
  -4   6 -15 413.803 81.2761   1
  -2   6 -15 509.300 81.1252   1
   2   4 -15 551.826 80.2909   1
   4   2 -15 700.282 81.1784   1
   2  -6  15 582.629 83.2012   1
  -2  -4  15 528.282 76.1497   1
  -6   2  15 647.392 71.7445   1
   6  -2  15 418.798 81.7916   1
  -4  -2  15 785.752 78.9932   1
   4  -6  15 689.167 85.8138   1
   6  -4  15 489.865 82.7193   1
  -6   4  15 472.815 66.7463   1
   2   4  15 562.974 80.1854   1
   4   2  15 522.239 81.7913   1
  -6   4  15 563.772 69.1877   1
  -2   6  15 607.853 74.4292   1
   6  -2  15 727.770 88.0432   1
   6  -4  15 492.963 84.6459   1
  -4   6  15 589.718 70.2952   1
  -2  -4 -15 585.197 79.5891   1
  -4  -2 -15 554.731 82.0860   1
   2  -6 -15 457.145 69.9048   1
  -6   4 -15 444.065 78.5799   1
   2   4 -15 639.964 81.5402   1
  -6   2  15 630.150 71.4031   1
  -2   6 -15 589.626 81.8022   1
  -2  -4  15 667.720 82.7449   1
  -4   6 -15 549.985 82.1719   1
   4   2 -15 793.657 83.2448   1
  -4  -2  15 571.362 76.9297   1
   4  -6  15 581.382 83.7075   1
  -6   2 -15 602.265 84.0402   1
   2  -6  15 654.127 85.4449   1
   6  -4 -16 3685.17 375.941   1
  -6   4 -16 3737.13 391.280   1
   2   4  16 3814.71 386.760   1
  -6   2 -16 3542.60 389.448   1
   6  -2  16 3592.97 389.993   1
  -2  -4 -16 4309.93 387.926   1
  -4  -2 -16 3913.85 389.697   1
   2  -6 -16 3791.41 379.709   1
  -2   6  16 3806.61 380.839   1
   4   2  16 3741.63 389.498   1
  -2  -4  16 4215.59 386.189   1
  -6   4  16 4434.26 377.517   1
  -2   6 -16 4287.76 392.753   1
   4  -6  16 3691.18 389.102   1
   2   4 -16 3546.61 385.602   1
  -6   2  16 4177.26 378.858   1
  -4   6 -16 3805.92 390.124   1
   6  -4  16 3735.57 390.520   1
  -4   6  16 3749.15 377.167   1
   2  -6  16 3705.26 388.229   1
  -4  -2  16 4329.87 384.533   1
  -6   4  16 4035.11 377.273   1
  -4   6  16 3987.93 377.788   1
   2  -6 -16 3628.71 379.395   1
  -6   2 -16 3641.29 387.268   1
   6  -2  16 4206.71 391.927   1
   4  -6  16 3939.89 389.185   1
   4   2  16 4021.44 389.195   1
  -4  -2 -16 3648.63 387.080   1
  -2   6  16 3497.75 379.200   1
   6  -4  16 4020.93 391.566   1
   2   4  16 3415.93 383.809   1
  -2  -4 -16 3537.97 383.669   1
  -6   2  16 3781.22 377.523   1
  -2  -4  16 4014.83 387.741   1
  -6   4 -16 3788.72 388.288   1
   4   2 -16 4011.27 385.437   1
   6  -4 -16 3980.54 376.482   1
  -4   6 -16 3608.69 387.999   1
  -2   6 -16 3963.57 387.667   1
   2   4 -16 3803.23 385.259   1
   2  -6  16 3647.80 387.804   1
   4  -6 -17 445.691 61.8461   1
   6  -4 -17 389.835 60.3706   1
   2   4  17 436.196 71.5515   1
  -6   4 -17 371.747 76.7077   1
  -4  -2 -17 482.519 79.1748   1
  -6   2 -17 505.260 80.0998   1
  -2  -4 -17 330.003 66.9416   1
  -2   6  17 391.313 63.1036   1
   4   2  17 388.699 74.0972   1
  -2   6 -17 329.798 72.0207   1
   4   2 -17 413.789 69.4580   1
   6  -4  17 455.850 82.3469   1
  -4   6  17 486.873 61.6145   1
  -2  -4  17 620.735 74.4307   1
   6  -2 -17 467.169 62.2045   1
  -6   4  17 507.135 60.8207   1
   4  -6  17 327.933 70.5135   1
  -4  -2  17 394.577 65.0747   1
   6  -2  17 353.400 75.4595   1
  -4   6 -17 483.001 77.8783   1
   2   4 -17 336.434 70.2867   1
  -6   2  17 398.155 58.7784   1
   2  -6  17 676.086 80.2356   1
  -4  -2 -17 400.483 72.4786   1
   4   2  17 467.166 74.2149   1
  -6   4  17 417.577 59.0751   1
   6  -4  17 353.473 76.5392   1
  -2   6  17 434.729 64.1640   1
   2   4  17 370.676 67.3614   1
   6  -2  17 447.255 77.7171   1
  -4   6  17 385.216 58.3678   1
  -2  -4 -17 557.317 73.2599   1
  -4   6 -17 487.546 72.8909   1
  -6   2 -17 277.553 67.7700   1
  -6   4 -17 516.226 80.0493   1
  -6   2  17 351.640 58.4504   1
   4  -6 -17 406.984 59.1656   1
   2  -6  17 517.817 77.8670   1
  -2  -4  17 415.193 71.2504   1
   4  -6  17 263.635 67.7103   1
  -4  -2  17 460.723 70.1774   1
   2   4 -17 374.485 67.3480   1
   6  -2 -17 449.897 61.1239   1
   4   2 -17 340.327 64.9746   1
  -2   6 -17 337.733 66.9485   1
   6  -4 -17 365.222 57.3364   1
  -4   6 -18 6943.48 656.801   1
   4   2  18 6151.10 650.872   1
  -2  -4 -18 6657.51 650.179   1
  -6   4 -18 6437.68 656.070   1
  -4  -2 -18 6749.84 653.214   1
  -6   2 -18 6343.54 653.958   1
   6  -4 -18 6263.34 639.880   1
   6  -2 -18 7093.84 643.801   1
  -2   6  18 6335.93 643.629   1
   4  -6 -18 6777.92 642.772   1
   2   4  18 6211.46 648.814   1
  -4  -2  18 6614.73 645.861   1
   4   2 -18 7554.84 652.227   1
  -4   6  18 7262.20 642.858   1
   6  -4  18 6829.73 656.396   1
   2   4 -18 6129.32 650.400   1
   4  -6  18 6570.91 654.039   1
   6  -2  18 6818.30 655.742   1
  -6   4  18 6961.17 640.317   1
  -2  -4  18 7493.60 651.278   1
   2  -6  18 6495.63 652.540   1
  -2   6 -18 6728.57 654.643   1
  -6   2  18 7102.01 642.270   1
  -6   4  18 6716.09 640.617   1
   6  -2  18 6724.52 655.102   1
   2   4  18 6571.83 649.538   1
  -6   2 -18 6325.88 650.919   1
  -2  -4 -18 6083.64 648.703   1
   4   2  18 6751.76 652.244   1
  -2   6  18 6481.42 643.359   1
  -4   6  18 6890.52 642.431   1
   4  -6  18 6925.61 656.129   1
   6  -4  18 6902.21 657.849   1
  -6   2  18 6375.97 641.464   1
  -4  -2 -18 6393.81 651.019   1
  -4   6 -18 6309.59 652.046   1
   6  -2 -18 6821.03 641.663   1
   4   2 -18 6903.67 649.219   1
  -6   4 -18 6212.77 651.808   1
   6  -4 -18 6856.47 640.711   1
   4  -6 -18 6198.74 639.570   1
  -4  -2  18 7094.50 649.344   1
  -2  -4  18 6737.42 651.219   1
  -2   6 -18 6729.65 651.251   1
   2  -6  18 6822.27 654.267   1
   2   4 -18 6243.92 648.207   1
  -6   4 -19 350.090 76.8819   1
   4  -6 -19 347.752 58.2265   1
   4   2  19 372.301 69.6811   1
   2  -6 -19 314.575 58.5279   1
  -6   2 -19 292.982 72.6014   1
   2   4  19 218.969 63.7542   1
  -4  -2 -19 123.518 60.9878   1
   6  -4 -19 283.290 53.4257   1
  -2  -4 -19 270.103 65.4925   1
   6  -4  19 337.224 73.3826   1
  -2   6 -19 293.253 72.2793   1
   2  -6  19 297.387 68.6052   1
   4   2 -19 261.289 64.6367   1
  -4   6 -19 337.770 72.6968   1
  -4  -2  19 319.253 62.2452   1
   4  -6  19 350.677 70.8675   1
   6  -2 -19 362.709 59.1251   1
   2   4 -19 428.040 73.8305   1
  -4   6  19 309.260 53.7231   1
  -2  -4  19 423.459 68.4798   1
   6  -2  19 355.653 73.8930   1
  -2   6  19 260.528 58.7327   1
  -6   2  19 411.696 58.4583   1
   4   2  19 182.641 61.1183   1
  -6   2  19 384.630 59.7377   1
  -4  -2 -19 393.503 71.6082   1
  -4   6  19 396.030 58.7129   1
   2  -6 -19 270.116 56.0439   1
   6  -2  19 313.358 72.1358   1
   2   4  19 319.394 64.5187   1
  -2   6  19 322.290 57.0903   1
   4  -6  19 391.884 76.2048   1
   6  -4  19 305.623 71.5104   1
  -2  -4 -19 428.272 68.9630   1
   2   4 -19 501.744 72.5281   1
  -6   2 -19 335.788 69.4203   1
   4   2 -19 354.239 65.0891   1
  -4  -2  19 278.516 62.4335   1
   6  -4 -19 411.855 55.6453   1
   6  -2 -19 446.149 59.4315   1
   4  -6 -19 316.224 54.9954   1
  -2   6 -19 321.486 64.8697   1
  -6   4 -19 364.426 72.9932   1
  -2  -4  19 387.053 69.7737   1
   2  -6  19 360.825 73.6115   1
  -4   6 -19 284.390 68.0649   1
   2   4  20 778.320 116.067   1
  -6   2 -20 694.243 124.305   1
   4  -6 -20 851.062 109.822   1
  -4  -2 -20 911.086 123.288   1
  -2  -4 -20 1094.15 125.718   1
   6  -4 -20 990.108 110.372   1
   6  -2 -20 902.848 110.289   1
   2  -6 -20 748.120 110.272   1
  -6   4 -20 764.627 123.282   1
   6  -2  20 944.175 126.510   1
  -4  -2  20 892.293 114.932   1
   6  -4  20 824.044 125.790   1
  -2  -4  20 1044.21 119.788   1
   2   4 -20 995.069 124.115   1
   4  -6  20 859.156 125.949   1
   2  -6  20 896.380 122.905   1
  -2   6 -20 806.904 122.653   1
  -4   6 -20 816.896 130.106   1
   4   2  20 745.734 120.538   1
   2   4  20 853.982 116.550   1
   4  -6  20 690.031 122.349   1
  -4  -2 -20 902.064 119.937   1
  -2   6  20 1023.60 113.487   1
   6  -4  20 1199.76 136.933   1
   4   2  20 890.050 125.934   1
  -2  -4 -20 832.521 116.064   1
   6  -2  20 895.162 125.835   1
   2  -6 -20 1049.63 113.540   1
  -2  -4  20 1074.34 124.293   1
  -6   2 -20 964.294 120.965   1
  -6   4 -20 887.294 125.395   1
   6  -2 -20 1170.91 112.799   1
  -4  -2  20 872.284 117.936   1
   4  -6 -20 791.356 106.334   1
  -2   6 -20 973.745 121.623   1
   2   4 -20 944.012 120.190   1
  -4   6 -20 1012.67 125.166   1
   6  -4 -20 1019.13 109.148   1
   2  -6  20 1118.07 128.741   1
  -6   1   0 805.455 88.2495   1
   5   1   0 889.030 89.6155   1
   6  -1   0 866.568 89.4461   1
  -5  -1   0 717.851 88.5076   1
  -6   5   0 982.572 88.5872   1
  -5   6   0 840.782 87.8801   1
  -1   6   0 894.505 93.4460   1
   1  -6   0 932.081 93.2716   1
   6  -5   0 881.318 87.5332   1
   5  -6   0 1004.03 89.1592   1
   6  -5   0 1026.09 88.4227   1
   6  -1   0 885.492 88.5463   1
  -6   1   0 742.873 88.1285   1
  -5  -1   0 749.882 88.2397   1
   5   1   0 613.486 87.5694   1
  -5   6   0 987.407 89.4113   1
  -1   6   0 929.945 93.2732   1
   1  -6   0 938.243 94.3557   1
   5  -6   0 946.435 88.3416   1
  -6   5   0 825.317 87.1503   1
  -1  -5   0 1028.55 94.5047   1
   6  -1   1 8862.28 767.578   1
   5   1  -1 8909.77 765.153   1
   6  -1  -1 8631.47 764.695   1
  -6   5  -1 8044.11 765.626   1
  -6   1  -1 8757.12 766.515   1
  -5  -1   1 8056.67 765.347   1
   5   1   1 8200.58 766.484   1
  -6   5   1 7518.08 762.560   1
  -6   1   1 8610.26 763.931   1
  -5  -1  -1 8182.71 765.830   1
  -5   6  -1 8128.36 765.855   1
  -1   6   1 7943.99 767.466   1
   6  -5  -1 8172.24 762.760   1
   6  -5   1 9479.49 766.663   1
  -1   6  -1 7797.52 769.572   1
   5  -6  -1 5139.80 761.671   1
   1  -6   1 8582.38 769.610   1
  -1  -5   1 10244.6 771.338   1
   5  -6   1 7944.51 765.260   1
  -5   6   1 7566.94 763.018   1
   1   5  -1 8170.29 769.425   1
  -6   1  -1 8648.31 767.510   1
   5   1   1 8069.92 765.748   1
   1  -6  -1 7808.93 767.414   1
  -5  -1  -1 8307.07 766.879   1
   6  -5   1 8940.86 765.903   1
   6  -1  -1 9021.42 764.285   1
  -5  -1   1 8001.76 764.952   1
  -1  -5  -1 8663.40 766.933   1
   6  -1   1 8494.48 766.286   1
   6  -5  -1 8814.10 763.111   1
  -6   1   1 7846.46 764.405   1
  -5   6   1 6552.07 763.433   1
  -6   5   1 8031.31 762.610   1
  -6   5  -1 8722.40 765.549   1
   1   5  -1 8964.45 769.552   1
  -1   6  -1 8200.11 769.164   1
   5  -6   1 7601.44 765.239   1
  -1  -5   1 8109.33 769.254   1
   5  -6  -1 7673.07 763.026   1
  -1   6   1 8044.46 767.121   1
   1  -6  -1 7955.33 767.599   1
  -5   6  -1 8182.62 765.545   1
   1  -6   1 8217.79 770.348   1
  -1  -5  -1 7922.27 767.643   1
   6  -1  -2 28757.6 2401.62   1
  -6   5  -2 26236.7 2404.70   1
  -1   6   2 24369.7 2402.76   1
   5   1   2 23852.4 2404.32   1
  -6   1  -2 26015.1 2405.24   1
   6  -1   2 25856.0 2405.63   1
  -6   1   2 26198.1 2401.18   1
   5   1  -2 27019.1 2402.63   1
   6  -5   2 27045.9 2404.82   1
   5  -6  -2 26184.8 2400.73   1
   1  -6   2 24869.2 2407.86   1
  -5   6   2 24288.2 2399.55   1
   1   5  -2 23890.6 2407.12   1
   5  -6   2 28136.2 2405.32   1
  -5   6  -2 28438.1 2405.66   1
  -1  -5   2 27302.2 2407.29   1
  -1   6   2 26987.6 2405.07   1
  -1  -5  -2 26860.8 2403.54   1
   6  -5   2 25051.0 2403.72   1
   6  -1   2 27080.9 2405.18   1
  -6   1   2 25227.8 2401.01   1
  -6   1  -2 23546.9 2404.69   1
   5   1   2 25228.4 2404.22   1
   6  -1  -2 24996.7 2400.72   1
  -5  -1   2 27193.7 2402.82   1
  -6   5  -2 23866.9 2403.27   1
   5  -6  -2 23939.8 2399.77   1
   1  -6   2 29463.9 2410.68   1
   5  -6   2 25422.3 2404.32   1
   1   5  -2 27614.6 2407.29   1
  -1  -5   2 25072.3 2407.70   1
  -5   6   2 21554.6 2400.26   1
   1  -6  -2 27268.7 2405.12   1
  -5   6  -2 23923.2 2403.50   1
  -5  -1   2 26972.1 2404.37   1
  -1   6   3 3694.24 347.443   1
  -1  -5  -3 3617.42 348.696   1
   1   5   3 3906.02 348.786   1
   6  -1   3 3767.58 352.221   1
   5   1  -3 4217.79 349.882   1
  -6   1  -3 3579.55 351.276   1
   6  -1  -3 3770.34 345.733   1
   5   1   3 3592.24 351.678   1
  -6   5  -3 3299.52 349.852   1
   5   1  -3 3621.33 349.740   1
   6  -5   3 3651.08 350.621   1
  -5   6  -3 3395.33 350.108   1
   1   5  -3 3786.15 354.145   1
   1  -6   3 3928.44 354.823   1
   5  -6   3 3646.83 350.203   1
   5  -6  -3 3808.16 344.286   1
  -1  -5   3 4115.11 354.675   1
  -5   6   3 3074.73 343.675   1
  -6   1   3 3826.72 345.955   1
   5   1   3 3891.45 351.247   1
  -1  -5  -3 3808.33 348.934   1
  -6   1  -3 3689.52 351.720   1
   6  -1   3 3766.92 351.476   1
  -1   6   3 4380.67 350.507   1
   1   5   3 3632.10 348.875   1
  -5  -1   3 4251.43 349.819   1
   6  -5   3 3557.79 349.822   1
   5  -6  -3 3281.40 344.348   1
  -5   6  -3 3336.28 349.418   1
  -5  -1   3 3952.49 350.255   1
  -1  -5   3 3710.45 354.829   1
   1   5  -3 3616.33 353.047   1
  -6   5  -3 3160.70 348.979   1
  -5   6   3 3119.27 343.627   1
  -6   1   3 3975.46 347.704   1
   1  -6   3 4319.92 357.508   1
   5  -6   3 3220.48 349.198   1
  -5  -1  -4 12092.9 1159.30   1
  -6   5  -4 11715.2 1159.43   1
  -6   1  -4 12642.9 1160.64   1
   6  -1  -4 13482.8 1154.34   1
  -1  -5  -4 11103.7 1155.68   1
   5   1   4 12580.5 1160.51   1
   1  -6  -4 10910.1 1154.93   1
   6  -1   4 12176.1 1160.83   1
   1   5   4 12494.1 1157.86   1
  -1   6   4 11833.0 1154.83   1
  -1   6  -4 11685.6 1159.90   1
   6  -1  -4 12919.5 1155.41   1
  -1  -5   4 12435.5 1162.48   1
   5   1  -4 11711.5 1157.49   1
   5  -6   4 13293.1 1160.52   1
   1  -6   4 12069.3 1161.72   1
   1   5  -4 11043.3 1160.12   1
   6  -5   4 13697.5 1160.96   1
  -5   6  -4 12098.8 1159.41   1
  -5  -1  -4 12285.7 1160.69   1
  -1  -5  -4 11524.8 1156.64   1
   5   1   4 11966.5 1159.12   1
   1   5   4 11153.6 1156.02   1
   1  -6  -4 12507.4 1155.54   1
  -6   1  -4 11685.6 1160.13   1
  -6   1   4 13529.5 1154.49   1
   6  -1   4 12025.2 1159.64   1
   6  -5   4 11969.9 1158.90   1
  -5  -1   4 12467.4 1158.47   1
  -6   1   4 12698.0 1155.57   1
  -6   5  -4 13421.0 1159.79   1
   1  -6   4 12257.6 1161.68   1
  -1   6  -4 12657.5 1163.80   1
  -1  -5   4 12684.7 1163.52   1
  -5   6  -4 12334.8 1159.29   1
   5  -6   4 12368.8 1159.62   1
   5   1  -4 12921.1 1157.76   1
   1   5  -4 12925.3 1162.76   1
   1  -6  -5 2870.56 313.977   1
   6  -1   5 2703.97 319.473   1
   1   5   5 3211.04 317.110   1
  -6   5  -5 3237.52 320.553   1
  -1  -5  -5 3546.43 316.963   1
   5   1   5 3375.91 321.501   1
  -5  -1  -5 3027.54 319.461   1
  -1   6   5 3278.65 315.556   1
   6  -5   5 3188.83 320.677   1
   1  -6   5 2793.10 321.202   1
   1   5  -5 3030.69 320.612   1
  -5   6  -5 3389.62 320.865   1
   5   1  -5 3905.96 320.456   1
  -1   6  -5 3373.29 320.705   1
   6  -1  -5 3486.51 316.208   1
  -5  -1   5 3396.49 317.787   1
   5  -6   5 3560.14 321.263   1
  -6   1   5 2992.66 314.622   1
  -5  -1  -5 3664.64 322.666   1
   5   1   5 3394.78 320.672   1
   6  -5   5 3690.80 321.351   1
   1   5   5 3067.73 316.114   1
   6  -1   5 3614.78 322.074   1
   1  -6  -5 3198.81 315.608   1
  -1   6   5 3304.01 314.864   1
  -1  -5  -5 3235.02 317.749   1
  -5  -1   5 3430.31 319.390   1
   5  -6   5 3130.51 320.290   1
   5   1  -5 3464.78 317.602   1
   1   5  -5 2784.49 321.554   1
   1  -6   5 3540.29 322.929   1
  -1   6  -5 3568.02 325.831   1
  -6   1   5 3241.01 315.672   1
   6  -1  -5 3391.13 314.702   1
  -6   5  -5 3220.77 319.717   1
  -5   6  -5 3713.47 321.872   1
  -5   6   6 5613.13 563.178   1
   1  -6  -6 5646.24 566.681   1
   6  -1   6 5659.61 574.687   1
   5   1   6 6426.08 575.628   1
  -1   6   6 5760.55 568.509   1
  -5  -1  -6 6075.43 574.396   1
   1   5   6 5302.38 570.191   1
  -6   5  -6 5791.60 573.885   1
  -1  -5  -6 6345.16 570.898   1
   5  -6  -6 6038.71 562.457   1
   1  -6   6 6634.77 576.321   1
  -1   6  -6 5239.62 572.156   1
  -5   6  -6 6638.35 575.521   1
  -6   1   6 6380.85 568.249   1
  -5  -1   6 6880.46 572.089   1
   1   5  -6 5831.81 573.044   1
   5  -6   6 6077.72 574.338   1
   6  -1  -6 5310.11 567.561   1
   5   1  -6 6956.17 573.054   1
   6  -5   6 6514.05 575.421   1
   5  -6  -6 6007.31 563.261   1
  -1   6   6 5653.94 567.117   1
  -5   6   6 6313.59 562.685   1
   5   1   6 6155.61 574.236   1
   6  -5   6 5327.04 572.266   1
   1  -6  -6 5135.19 567.971   1
  -5  -1  -6 5473.73 573.251   1
  -1  -5  -6 5748.16 570.522   1
   6  -1   6 5359.70 573.244   1
   1   5   6 6027.53 569.842   1
   5   1  -6 6311.29 571.423   1
  -5  -1   6 6781.80 574.015   1
  -1   6  -6 6243.18 576.911   1
   1   5  -6 7269.79 579.878   1
  -5   6  -6 6801.48 575.459   1
  -6   1   6 6465.32 570.552   1
   5  -6   6 5762.53 572.828   1
   1  -6   6 5471.83 574.243   1
  -6   5  -6 5327.78 571.677   1
   6  -1  -6 6470.50 567.787   1
  -6   1  -7 727.723 87.5935   1
  -6   5  -7 798.618 88.5965   1
  -5   6   7 774.163 75.5943   1
  -1  -5  -7 743.674 82.7640   1
   5  -6  -7 799.543 74.2738   1
   6  -1   7 647.152 87.3743   1
   1  -6  -7 719.549 80.2124   1
  -5  -1  -7 913.467 90.5750   1
   5   1   7 922.573 90.6231   1
  -1   6   7 659.402 80.7399   1
   1   5   7 686.802 83.3747   1
   1   5  -7 721.225 85.0032   1
   6  -1  -7 891.323 81.2023   1
  -1  -5   7 766.251 88.5206   1
   1  -6   7 718.759 86.5798   1
   5   1  -7 783.506 83.5856   1
  -5  -1   7 650.617 83.8262   1
   6  -5   7 848.159 89.5648   1
   5  -6   7 841.320 89.2188   1
  -6   1   7 816.610 82.2729   1
  -1   6  -7 859.253 88.0988   1
   5   1   7 738.839 88.3977   1
  -1  -5  -7 573.042 81.6656   1
  -5   6   7 756.256 74.3894   1
  -1   6   7 720.454 80.2214   1
   6  -1   7 851.859 88.6015   1
  -6   1  -7 625.077 85.8359   1
   1   5   7 559.384 80.8995   1
   6  -5   7 766.737 87.3408   1
  -5  -1  -7 793.020 88.3655   1
   1  -6  -7 568.621 79.7913   1
   5  -6  -7 731.657 75.1427   1
  -5  -1   7 839.713 86.4999   1
   5  -6   7 739.013 86.9838   1
   1  -6   7 765.683 85.8442   1
  -1   6  -7 715.820 89.0895   1
   1   5  -7 801.329 90.9091   1
   5   1  -7 816.398 85.6708   1
  -6   1   7 750.193 81.4025   1
  -1  -5   7 684.338 86.7856   1
  -6   5  -7 802.073 87.2784   1
   6  -1  -7 816.028 81.7380   1
  -6   1  -8 381.469 58.0259   1
   6  -5  -8 388.426 41.1828   1
  -5   6   8 428.075 43.5509   1
   1  -6  -8 402.322 48.8973   1
  -1   6   8 344.287 48.3127   1
   1   5   8 347.938 50.8670   1
   6  -1   8 480.899 60.3034   1
   5  -6  -8 403.728 41.7737   1
  -5  -1  -8 484.480 56.6762   1
  -1  -5  -8 403.753 50.0716   1
  -6   5   8 344.202 40.3480   1
  -6   1   8 476.858 50.7897   1
  -5  -1   8 421.884 53.0032   1
  -1  -5   8 335.397 53.6165   1
   6  -1  -8 408.171 46.8500   1
   5   1  -8 576.558 52.6669   1
   5  -6   8 477.438 57.4083   1
   1   5  -8 294.139 51.5151   1
  -1   6  -8 403.426 55.7214   1
   6  -5   8 464.847 57.4484   1
   6  -1   8 342.924 56.8021   1
  -5   6   8 407.583 42.5383   1
  -5  -1  -8 447.318 56.3552   1
   1  -6  -8 353.879 49.2946   1
   5  -6  -8 340.198 42.1764   1
   6  -5   8 429.205 56.4888   1
  -6   5   8 346.355 40.4932   1
  -1   6   8 326.017 47.2927   1
  -6   1  -8 371.546 55.7027   1
   1   5   8 440.775 51.6059   1
  -1  -5  -8 361.348 51.6454   1
   6  -1  -8 466.062 50.7892   1
   5  -6   8 303.920 52.8436   1
   1   5  -8 331.901 57.2313   1
   6  -5  -8 338.042 40.0596   1
   5   1  -8 467.160 54.2443   1
  -1   6  -8 397.402 56.2984   1
  -1  -5   8 315.979 53.5387   1
  -5  -1   8 479.163 52.3229   1
  -6   1   8 426.311 48.0926   1
   1   5   9 587.439 71.0628   1
  -5  -1  -9 664.324 76.1646   1
  -5   6   9 567.613 61.7631   1
   1  -6  -9 628.805 67.3177   1
  -1   6   9 592.310 68.8650   1
  -1  -5  -9 633.326 70.1891   1
   5  -6  -9 576.679 60.7602   1
   6  -1   9 528.649 75.6279   1
   6  -5  -9 556.844 59.8163   1
  -6   1  -9 575.691 76.7810   1
  -6   5   9 573.149 59.8337   1
   6  -5   9 515.288 74.5620   1
  -5   6  -9 590.368 74.5473   1
   5   1  -9 605.481 68.4921   1
  -1   6  -9 706.826 75.6794   1
   5  -6   9 516.464 73.5522   1
  -1  -5   9 584.536 73.7034   1
  -6   1   9 620.271 68.0691   1
   1   5  -9 697.620 73.6544   1
   6  -1  -9 528.771 65.1312   1
  -5  -1   9 529.097 69.9349   1
  -1  -5  -9 554.718 69.6035   1
  -5   6   9 520.761 60.1627   1
  -1   6   9 631.633 67.5280   1
   5  -6  -9 535.715 60.9448   1
   6  -1   9 578.113 75.0008   1
   1  -6  -9 615.498 68.9112   1
   6  -5   9 696.697 77.5472   1
  -5  -1  -9 530.408 72.4005   1
   1   5   9 643.594 70.5851   1
  -6   1  -9 610.283 76.1515   1
  -6   5   9 556.741 59.7848   1
   6  -5  -9 468.261 58.9392   1
   1   5  -9 705.025 78.0657   1
  -1  -5   9 686.850 73.7708   1
  -5  -1   9 715.139 72.0491   1
   6  -1  -9 629.293 69.2405   1
  -1   6  -9 739.719 80.0974   1
  -5   6  -9 542.635 74.0237   1
   5   1  -9 615.519 72.8122   1
  -6   1   9 631.148 66.9380   1
   5  -6   9 504.757 71.4107   1
   6  -1  10 12509.0 1145.70   1
   6  -5 -10 11715.0 1129.75   1
   1   5  10 11701.2 1139.71   1
  -1   6  10 11020.5 1136.29   1
  -5  -1 -10 13120.5 1144.50   1
  -6   1 -10 12207.3 1145.11   1
   1  -6 -10 11241.6 1134.91   1
  -1  -5 -10 11730.2 1138.38   1
  -5   6  10 11998.3 1131.09   1
   5  -6 -10 12317.7 1130.72   1
  -6   5 -10 12638.9 1144.50   1
  -1   6 -10 11675.0 1141.74   1
  -1  -5  10 13118.1 1143.04   1
   1  -6  10 12692.7 1141.96   1
   5  -6  10 12522.7 1144.14   1
   6  -5  10 12479.7 1145.00   1
   6  -1 -10 11850.7 1133.93   1
  -5   6 -10 11766.1 1143.45   1
  -5  -1  10 11983.0 1138.69   1
  -6   1  10 12675.4 1136.62   1
  -6   5  10 10246.9 1128.74   1
   5   1 -10 13067.5 1137.96   1
   1   5 -10 11437.2 1140.29   1
   6  -5  10 10652.6 1141.26   1
   1   5  10 12729.5 1138.95   1
  -1  -5 -10 11957.9 1138.86   1
   5  -6 -10 12000.1 1130.95   1
  -1   6  10 13272.3 1136.78   1
  -5  -1 -10 12142.6 1142.86   1
   1  -6 -10 11545.7 1136.25   1
  -5   6  10 12072.6 1130.63   1
  -6   1 -10 12386.6 1144.20   1
   5   1  10 13455.4 1144.67   1
  -6   5  10 11592.4 1129.38   1
   6  -1  10 12474.0 1145.30   1
   6  -5 -10 10980.7 1129.25   1
  -6   5 -10 11780.5 1142.08   1
   1   5 -10 13332.7 1145.24   1
  -1  -5  10 12707.6 1141.55   1
  -5  -1  10 11956.1 1136.76   1
  -6   1  10 12710.8 1134.66   1
  -1   6 -10 12144.7 1143.26   1
   5   1 -10 12844.0 1140.77   1
  -5   6 -10 12784.8 1143.72   1
   6  -1 -10 13809.1 1138.42   1
   1  -6  10 12878.9 1142.88   1
   5  -6  10 12313.9 1142.53   1
   5  -6 -11 1644.39 156.834   1
  -5   6  11 1564.12 157.461   1
  -6   1 -11 1483.91 169.935   1
  -1   6  11 1433.43 161.911   1
  -6   5 -11 1326.50 168.212   1
   5   1  11 1546.59 170.394   1
  -1  -5 -11 1568.63 164.483   1
  -5  -1 -11 1825.19 172.294   1
   1  -6 -11 1591.19 163.058   1
   6  -5 -11 1366.49 155.155   1
   1   5  11 1654.44 167.040   1
   5  -6  11 1687.63 172.509   1
  -6   5  11 1507.76 155.716   1
  -5  -1  11 1732.99 165.778   1
   6  -1 -11 1553.64 160.440   1
  -1  -5  11 1568.77 166.520   1
  -6   1  11 1623.08 161.993   1
  -1   6 -11 1465.54 167.002   1
   5   1 -11 1777.72 165.065   1
   1   5 -11 1451.51 165.867   1
  -5   6 -11 1540.43 170.695   1
   6  -5  11 1831.26 174.597   1
   1  -6  11 1557.93 167.382   1
   6  -5  11 1278.20 167.574   1
  -5  -1 -11 1701.89 170.745   1
   5   1  11 1679.82 170.083   1
  -1   6  11 1738.23 163.397   1
   1   5  11 1633.79 165.603   1
  -1  -5 -11 1528.84 165.273   1
   5  -6 -11 1656.76 157.067   1
   1  -6 -11 1533.28 162.640   1
  -6   5  11 1550.27 156.021   1
  -6   1 -11 1505.60 169.297   1
  -5   6  11 1652.25 156.960   1
   6  -5 -11 1448.40 155.111   1
  -5  -1  11 1933.22 165.670   1
   1   5 -11 1776.27 171.516   1
   5  -6  11 1433.19 168.555   1
   6  -1 -11 1777.29 164.680   1
   1  -6  11 1483.88 168.801   1
   5   1 -11 1890.95 169.692   1
  -5   6 -11 1673.01 169.757   1
  -6   5 -11 1707.93 170.640   1
  -1   6 -11 1220.04 165.725   1
  -6   1  11 1555.67 160.488   1
  -1  -5  11 1521.76 166.125   1
   6  -5 -12 1629.68 139.864   1
   5  -6 -12 1399.37 138.781   1
  -5   6  12 1470.16 139.919   1
  -5  -1 -12 1356.11 150.711   1
   5   1  12 1295.34 152.037   1
   1  -6 -12 1509.68 145.517   1
   1   5  12 1209.63 147.538   1
  -1  -5 -12 1209.12 144.569   1
  -1   6  12 1148.25 143.420   1
  -6   5 -12 1392.70 154.056   1
  -6   1 -12 1469.60 154.960   1
  -6   1  12 1633.42 144.890   1
   1  -6  12 1252.00 147.902   1
  -1  -5  12 1354.40 148.221   1
  -5  -1  12 1647.03 149.436   1
   6  -5  12 1598.60 156.155   1
   6  -1 -12 1377.61 142.728   1
  -6   5  12 1353.72 137.845   1
  -1   6 -12 1369.00 152.620   1
   5   1 -12 1295.03 143.740   1
   5  -6  12 1238.61 152.971   1
   1   5 -12 1339.68 149.656   1
  -5   6 -12 1285.36 151.915   1
  -5  -1 -12 1054.10 148.426   1
   6  -5  12 1539.61 155.062   1
   5   1  12 1399.20 152.253   1
  -6   5  12 1226.16 137.159   1
   1  -6 -12 1211.95 143.146   1
  -5   6  12 1373.70 139.179   1
   5  -6 -12 1215.73 137.587   1
   1   5  12 1286.38 145.837   1
  -6   1 -12 1594.32 156.519   1
  -1   6  12 1450.05 144.949   1
   5  -6  12 1376.43 151.503   1
  -1  -5 -12 1168.27 144.893   1
  -5  -1  12 1365.11 144.712   1
  -5   6 -12 1361.29 151.395   1
   1   5 -12 1281.19 150.765   1
   6  -5 -12 1260.22 137.468   1
  -1  -5  12 1577.38 152.682   1
  -6   5 -12 1549.59 153.377   1
   5   1 -12 1408.29 148.869   1
   6  -1 -12 1415.54 144.950   1
   1  -6  12 1275.93 149.689   1
  -1   6 -12 1283.61 148.427   1
  -6   1  12 1746.54 145.696   1
  -6   5 -13 1536.25 183.123   1
  -5  -1 -13 1546.97 181.048   1
  -1   6  13 1586.42 175.031   1
  -6   1 -13 1734.95 184.291   1
   5  -6 -13 1867.89 170.392   1
   1   5  13 1484.07 176.291   1
   6  -5 -13 1677.03 168.483   1
   1  -6 -13 1639.56 174.012   1
   5   1  13 1484.88 181.512   1
   6  -1  13 1681.13 184.594   1
  -1  -5 -13 1565.21 176.537   1
  -6   5  13 1770.09 169.195   1
  -1   6 -13 1533.72 181.192   1
  -5  -1  13 1893.88 177.644   1
   1  -6  13 1583.23 179.848   1
  -5   6 -13 1710.59 183.944   1
  -1  -5  13 1777.81 179.809   1
   5   1 -13 1669.26 175.164   1
  -5   6  13 1958.80 170.579   1
  -6   1  13 1714.68 172.826   1
   6  -1 -13 1569.73 172.717   1
   6  -5  13 1873.96 185.592   1
   6  -1  13 1804.38 183.963   1
  -6   5  13 1610.00 168.045   1
   5  -6 -13 1811.23 169.410   1
  -6   1 -13 1694.04 183.298   1
   1   5  13 1888.75 178.984   1
  -5   6  13 1803.06 170.040   1
  -5  -1 -13 1597.53 182.050   1
   1  -6 -13 1527.92 173.763   1
  -1  -5 -13 1509.69 175.306   1
  -1   6  13 1509.96 173.577   1
   5   1  13 1417.58 179.210   1
   6  -5  13 1542.50 183.381   1
  -1   6 -13 1747.72 181.262   1
  -6   1  13 1602.40 172.333   1
   5   1 -13 1770.77 178.665   1
  -5  -1  13 1824.69 176.939   1
  -6   5 -13 1797.28 183.220   1
  -5   6 -13 1744.59 183.186   1
   6  -1 -13 1511.47 173.429   1
   1  -6  13 1702.11 181.095   1
   1   5 -13 1575.71 179.156   1
   6  -1  14 1877.61 193.362   1
  -6   1 -14 1683.14 190.766   1
  -6   5 -14 1536.11 190.321   1
  -5  -1 -14 1659.51 189.902   1
   1   5  14 1786.37 187.274   1
  -5   6 -14 1621.86 189.839   1
   1  -6 -14 1725.15 182.341   1
  -1  -5 -14 1638.67 184.423   1
   5   1  14 1757.07 191.620   1
  -1   6  14 1800.68 183.910   1
   5   1 -14 1797.60 184.583   1
  -6   1  14 1741.65 180.380   1
  -6   5  14 1787.52 176.594   1
  -1   6 -14 1779.67 192.018   1
  -5  -1  14 1850.20 184.141   1
   1   5 -14 1977.09 192.041   1
   1  -6  14 1867.16 189.107   1
  -1  -5  14 1913.07 189.243   1
  -5   6  14 1871.88 177.782   1
   6  -1 -14 1827.80 181.401   1
  -5  -1 -14 1809.37 190.721   1
  -6   1 -14 1821.42 191.771   1
  -6   5  14 1682.44 176.000   1
  -5   6  14 1862.95 177.883   1
   5   1  14 1736.16 191.060   1
  -1  -5 -14 1608.02 184.204   1
   1  -6 -14 1701.38 182.102   1
   6  -1  14 1595.51 190.045   1
  -1   6  14 1704.03 181.986   1
   1   5  14 1764.92 185.888   1
   5   1 -14 1752.31 185.986   1
   6  -1 -14 1766.21 182.402   1
   1   5 -14 1727.29 188.453   1
  -6   1  14 1514.53 179.120   1
  -1  -5  14 1957.87 191.117   1
  -5  -1  14 1797.43 184.702   1
   1  -6  14 1807.67 191.251   1
  -1   6 -14 1822.54 187.823   1
  -6   1 -15 359.553 67.0508   1
  -1  -5 -15 400.076 63.2497   1
   1   5  15 403.659 63.2523   1
   6  -1  15 394.698 70.0596   1
   5   1  15 460.335 71.7536   1
   1  -6 -15 348.782 58.4345   1
  -5  -1 -15 369.730 66.6735   1
   6  -5 -15 388.551 51.4627   1
  -6   5 -15 315.195 68.3169   1
  -1   6  15 336.263 56.2992   1
   1   5 -15 410.276 66.4527   1
   1  -6  15 398.226 64.8070   1
  -5  -1  15 272.700 54.3865   1
   5   1 -15 342.375 59.3449   1
  -1   6 -15 446.077 68.3000   1
   5  -6  15 268.735 64.1732   1
  -6   1  15 433.589 56.6967   1
  -5   6 -15 367.203 68.7356   1
   6  -1 -15 380.136 56.1262   1
  -6   5  15 278.078 49.2640   1
  -1  -5  15 411.569 63.8139   1
  -5   6  15 412.846 53.1919   1
  -6   5  15 390.600 51.2773   1
  -5  -1 -15 195.841 57.9865   1
  -5   6  15 408.343 52.7742   1
   5   1  15 263.755 62.3516   1
  -1  -5 -15 450.768 63.1574   1
  -1   6  15 399.593 58.1487   1
  -6   1 -15 410.765 68.1865   1
   1  -6 -15 314.642 57.2761   1
   1   5  15 336.159 58.1516   1
   6  -1  15 319.719 68.6507   1
   1  -6  15 408.730 65.7472   1
   5  -6  15 388.956 67.5294   1
  -1   6 -15 343.462 60.2118   1
  -6   5 -15 405.872 68.2638   1
  -6   1  15 417.866 57.0649   1
   5   1 -15 381.208 59.5555   1
  -5  -1  15 290.638 56.7143   1
   1   5 -15 313.061 60.3283   1
  -5   6 -15 372.057 65.7129   1
  -1  -5  15 493.036 68.8893   1
   6  -1 -15 401.211 56.6220   1
   6  -5 -15 372.392 49.0572   1
  -6   5 -16 114.120 52.1102   1
  -6   1 -16 226.842 55.3566   1
   5   1  16 140.727 53.4163   1
  -1  -5 -16 172.405 43.7315   1
   1   5  16 189.052 44.8048   1
  -5  -1 -16 121.270 49.0679   1
  -1   6  16 124.823 41.4950   1
   1  -6 -16 140.254 41.0680   1
   5  -6 -16 97.3645 31.0290   1
   6  -5 -16 69.0066 31.4512   1
  -6   5  16 172.517 35.0296   1
  -5   6 -16 194.527 53.2883   1
  -5   6  16 148.610 34.3230   1
  -6   1  16 202.077 37.5142   1
  -1   6 -16 133.260 46.8775   1
   1  -6  16 110.315 46.3970   1
   6  -5  16 183.709 48.8527   1
   5   1 -16 155.479 42.7631   1
   1   5 -16 90.6470 46.4455   1
   6  -1  16 109.775 46.1552   1
  -1  -5  16 142.264 42.6911   1
  -5  -1  16 66.5201 34.3295   1
   5  -6  16 183.447 51.3468   1
  -1   6  16 130.216 40.6897   1
  -5   6  16 78.9233 31.5680   1
  -5  -1 -16 94.2981 48.5728   1
   1  -6 -16 113.720 36.7536   1
  -1  -5 -16 84.2540 40.3728   1
  -6   5  16 113.958 33.4252   1
   6  -5  16 162.608 53.0454   1
   5  -6  16 170.351 51.6275   1
  -6   1 -16 165.257 49.0268   1
   1   5  16 167.810 45.0249   1
   6  -1  16 139.636 48.9614   1
   5   1  16 237.721 53.1097   1
  -5  -1  16 138.163 39.7225   1
   1   5 -16 115.696 44.6095   1
   1  -6  16 118.271 50.2688   1
   5  -6 -16 146.294 34.3097   1
  -1  -5  16 67.7427 43.5814   1
   5   1 -16 103.829 37.6764   1
   6  -5 -16 161.432 33.4820   1
  -5   6 -16 160.011 51.7270   1
  -1   6 -16 120.403 43.0579   1
  -6   1  16 160.860 37.6369   1
  -6   5 -16 129.085 52.1359   1
   1   5  17 56.7624 36.0735   1
   6  -5 -17 8.83719 25.9626   1
   1  -6 -17-29.6371 32.2241   1
   5   1  17 17.2001 45.2431   1
  -6   5 -17 83.4535 53.9203   1
  -5  -1 -17-8.49927 49.4273   1
  -1  -5 -17 33.7172 40.6270   1
  -1   6  17-6.31267 35.3677   1
  -6   1 -17 8.81660 46.8930   1
   5  -6 -17 9.18255 28.3773   1
   5  -6  17 35.0855 48.6367   1
  -6   1  17 49.5107 33.1915   1
  -1  -5  17 7.12390 40.6782   1
   6  -1  17 17.6130 44.2234   1
  -5   6  17 27.3168 29.4665   1
   1  -6  17 46.5719 42.6137   1
   6  -5  17 52.6166 49.1092   1
   1   5 -17 7.85808 39.4670   1
  -5   6 -17 35.9742 48.3496   1
  -5  -1  17 29.0114 36.1293   1
  -6   5  17 39.0323 27.8667   1
  -1   6 -17-50.3809 53.4883   1
   5  -6  17 34.4524 43.7771   1
   6  -1  17-25.9088 46.9216   1
  -5   6  17 26.9703 30.9541   1
  -5  -1 -17 65.7281 47.3457   1
   1  -6 -17 24.2191 34.5831   1
   6  -5  17 36.2423 49.7342   1
  -6   5  17-8.54683 25.1127   1
   5   1  17-24.9850 46.1825   1
  -1   6  17 29.9655 32.5804   1
   1   5  17-6.79516 36.5453   1
  -6   1 -17-16.3594 44.4440   1
  -1  -5 -17 20.2802 38.2386   1
   1   5 -17 22.5199 40.7915   1
   5  -6 -17 4.34810 26.8790   1
  -6   5 -17-16.9184 50.0800   1
  -6   1  17-5.26161 30.6232   1
   5   1 -17 19.2776 36.3514   1
  -5   6 -17 8.44342 43.4230   1
   6  -5 -17 38.6101 29.7365   1
   1  -6  17 40.8461 43.4536   1
  -1  -5  17 15.8397 41.2043   1
  -1   6 -17-14.7999 42.6483   1
   6  -1  18 1207.09 147.631   1
  -6   5 -18 1232.13 150.554   1
  -5  -1 -18 1155.74 147.944   1
  -1   6  18 1123.83 136.822   1
   5  -6 -18 1225.60 132.905   1
   1   5  18 1108.03 140.018   1
  -1  -5 -18 1237.73 142.238   1
   6  -5 -18 1284.67 132.945   1
  -5   6 -18 1192.80 149.785   1
  -6   1 -18 1219.26 149.826   1
   5   1  18 1148.85 145.226   1
   5  -6  18 1280.26 150.339   1
   1  -6  18 1270.08 146.034   1
  -5   6  18 1111.22 131.482   1
   6  -5  18 932.287 142.989   1
   6  -1 -18 1137.29 134.482   1
  -6   1  18 1383.48 136.015   1
  -5  -1  18 1291.37 137.998   1
  -1   6 -18 1583.55 154.920   1
   1   5 -18 1205.78 146.270   1
  -1  -5  18 1325.78 144.523   1
   5  -6  18 976.384 144.524   1
   6  -1  18 1042.26 145.368   1
  -6   1 -18 1060.31 142.416   1
  -1   6  18 1201.43 138.895   1
  -5  -1 -18 964.897 142.457   1
  -1  -5 -18 1193.59 140.236   1
  -5   6  18 1285.56 132.795   1
   1   5  18 1111.02 139.953   1
   5   1  18 1439.61 151.671   1
   6  -5  18 1175.61 149.279   1
  -5  -1  18 1181.92 140.307   1
  -1  -5  18 1371.49 149.403   1
  -5   6 -18 1133.90 145.755   1
   5  -6 -18 1081.27 129.591   1
   6  -5 -18 1314.91 132.281   1
  -1   6 -18 1504.53 147.515   1
  -6   1  18 1220.77 135.110   1
  -6   5 -18 1125.38 145.109   1
   1  -6  18 1202.93 144.585   1
   6  -1 -18 1232.06 136.003   1
   1   5 -18 1342.33 144.958   1
  -6   5 -19 20.4713 56.2909   1
   6  -5 -19 20.3874 33.8918   1
  -1  -5 -19 37.1126 48.4457   1
   1   5  19 77.4526 45.4907   1
  -5  -1 -19 120.704 56.6039   1
   5  -6 -19 115.890 39.5280   1
  -6   1 -19 164.199 60.2709   1
   5   1  19 195.091 55.6904   1
  -5   6 -19 69.7532 51.9839   1
   1   5 -19 52.8629 52.4383   1
  -1  -5  19 39.1986 42.6168   1
  -6   1  19 105.859 39.0984   1
   1  -6  19 85.5218 47.2870   1
   6  -1  19 28.3885 48.3193   1
  -1   6 -19 27.7821 51.0705   1
   6  -5  19 77.8070 54.0993   1
   6  -1 -19 85.0044 39.9597   1
  -5  -1  19 227.881 48.9204   1
   5  -6  19 241.337 62.5695   1
   5  -6  19 77.4820 49.4167   1
   6  -5  19 210.179 67.6126   1
   1   5  19 81.7903 43.3526   1
  -1   6  19 86.3272 42.5808   1
  -5  -1 -19 130.682 54.0703   1
   6  -1  19 142.425 57.8532   1
   5   1  19 82.1308 56.1147   1
  -1  -5 -19 96.5528 46.3303   1
  -1   6 -19 81.2220 50.9118   1
  -6   5 -19 74.1757 53.6508   1
   5  -6 -19 132.675 40.1878   1
  -5   6 -19 166.931 55.5963   1
   1  -6  19 35.1030 46.9932   1
  -5  -1  19 176.778 49.6475   1
  -6   1  19 17.4974 36.7989   1
   1   5 -19 171.603 51.2118   1
  -6   1 -19 113.321 52.7897   1
   6  -1 -19 72.4171 40.5644   1
  -1  -5  19 51.7994 47.2372   1
   6  -5 -19 60.2301 37.1401   1
  -5  -1 -20 19.3651 51.5004   1
   5  -6 -20 61.7760 39.6538   1
  -6   1 -20 20.1740 54.2284   1
  -1   6  20 63.8980 42.7786   1
   1   5  20 23.9227 42.8836   1
   1  -6 -20-13.8430 41.7063   1
  -1  -5 -20-38.7501 43.4143   1
  -5   6 -20 62.6602 60.1743   1
   6  -5 -20 21.7943 33.9410   1
  -6   5 -20-42.7487 62.7069   1
   6  -1  20-19.6529 52.2649   1
   5  -6  20 30.1178 56.2195   1
   5   1 -20 29.6535 45.0414   1
   5   1  20-28.9227 45.9965   1
   6  -1 -20 51.7482 41.2250   1
  -5  -1  20-6.57501 40.2869   1
  -1  -5  20 16.3865 42.1461   1
  -5   6  20 5.50115 32.5996   1
   1  -6  20-8.93719 48.0540   1
   6  -5  20-20.4494 53.1866   1
   1   5 -20 27.4346 54.1418   1
  -1   6 -20-9.61841 55.4252   1
  -6   5  20 42.4695 33.3327   1
  -6   5  20 21.0964 33.3731   1
  -1   6  20 62.6458 45.0219   1
  -1  -5 -20 15.4047 47.1821   1
   6  -5  20-20.9241 66.1326   1
   5   1  20 47.6445 51.2313   1
   1  -6 -20 20.3270 38.7014   1
  -5  -1 -20-8.93880 45.9748   1
  -5   6  20 55.0140 38.1216   1
   1   5  20 38.8403 40.8799   1
   5  -6  20 30.6873 57.2817   1
   6  -1  20-29.7937 56.6941   1
   6  -1 -20 25.5457 38.1612   1
  -5  -1  20 14.2077 35.6946   1
  -1  -5  20 35.9150 49.2923   1
   5   1 -20 7.29345 44.3138   1
  -1   6 -20-16.9765 45.6435   1
  -6   5 -20 29.1158 50.4878   1
   6  -5 -20-5.34073 33.2711   1
   5  -6 -20 21.9710 32.2640   1
   1  -6  20 73.8039 57.4184   1
  -5   6 -20 58.1127 57.3389   1
  -6   1 -20 18.0678 47.5300   1
   1   5 -20-8.54350 41.8543   1
  -6   0   0 5299.16 476.227   1
   6   0   0 4790.51 476.269   1
   6  -6   0 4748.70 474.707   1
  -6   6   0 5490.59 475.891   1
   6   0   0 4539.87 475.514   1
  -6   0   0 4936.26 476.759   1
   6  -6   0 5320.30 475.409   1
   0  -6   0 4592.24 479.433   1
  -6   6   0 5267.30 475.517   1
  -6   0  -1 10.5141 18.3964   1
   6   0   1 43.7087 17.4744   1
  -6   0   1-2.03358 14.5996   1
   6   0  -1 15.7641 16.4034   1
   0   6   1 55.7063 21.0418   1
   0  -6   1 16.6358 23.9122   1
   6  -6  -1 55.8147 12.7444   1
   6  -6   1 23.1879 15.4460   1
  -6   6   1 45.0486 12.8372   1
  -6   6  -1 16.5648 12.8691   1
  -6   0  -1 38.8789 17.2152   1
  -6   0   1 24.1815 15.5531   1
   0  -6  -1 66.2222 21.7961   1
   6   0   1 19.9628 16.9294   1
   6  -6   1 6.66516 12.8471   1
  -6   6   1 32.1510 11.3281   1
   0  -6  -1 48.8677 21.4493   1
   0  -6   1 44.7154 22.4074   1
   6  -6  -1 15.6101 11.2084   1
  -6   6  -1 27.7092 14.7309   1
   6   0   2 2080.28 201.217   1
  -6   0  -2 2178.14 200.237   1
   0   6   2 2134.72 199.212   1
   6   0  -2 2203.48 196.851   1
  -6   0   2 2535.43 199.306   1
   6  -6   2 2277.84 200.587   1
   6  -6  -2 1900.05 193.579   1
  -6   6  -2 2137.42 200.061   1
  -6   6   2 1709.18 193.560   1
   0  -6   2 2076.09 202.936   1
   6   0   2 2067.84 199.774   1
   0  -6  -2 2265.09 199.729   1
  -6   0  -2 2152.38 201.423   1
  -6   0   2 2110.53 197.091   1
  -6   6  -2 1938.90 199.296   1
  -6   6   2 1919.44 194.283   1
   6  -6  -2 1808.44 193.640   1
   0  -6   2 2136.94 204.623   1
   0  -6  -2 2129.33 201.015   1
   6  -6   2 1960.54 198.449   1
   6   0   3 13.9040 19.5305   1
  -6   0   3 24.9269 17.0051   1
  -6   0  -3 22.6909 17.3155   1
   6   0  -3 13.5262 15.3903   1
   0   6   3 30.8630 17.4392   1
   6  -6   3 31.3566 20.4857   1
   0  -6   3 4.13117 23.1859   1
  -6   6  -3 34.6920 17.5617   1
   0   6  -3 12.3960 23.6385   1
  -6   0  -3 31.4269 20.1836   1
   0  -6  -3 57.6616 19.5530   1
   6   0   3-16.1218 17.2245   1
   0   6   3 35.1102 21.8603   1
  -6   0   3-15.7534 16.5667   1
  -6   6  -3 33.7623 19.0185   1
   0  -6   3 40.2505 27.6528   1
   0   6  -3-4.13929 24.3375   1
   6  -6   3-5.80049 16.7907   1
   0   6   4 133.759 22.7265   1
   6   0   4 116.559 28.6961   1
   0  -6  -4 128.834 25.6563   1
   6   0  -4 125.850 24.3238   1
  -6   6  -4 98.0719 24.9378   1
   6  -6   4 127.718 25.3559   1
   0  -6   4 109.606 30.5936   1
   0   6  -4 116.991 28.2096   1
  -6   0   4 72.1027 22.1342   1
   0  -6  -4 76.6398 21.3123   1
   0   6   4 142.469 25.1055   1
   6   0   4 61.1658 25.4989   1
   0  -6   4 127.729 31.6706   1
  -6   0   4 178.559 26.4142   1
   0   6  -4 86.8107 29.8611   1
   6  -6   4 77.8781 22.5935   1
  -6   6  -4 99.8762 23.9949   1
   0   6   5 59.2425 19.6946   1
   6   0  -5 20.8461 20.2091   1
   6   0   5-4.26462 20.7291   1
   0  -6  -5 35.3246 16.4479   1
  -6   6  -5-7.75193 20.5520   1
   0  -6   5 27.8371 24.4567   1
   6  -6   5 99.0956 26.1208   1
   6   0  -5 56.1260 20.1900   1
   0   6  -5 77.8503 24.5799   1
   0   6   5 43.5302 18.5087   1
   6   0   5 20.0810 19.5688   1
  -6   0   5 28.6103 21.1840   1
   0  -6  -5 42.0353 18.8154   1
   6  -6   5 50.4057 23.4489   1
  -6   0   5 69.7407 21.6371   1
   0  -6   5 97.1496 27.9077   1
  -6   6  -5 15.2417 19.7720   1
   0   6  -5 80.3060 29.9734   1
   0  -6  -6 45141.0 4392.53   1
   0   6   6 41858.0 4394.09   1
   6   0   6 48584.8 4400.52   1
  -6   0  -6 46014.6 4399.59   1
  -6   6  -6 48415.1 4399.06   1
   0   6  -6 45321.4 4397.91   1
   6  -6   6 44833.0 4398.23   1
  -6   0   6 49559.2 4394.37   1
   0  -6   6 46597.4 4400.63   1
   6   0  -6 50123.1 4395.53   1
  -6   0  -6 44629.4 4399.29   1
   0  -6  -6 45174.0 4394.61   1
   6   0   6 46839.1 4399.08   1
   0   6   6 49127.6 4393.69   1
   6  -6   6 43666.7 4397.02   1
   6   0  -6 50585.2 4394.22   1
  -6   0   6 49276.9 4396.47   1
   0  -6   6 45996.1 4399.92   1
   0   6  -6 50173.3 4403.36   1
  -6   6  -6 47530.3 4398.44   1
  -6   0  -7 227.497 41.2203   1
   6   0   7 204.831 41.8017   1
   0   6   7 232.094 37.9436   1
   0  -6  -7 215.747 35.0800   1
   6   0  -7 226.067 35.2103   1
  -6   0   7 399.555 40.8670   1
  -6   6  -7 308.811 45.5749   1
   0   6  -7 259.564 40.2094   1
   6  -6   7 241.314 42.3875   1
   6   0   7 200.926 40.7068   1
  -6   0  -7 149.561 38.4284   1
   0  -6  -7 207.227 37.0064   1
   0   6   7 213.120 34.1380   1
   6   0  -7 262.248 36.7249   1
  -6   0   7 223.758 37.5878   1
   0   6  -7 253.076 47.3157   1
   6  -6   7 231.037 41.1398   1
  -6   6  -7 183.000 38.6399   1
   0  -6  -8 33596.5 2971.88   1
   6   0   8 34508.0 2979.91   1
  -6   0  -8 31590.0 2977.59   1
   0   6   8 30653.8 2972.47   1
  -6   6   8 30428.9 2963.55   1
   6  -6  -8 30862.5 2962.98   1
   6  -6   8 32078.3 2977.52   1
  -6   0   8 34136.7 2973.15   1
   0   6  -8 33165.0 2976.34   1
   6   0  -8 31892.6 2970.69   1
   0  -6  -8 29778.5 2972.30   1
   6   0   8 33844.3 2978.14   1
  -6   0  -8 31628.0 2977.84   1
   6  -6  -8 31315.7 2963.46   1
   0   6   8 32323.6 2971.36   1
   6  -6   8 31668.7 2976.19   1
  -6   6   8 32105.6 2963.26   1
  -6   0   8 31271.1 2972.42   1
   6   0  -8 31709.9 2971.99   1
   0   6  -8 34647.4 2981.62   1
   0   6   9 95.8553 26.4189   1
   6   0   9 75.0837 33.0355   1
   0  -6  -9 24.8628 20.3285   1
  -6   0  -9 97.0447 35.0264   1
   6  -6  -9 56.6211 13.7393   1
  -6   0   9 51.2438 27.5813   1
   0  -6   9 68.8219 31.1877   1
   0   6  -9 45.8849 30.3304   1
   6  -6   9 55.5982 32.7132   1
  -6   6   9 43.7291 13.5053   1
   6   0  -9 41.6565 20.7231   1
  -6   6   9 62.9347 14.6405   1
   0  -6  -9 65.7692 25.8709   1
   0   6   9 76.7689 25.3272   1
   6   0   9 5.50806 30.9453   1
  -6   0  -9 60.5566 29.7012   1
   6  -6  -9 39.3254 13.0088   1
  -6   0   9 25.4800 21.7582   1
   6   0  -9 71.6600 27.4950   1
   0   6  -9 29.4936 32.4304   1
   6  -6   9 25.9405 26.2136   1
   0  -6   9 154.100 33.4468   1
   0   6  10 5228.55 561.453   1
   6  -6 -10 6177.99 553.458   1
  -6   0 -10 5832.62 567.864   1
   0  -6 -10 5652.24 560.166   1
  -6   0  10 6149.91 562.618   1
  -6   6  10 5621.32 553.276   1
   0  -6  10 5956.25 566.261   1
   6   0 -10 5816.48 559.868   1
   0   6 -10 5897.13 565.918   1
   6  -6  10 6793.63 570.844   1
   0   6  10 5172.66 559.462   1
   0  -6 -10 5837.10 562.287   1
  -6   6  10 6300.07 553.698   1
   6  -6  10 5863.05 566.744   1
  -6   0 -10 5409.88 566.554   1
   6   0 -10 5949.32 562.746   1
   0  -6  10 5731.10 565.564   1
  -6   0  10 6436.23 561.189   1
   6  -6 -10 5453.60 552.580   1
   0   6 -10 6470.85 569.879   1
  -6   0 -11 83.9849 35.1115   1
   0   6  11 111.920 30.6716   1
   6  -6 -11 62.1061 18.4614   1
   0  -6 -11 85.6382 31.6154   1
   6  -6  11 6.40567 35.1871   1
   0  -6  11 135.830 35.1289   1
   6   0 -11 58.1304 25.1926   1
   0   6 -11 17.0766 30.1548   1
  -6   6 -11 102.945 36.7474   1
  -6   0  11 62.6744 30.0487   1
  -6   6  11 50.0211 19.1637   1
  -6   0 -11 70.0666 36.3945   1
   0   6  11 95.4523 31.4662   1
   0  -6 -11 107.515 32.1459   1
  -6   6  11 104.883 20.3875   1
   0   6 -11 106.371 38.0577   1
   0  -6  11 74.5881 33.2416   1
   6   0 -11 75.7931 30.8132   1
   6  -6 -11 93.1694 18.7972   1
  -6   6 -11 67.6492 36.1672   1
   6  -6  11 103.497 34.5234   1
  -6   0  11 42.2976 24.6476   1
  -6   0 -12 1683.17 177.750   1
   6  -6 -12 1598.85 160.544   1
   0   6  12 1393.88 168.142   1
   6   0  12 1492.82 175.844   1
   0  -6 -12 1776.39 169.752   1
  -6   6 -12 1598.04 176.514   1
   6   0 -12 1605.89 166.563   1
  -6   6  12 1586.03 160.562   1
   6  -6  12 1592.45 175.794   1
   0  -6  12 1547.70 172.148   1
  -6   0  12 1722.46 169.364   1
   0   6  12 1614.00 168.377   1
   0  -6 -12 1275.56 166.323   1
   6  -6  12 1922.43 177.994   1
  -6   6  12 1745.32 161.017   1
   6   0  12 1477.06 174.882   1
  -6   0 -12 1727.55 176.868   1
   0   6 -12 1479.13 173.873   1
   0  -6  12 1564.88 173.110   1
  -6   6 -12 1565.69 174.552   1
  -6   0  12 1732.48 167.835   1
   6   0 -12 1657.17 170.796   1
   6  -6 -12 1664.42 160.498   1
   0  -6 -13 228.060 42.0453   1
   0   6  13 179.900 44.1363   1
  -6   0 -13 254.428 55.3732   1
   6   0  13 170.835 50.3643   1
  -6   6  13 273.098 35.8690   1
  -6   6 -13 339.971 58.4980   1
   0   6 -13 199.504 48.4125   1
   0  -6  13 134.391 43.7427   1
   6  -6  13 370.666 60.6772   1
   6   0 -13 273.547 43.7275   1
  -6   0  13 215.219 43.4561   1
  -6   0 -13 254.149 54.3061   1
   0  -6 -13 191.813 42.1129   1
   6  -6  13 259.298 54.8044   1
  -6   6  13 244.171 35.3312   1
   0   6  13 204.923 44.0734   1
   6   0  13 226.553 51.5305   1
  -6   6 -13 236.534 51.9527   1
   0   6 -13 188.379 47.1274   1
   0  -6  13 188.471 48.8845   1
   6   0 -13 181.632 43.2635   1
  -6   0  13 275.193 43.4268   1
   0  -6 -14 2288.33 254.192   1
  -6   0 -14 2467.28 263.594   1
   0   6  14 2675.55 258.440   1
  -6   6 -14 2706.10 267.349   1
   6   0 -14 2542.16 255.076   1
   0   6 -14 2940.34 265.088   1
  -6   6  14 2659.50 248.466   1
   0  -6  14 2631.07 259.981   1
  -6   0  14 2828.81 256.552   1
   6   0  14 2388.26 262.545   1
  -6   6  14 2414.56 247.543   1
   0  -6 -14 2189.23 254.175   1
   0   6  14 2468.33 255.408   1
  -6   0  14 2706.34 255.231   1
   0  -6  14 2671.16 262.915   1
   0   6 -14 2439.34 260.810   1
  -6   6 -14 2152.18 259.546   1
   6   0 -14 2430.63 255.900   1
   6  -6 -15 355.000 47.8781   1
  -6   6 -15 299.431 65.4469   1
   0  -6 -15 395.820 57.4964   1
   6   0  15 297.304 65.0874   1
   0   6  15 377.248 59.2934   1
  -6   0 -15 298.120 64.1795   1
  -6   6  15 359.921 48.1110   1
   6   0 -15 304.126 54.4251   1
  -6   0  15 278.076 52.5393   1
   0   6 -15 415.969 66.9497   1
   0  -6  15 394.190 61.9221   1
   6   0  15 528.633 72.4675   1
   0  -6 -15 284.975 54.2436   1
  -6   6  15 258.884 45.8668   1
  -6   0 -15 415.867 66.9764   1
   0   6  15 261.721 52.5185   1
   6  -6 -15 312.768 47.4547   1
   6   0 -15 364.863 58.3461   1
   0  -6  15 209.684 59.3110   1
  -6   6 -15 303.468 62.2063   1
  -6   0  15 359.412 54.7128   1
   0   6 -15 384.946 66.1144   1
  -6   0 -16 2189.99 229.101   1
   6  -6 -16 2182.14 211.952   1
   0  -6 -16 2047.22 220.033   1
  -6   6 -16 2176.83 231.081   1
   0   6  16 1831.97 218.722   1
   6   0  16 2286.35 230.972   1
   0   6 -16 2051.12 225.776   1
  -6   6  16 2180.53 211.851   1
  -6   0  16 2026.28 216.333   1
   0  -6  16 2230.62 224.448   1
   0   6  16 2029.49 218.269   1
   6  -6  16 2400.22 233.149   1
   0  -6 -16 1996.58 218.820   1
   6   0  16 1998.92 225.369   1
  -6   6  16 2192.69 211.758   1
  -6   0 -16 2078.33 227.523   1
   0   6 -16 2352.62 226.760   1
   6  -6 -16 1836.02 210.294   1
   0  -6  16 2353.50 228.804   1
  -6   6 -16 2219.99 228.090   1
  -6   0  16 2160.30 218.248   1
   0  -6 -17 6.32941 38.4439   1
   0   6  17-6.70484 37.1771   1
   6   0  17-8.91635 47.4117   1
  -6   0 -17 8.84891 49.0553   1
  -6   6 -17-18.4828 43.4745   1
   6  -6 -17 25.3335 27.5137   1
   0  -6  17 7.52044 38.2172   1
   6  -6  17 36.5244 51.1221   1
   0   6 -17 16.4724 43.3192   1
  -6   6  17 8.53120 25.7065   1
  -6   0  17 44.4290 34.8417   1
  -6   6  17 20.7865 28.2424   1
   6  -6  17 27.1359 49.6398   1
  -6   0 -17 67.8127 46.5205   1
   6   0  17-26.2359 47.9943   1
   0  -6 -17-25.6460 40.8411   1
   0   6  17-6.38146 32.8184   1
   0   6 -17 7.83873 41.6854   1
  -6   0  17 11.8058 34.6412   1
  -6   6 -17 17.2170 39.9333   1
   6  -6 -17 37.5268 26.9742   1
   0  -6  17-33.1314 49.0262   1
  -6   0 -18 222.086 65.6578   1
  -6   6 -18 301.904 70.6605   1
   0  -6 -18 239.853 54.0137   1
   6   0  18 205.034 62.3122   1
   6  -6 -18 296.934 47.9239   1
  -6   0  18 254.768 50.9587   1
   6   0 -18 312.278 57.8033   1
   0   6 -18 252.581 65.3423   1
   0  -6  18 283.607 62.6262   1
   6  -6  18 305.376 69.8368   1
   6   0  18 229.009 65.8883   1
   0   6  18 268.738 57.0975   1
  -6   0 -18 340.727 64.4295   1
   6  -6  18 182.533 63.0065   1
   6  -6 -18 330.080 48.7543   1
  -6   6 -18 316.989 66.7874   1
   0  -6  18 338.791 67.9835   1
   6   0 -18 289.009 57.5901   1
   0   6 -18 246.198 58.0570   1
   0   6  19 88.6720 43.1892   1
   6  -6 -19 9.84071 33.9232   1
   0  -6 -19 55.7597 42.2045   1
  -6   0 -19-28.9862 53.2029   1
  -6   6 -19 133.699 62.0807   1
   6   0  19 19.3737 56.4876   1
   6   0 -19 66.2037 43.3390   1
   0  -6  19 82.3807 48.0981   1
  -6   0  19 42.3003 36.6605   1
  -6   6  19 39.9657 33.3018   1
   0   6 -19 110.646 58.8846   1
   6  -6  19 69.7799 53.7547   1
   6  -6  19 40.6113 57.0078   1
  -6   6  19 19.2827 33.0329   1
   6   0  19 47.9114 52.7667   1
  -6   0 -19 98.7485 50.9390   1
   0   6  19 49.2631 39.6504   1
   6  -6 -19-9.73948 31.7979   1
   6   0 -19 20.2315 41.8647   1
  -6   0  19 138.198 40.8513   1
   0  -6  19 54.1166 48.6748   1
   0   6 -19 59.0299 46.0147   1
  -6   6 -19 38.0010 48.4676   1
  -6   0 -20 1098.30 183.584   1
   6   0  20 1719.24 191.345   1
   6  -6 -20 1512.49 173.409   1
   0   6  20 1477.77 180.751   1
  -6   6 -20 1981.87 201.632   1
  -6   0  20 1755.82 179.485   1
   0  -6  20 1832.43 189.256   1
  -6   6  20 1592.76 174.279   1
   0   6 -20 1520.76 188.630   1
   6  -6  20 1626.10 193.753   1
   6   0 -20 1685.37 180.248   1
   0   6  20 1608.95 181.732   1
  -6   0 -20 1672.30 189.524   1
   6  -6  20 1759.31 197.532   1
  -6   6  20 1551.75 173.092   1
   6   0  20 1711.05 194.761   1
  -6   0  20 1818.14 181.073   1
   6  -6 -20 1817.57 175.699   1
  -6   6 -20 1618.09 190.725   1
   0   6 -20 1910.57 191.760   1
   6   0 -20 1655.02 183.125   1
   0  -6  20 1369.08 185.525   1
   3   4   0 3848.17 385.450   1
  -7   3   0 4049.53 384.203   1
   7  -3   0 4073.28 385.238   1
   7  -4   0 4310.27 384.735   1
  -7   4   0 4360.12 384.729   1
   4   3   0 3512.74 384.475   1
   3  -7   0 3564.84 386.362   1
  -3   7   0 3625.39 386.839   1
  -4   7   0 3768.52 385.214   1
   4  -7   0 3917.40 386.261   1
  -7   4   0 4228.59 384.502   1
   7  -4   0 4228.68 384.276   1
  -7   3   0 4169.98 385.080   1
  -3  -4   0 4191.87 386.728   1
   7  -3   0 4146.12 384.300   1
   4   3   0 4103.24 386.352   1
   3  -7   0 3773.30 388.005   1
  -4   7   0 4060.37 387.583   1
   4  -7   0 4073.04 386.813   1
  -3  -4   0 4596.16 389.376   1
  -3   7   0 3928.71 387.521   1
   7  -4  -1 3655.09 350.810   1
   7  -3   1 3534.49 353.769   1
  -7   4   1 3836.94 350.786   1
   3   4   1 3608.23 353.277   1
   7  -4   1 3617.76 353.498   1
  -3  -4  -1 3650.24 354.737   1
  -7   3   1 4148.55 351.269   1
   4   3  -1 3542.45 353.295   1
   4   3   1 3752.78 353.315   1
   3   4  -1 4146.34 356.412   1
   7  -3  -1 3690.07 351.734   1
  -7   3  -1 3464.13 353.346   1
  -7   4  -1 3540.76 353.022   1
   4  -7   1 3028.33 353.527   1
   3  -7  -1 3892.47 354.302   1
  -4   7   1 3612.81 353.604   1
  -4   7  -1 3656.18 353.778   1
  -3   7   1 4002.97 355.993   1
  -3   7  -1 3914.59 356.580   1
   3  -7   1 3989.59 357.881   1
   4  -7  -1 3537.13 353.459   1
   3   4  -1 3695.42 356.494   1
  -3  -4  -1 3737.06 353.725   1
  -7   4  -1 3666.40 353.389   1
   7  -3  -1 3680.13 350.535   1
   4   3   1 3971.65 354.355   1
   7  -3   1 4072.08 354.348   1
   7  -4   1 3648.16 353.138   1
  -7   3  -1 3725.95 353.891   1
  -7   4   1 3269.76 349.981   1
  -7   3   1 3774.96 351.692   1
   7  -4  -1 3933.32 350.701   1
   3  -7  -1 3849.63 356.179   1
   3  -7   1 4368.27 359.345   1
   4  -7  -1 3337.61 353.729   1
  -4   7   1 3243.82 352.725   1
  -4   7  -1 3291.90 355.461   1
   4  -7   1 4022.65 355.607   1
  -3   7   1 3440.21 353.356   1
  -3   7  -1 3250.58 356.098   1
   7  -4   2 7240.82 675.036   1
  -7   3  -2 5836.43 673.148   1
   7  -3  -2 6859.21 670.125   1
  -4  -3  -2 7639.74 674.163   1
   7  -3   2 7304.49 675.419   1
   4   3  -2 7872.11 675.643   1
  -7   3   2 7589.68 669.785   1
   7  -4  -2 7917.27 670.069   1
  -7   4   2 6958.28 668.862   1
  -3  -4  -2 7240.28 673.776   1
   3   4   2 7391.95 673.775   1
  -7   4  -2 7587.76 674.985   1
   4  -7   2 6638.01 674.524   1
  -4   7  -2 7702.03 675.419   1
   3  -7   2 6385.82 675.981   1
  -4   7   2 7062.54 673.198   1
  -3   7   2 7036.57 674.063   1
   4   3  -2 6856.93 675.607   1
   3   4  -2 6673.96 675.773   1
  -3   7  -2 6528.25 674.492   1
   4  -7  -2 7200.63 672.041   1
   4   3   2 7184.01 673.829   1
   7  -3   2 7420.85 674.861   1
  -4  -3   2 7679.76 675.248   1
   3   4   2 6452.13 672.760   1
   7  -4   2 6849.66 673.584   1
   7  -4  -2 7531.92 669.001   1
  -4  -3  -2 6976.69 674.257   1
  -7   3  -2 6777.84 674.268   1
  -7   4   2 6362.24 668.884   1
   7  -3  -2 7178.20 669.208   1
  -3  -4  -2 6664.31 673.436   1
  -7   4  -2 7126.82 674.268   1
  -7   3   2 7449.13 670.535   1
  -3   7  -2 7688.22 679.474   1
  -3   7   2 7336.54 673.313   1
  -4  -3   2 6645.91 674.923   1
   3  -7   2 7437.09 677.154   1
   3   4  -2 7869.84 677.131   1
   4  -7  -2 7087.69 673.888   1
  -4   7  -2 6709.17 676.185   1
   3  -7  -2 7230.37 674.426   1
  -4   7   2 6931.56 671.806   1
   4  -7   2 6622.88 674.149   1
   7  -3   3 3323.90 329.524   1
  -4  -3  -3 3408.20 327.135   1
  -7   3   3 3267.24 321.358   1
   3   4   3 3738.22 329.376   1
  -7   4   3 3739.28 320.677   1
  -3  -4  -3 3553.45 327.259   1
   4   3   3 3454.26 328.416   1
  -7   4  -3 3425.51 329.524   1
   7  -4  -3 3599.99 321.777   1
  -7   3  -3 3815.62 330.958   1
   7  -4   3 3456.62 329.678   1
   7  -3  -3 3077.53 321.743   1
  -3   7  -3 3346.08 328.915   1
  -4   7  -3 2901.80 327.539   1
  -4   7   3 3507.26 325.827   1
  -3   7   3 3447.84 326.358   1
   4  -7   3 3384.70 329.153   1
   3   4  -3 3235.85 330.039   1
   4   3  -3 3225.31 329.085   1
   3  -7   3 3474.74 330.717   1
  -7   4   3 3205.49 321.189   1
   7  -4  -3 3426.61 320.480   1
  -4  -3  -3 3344.89 328.416   1
   7  -3  -3 3561.81 321.604   1
  -3  -4  -3 3386.92 327.988   1
   7  -3   3 3336.11 328.967   1
   3   4   3 3435.71 327.197   1
  -7   3  -3 3475.43 329.450   1
   4   3   3 3319.53 327.159   1
  -7   4  -3 3588.80 329.583   1
   3  -7  -3 3471.46 324.722   1
   7  -4   3 3571.99 329.028   1
  -7   3   3 3279.07 322.152   1
  -4  -3   3 3199.35 329.643   1
  -4  -3   3 3455.25 329.933   1
   4  -7  -3 3161.61 324.927   1
  -4   7   3 3092.43 323.991   1
  -3  -4   3 3315.87 330.619   1
   3   4  -3 3209.03 328.949   1
   4  -7   3 3568.61 329.002   1
   4   3  -3 3535.40 329.383   1
  -4   7  -3 3878.33 332.266   1
  -3   7  -3 3296.90 331.999   1
   3  -7   3 3282.12 329.524   1
   3  -7  -3 3154.68 325.517   1
  -3   7   4 668.410 75.3496   1
  -7   3  -4 697.671 81.9650   1
   7  -3   4 848.823 84.5082   1
   7  -4   4 818.738 83.6737   1
  -3  -4  -4 657.663 78.9730   1
   4   3   4 796.872 82.3286   1
  -4   7   4 722.189 74.7552   1
  -7   4  -4 794.212 83.2128   1
  -4  -3   4 647.805 81.1575   1
  -3  -4   4 669.501 81.9302   1
   4   3  -4 626.092 81.9130   1
  -4   7  -4 733.497 81.8155   1
   3   4  -4 705.531 84.2501   1
  -3   7  -4 674.730 81.2069   1
   4  -7   4 765.148 81.9263   1
   3  -7   4 677.165 81.9364   1
  -4   7   4 776.358 76.9399   1
  -7   4  -4 671.101 81.2556   1
   7  -3   4 629.909 80.9951   1
   4  -7  -4 781.227 75.0053   1
  -7   3  -4 654.654 81.1912   1
  -4  -3  -4 780.124 82.4077   1
   4   3   4 677.675 80.6167   1
   7  -3  -4 863.569 75.3680   1
   7  -4   4 609.351 80.4403   1
  -7   3   4 722.289 73.2204   1
  -3  -4  -4 651.846 80.4555   1
   4  -7   4 648.137 80.4531   1
  -4   7  -4 934.276 86.2390   1
  -7   3   4 764.158 74.2735   1
   4   3  -4 792.843 82.7263   1
   3   4  -4 710.438 82.6863   1
   3  -7   4 725.952 81.8680   1
   3  -7  -4 947.071 80.1613   1
  -3   7  -4 758.495 84.8871   1
  -3  -4   4 780.867 85.9441   1
  -4  -3   4 777.698 84.3146   1
   4  -7  -4 663.705 75.8108   1
  -7   3  -5 16.7216 22.3275   1
  -4  -3  -5 41.8281 20.9186   1
   4   3   5 26.9499 21.4468   1
  -3  -4  -5 27.4104 20.3901   1
   7  -3  -5 8.23551 9.98715   1
   7  -3   5 38.2987 25.7101   1
   7  -4   5-4.12703 18.9851   1
   3  -7  -5 27.8466 16.3349   1
  -3   7   5 35.3709 13.7810   1
  -4   7   5 17.8128 11.4271   1
  -7   4  -5 41.7223 22.5229   1
   4  -7  -5 41.9883 14.5107   1
   3   4  -5 59.9822 24.5426   1
   4  -7   5-3.79066 18.2014   1
  -4   7  -5-3.93294 19.8564   1
  -4  -3   5 14.9702 22.4442   1
   3  -7   5 71.2381 24.7158   1
  -3  -4   5 45.7224 24.0377   1
   7  -3  -5 13.6194 12.2307   1
   4   3  -5 4.04133 22.2780   1
   7  -4   5 15.9459 19.1287   1
   4   3   5 31.6552 19.4183   1
   4  -7  -5 12.2282 11.5080   1
  -3   7   5 21.0707 17.1404   1
   7  -3   5-4.01178 22.7773   1
  -3  -4  -5 61.6049 24.5286   1
   3  -7  -5 53.4782 14.8263   1
  -7   3   5 25.1004 10.3358   1
  -7   3  -5-8.23193 23.8048   1
  -4  -3  -5 42.6323 22.2202   1
  -7   4  -5 27.8824 20.3480   1
  -7   3   5 3.16648 11.8407   1
  -4  -3   5 4.32750 24.0811   1
  -4   7  -5 15.9065 18.5660   1
   3   4  -5 4.17526 23.0094   1
   4   3  -5 25.6252 22.3300   1
   4  -7   5 3.86977 19.3045   1
  -3  -4   5 51.8523 26.2143   1
   3  -7   5 42.1959 18.6598   1
   3  -7  -6 1512.00 158.349   1
   4  -7  -6 1667.94 157.898   1
   7  -3   6 1533.97 167.629   1
  -4   7   6 1613.62 157.913   1
  -7   3  -6 1600.35 168.235   1
  -4  -3  -6 1524.73 165.107   1
  -3   7   6 1630.84 159.331   1
  -3  -4  -6 1780.29 165.743   1
   7  -4   6 1502.35 166.895   1
  -7   4  -6 1622.02 168.173   1
   3   4   6 1424.57 164.617   1
   3   4  -6 1768.09 168.755   1
   4  -7   6 2023.67 169.675   1
   4   3  -6 1488.82 165.638   1
   7  -3  -6 1376.48 156.993   1
   3  -7   6 1816.18 167.987   1
  -3  -4   6 1744.58 168.557   1
  -4  -3   6 1782.74 168.354   1
   7  -4   6 1696.91 167.995   1
  -7   4  -6 1467.79 166.092   1
  -7   3  -6 1467.75 167.316   1
   7  -3   6 1611.06 167.954   1
  -4   7   6 1695.50 158.344   1
   4  -7  -6 1607.23 158.020   1
   3  -7  -6 1638.19 159.299   1
  -3   7   6 1584.87 158.828   1
   3   4   6 1465.49 163.653   1
  -4  -3  -6 1727.72 168.189   1
  -3  -4  -6 1644.59 166.791   1
  -7   3   6 1410.13 157.656   1
   4  -7   6 1635.56 166.796   1
  -4  -3   6 1941.13 170.801   1
   4   3  -6 1830.93 168.861   1
   3   4  -6 2196.50 172.572   1
  -3  -4   6 1730.08 170.974   1
   3  -7   6 1899.46 168.322   1
  -4  -3  -7 304.413 45.9753   1
  -3   7   7 275.039 38.4721   1
   7  -3   7 297.687 50.3951   1
  -7   3  -7 300.888 49.9497   1
  -7   4  -7 334.789 49.5248   1
   4  -7  -7 317.029 36.5709   1
   3   4   7 288.863 46.0457   1
   3  -7  -7 226.371 36.4760   1
  -4   7   7 288.219 37.3698   1
  -3  -4  -7 292.172 45.0430   1
   7  -3  -7 330.819 35.8653   1
   3  -7   7 288.981 46.3442   1
   4  -7   7 439.060 51.8135   1
   4   3  -7 362.613 48.5608   1
   3   4  -7 326.260 46.8839   1
  -7   3   7 349.563 37.9536   1
   7  -4  -7 334.254 34.1968   1
  -3   7  -7 216.339 46.4907   1
  -4  -3   7 383.019 50.3413   1
  -7   4   7 369.343 35.1514   1
   7  -4   7 306.436 49.6342   1
  -3  -4   7 335.346 50.9859   1
  -4  -3  -7 293.038 47.1712   1
  -3   7   7 330.376 38.6809   1
  -4   7   7 283.626 36.9546   1
   3   4   7 293.426 45.7564   1
   7  -4   7 309.592 48.6605   1
  -3  -4  -7 278.342 46.6287   1
   3  -7  -7 308.745 39.6683   1
   7  -3   7 349.386 49.4863   1
  -7   4  -7 331.053 48.2557   1
   4  -7  -7 342.480 38.8729   1
  -7   3  -7 379.179 51.4350   1
   4  -7   7 238.809 46.1032   1
  -7   4   7 294.806 33.7077   1
  -7   3   7 373.980 37.8869   1
  -3   7  -7 289.955 48.6301   1
   3   4  -7 440.790 53.9174   1
  -4  -3   7 328.709 50.5815   1
   4   3  -7 325.487 49.5447   1
   3  -7   7 296.710 47.7588   1
   7  -4  -7 320.084 34.4910   1
  -3  -4   7 293.840 48.9548   1
   7  -3  -7 295.258 36.6036   1
  -3   7   8 7337.39 729.637   1
   3   4   8 7244.24 735.743   1
  -3  -4  -8 7835.47 735.280   1
  -4   7   8 7180.27 727.952   1
   7  -3   8 8239.46 740.742   1
   4   3   8 7518.49 737.726   1
   3  -7  -8 8346.54 728.357   1
   4  -7  -8 8331.49 726.926   1
  -4  -3  -8 7357.16 735.991   1
   7  -4   8 7726.20 738.808   1
   7  -3  -8 7505.28 726.473   1
  -3   7  -8 7194.47 737.865   1
   4   3  -8 7489.94 734.604   1
  -7   4   8 8438.66 726.409   1
  -3  -4   8 7697.63 737.893   1
   3  -7   8 7848.10 737.154   1
  -7   3   8 8509.92 728.314   1
   7  -4  -8 6565.17 724.503   1
  -4  -3   8 7985.64 737.800   1
   4  -7   8 6833.24 736.639   1
   3   4  -8 7899.41 735.468   1
  -3  -4  -8 7783.28 736.568   1
   4  -7  -8 6866.08 727.706   1
   4   3   8 7558.92 736.201   1
  -4  -3  -8 7412.14 736.560   1
   7  -4   8 7810.15 738.592   1
  -4   7   8 7420.59 726.587   1
   3   4   8 7787.58 735.633   1
   7  -3   8 8023.75 738.583   1
  -3   7   8 7464.82 727.939   1
   3  -7  -8 7709.02 729.953   1
  -3   7  -8 7675.81 737.529   1
   3  -7   8 8033.88 737.922   1
  -7   4   8 7422.75 724.955   1
   7  -4  -8 7755.56 725.776   1
   7  -3  -8 8384.95 728.187   1
  -4  -3   8 8013.72 737.703   1
  -7   3   8 9377.23 727.840   1
   4   3  -8 6649.22 735.771   1
  -3  -4   8 8045.97 738.276   1
   4  -7   8 7445.01 737.376   1
   3   4  -8 8346.19 740.376   1
  -3   7   9 1333.49 130.805   1
   7  -4   9 1170.41 138.847   1
   4   3   9 1415.09 140.899   1
  -4  -3  -9 1166.75 137.062   1
   4  -7  -9 1247.84 127.728   1
   7  -3   9 1190.40 140.097   1
   3  -7  -9 1437.99 129.965   1
  -4   7   9 1124.15 128.046   1
  -3  -4  -9 1340.52 137.532   1
   3   4   9 1266.20 138.094   1
   4  -7   9 1099.62 137.899   1
  -4   7  -9 883.880 135.547   1
  -4  -3   9 1147.21 137.259   1
  -3   7  -9 1350.32 140.605   1
   3   4  -9 1410.98 137.998   1
   4   3  -9 1093.33 132.996   1
   7  -4  -9 1314.31 125.734   1
  -3  -4   9 1553.48 142.611   1
  -7   3   9 1488.73 130.295   1
   7  -3  -9 1393.88 127.797   1
   3  -7   9 1534.85 141.821   1
  -7   4   9 1165.65 126.108   1
  -4   7   9 1197.10 127.438   1
  -3   7   9 1475.06 130.118   1
  -4  -3  -9 1176.95 138.312   1
   7  -3   9 1255.35 139.000   1
   3  -7  -9 1340.56 131.108   1
   4   3   9 1202.96 137.118   1
  -3  -4  -9 1456.19 139.886   1
   7  -4   9 1283.04 140.418   1
   4  -7  -9 1186.74 128.577   1
   3   4   9 1238.79 136.463   1
  -3  -4   9 1333.59 139.169   1
  -7   4   9 1173.60 124.997   1
   3   4  -9 1197.15 139.578   1
   3  -7   9 1422.40 141.336   1
  -7   3   9 1392.41 128.133   1
   4  -7   9 1052.40 136.391   1
   4   3  -9 1257.72 139.190   1
  -4   7  -9 1113.64 136.032   1
   7  -4  -9 1261.23 126.933   1
   7  -3  -9 1131.93 128.228   1
  -3   7  -9 1557.14 141.050   1
  -4  -3   9 1272.07 137.216   1
   4  -7 -10 2268.83 237.931   1
  -4   7  10 2399.69 239.770   1
   3  -7 -10 2256.24 239.236   1
  -3   7  10 2513.54 241.913   1
  -4  -3 -10 2560.04 249.561   1
  -3  -4 -10 2416.04 247.695   1
   7  -3  10 2415.71 252.671   1
  -7   3 -10 2891.04 255.260   1
   3   4  10 2546.15 249.656   1
   7  -4  10 2777.19 254.089   1
   4   3  10 2475.38 250.297   1
  -7   3  10 2592.33 240.219   1
  -4   7 -10 2436.31 250.184   1
   7  -3 -10 2493.17 238.868   1
  -7   4  10 2522.37 237.411   1
   7  -4 -10 2602.09 237.307   1
  -3  -4  10 2304.77 248.491   1
   3   4 -10 2554.67 247.281   1
  -4  -3  10 2292.33 248.057   1
   4  -7  10 2400.84 249.983   1
   4   3 -10 2540.17 246.398   1
   3  -7  10 2217.32 249.385   1
  -3   7 -10 2501.89 252.756   1
   3  -7 -10 2457.31 241.397   1
  -7   3 -10 2583.94 252.004   1
  -7   4 -10 2677.19 251.751   1
  -3  -4 -10 2122.94 246.515   1
  -4  -3 -10 2395.51 249.080   1
   4  -7 -10 2233.16 238.768   1
   3   4  10 2783.72 249.759   1
  -3   7  10 2452.78 240.295   1
  -4   7  10 2267.69 237.974   1
   4   3  10 2303.36 247.564   1
   7  -3  10 2760.99 253.345   1
   7  -4  10 2373.98 250.318   1
  -3  -4  10 2514.35 247.683   1
   7  -3 -10 2862.66 241.877   1
   7  -4 -10 2257.48 237.437   1
   4   3 -10 2515.48 250.988   1
   4  -7  10 2222.57 248.109   1
   3  -7  10 2106.83 248.201   1
  -7   4  10 2695.84 237.135   1
  -7   3  10 2558.19 238.652   1
  -4  -3  10 2324.70 245.900   1
  -4   7 -10 2409.47 248.932   1
  -3   7 -10 2587.01 250.153   1
   3   4 -10 2451.15 250.890   1
   3  -7 -11 3717.71 362.019   1
  -4  -3 -11 3851.46 372.047   1
  -3  -4 -11 3877.27 370.748   1
  -4   7  11 3582.49 361.912   1
   7  -3  11 3721.66 374.866   1
  -3   7  11 3429.38 363.063   1
  -7   3 -11 3260.67 372.029   1
   4   3  11 3706.80 373.221   1
   3   4  11 3254.32 369.486   1
  -7   4 -11 3144.32 371.656   1
   4  -7 -11 3940.76 361.564   1
  -7   3  11 4032.62 362.354   1
  -3  -4  11 3587.79 371.278   1
  -4   7 -11 3693.41 372.677   1
   3   4 -11 3894.55 370.286   1
   7  -4  11 3560.18 373.821   1
   7  -3 -11 3712.58 360.874   1
  -4  -3  11 3914.78 371.256   1
   4  -7  11 3771.40 372.682   1
  -7   4  11 3968.49 359.596   1
   4   3 -11 4156.92 369.964   1
  -3   7 -11 3412.20 372.915   1
   7  -4 -11 3753.66 359.392   1
  -3  -4 -11 3567.35 369.916   1
   3  -7 -11 3346.32 362.279   1
  -4  -3 -11 3992.29 372.709   1
  -7   4 -11 3940.50 373.477   1
   7  -3  11 3696.32 373.275   1
   4   3  11 4110.17 373.000   1
   3   4  11 3858.61 371.052   1
   4  -7 -11 3272.86 360.843   1
  -4   7  11 4087.34 361.931   1
   7  -4  11 3638.67 373.959   1
  -7   4  11 3767.00 358.795   1
  -7   3 -11 3803.73 373.384   1
  -3   7  11 3598.08 362.092   1
   4  -7  11 3526.56 372.512   1
   7  -3 -11 3791.50 362.859   1
   4   3 -11 3849.47 373.247   1
  -3   7 -11 4017.77 373.234   1
   7  -4 -11 3995.48 360.491   1
  -4  -3  11 3658.88 368.384   1
  -7   3  11 3858.94 361.240   1
  -4   7 -11 3960.71 372.837   1
   3   4 -11 4187.67 375.511   1
  -3  -4  11 4012.17 370.180   1
  -4   7  12 236.490 35.2557   1
   4  -7 -12 78.5565 27.8859   1
   3  -7 -12 199.029 34.0808   1
  -7   4 -12 149.924 46.5603   1
   4   3  12 200.901 43.8628   1
  -3   7  12 86.2845 29.5921   1
  -4  -3 -12 172.672 43.5975   1
  -3  -4 -12 289.238 45.4530   1
   3   4  12 172.414 43.2708   1
  -7   3 -12 226.920 50.7336   1
  -4  -3  12 166.643 42.6389   1
   7  -4 -12 189.065 28.9687   1
  -3   7 -12 140.595 43.3007   1
  -3  -4  12 218.606 42.4689   1
   7  -4  12 109.794 39.7971   1
   7  -3 -12 148.134 28.9029   1
  -4   7 -12 80.8646 41.2516   1
   4   3 -12 194.011 42.0250   1
   7  -3  12 148.745 44.5293   1
  -7   4  12 171.300 27.9331   1
  -7   3  12 161.492 29.9475   1
   3   4 -12 143.490 39.5117   1
   3   4  12 127.388 40.2056   1
  -4   7  12 96.6638 27.7261   1
  -3   7  12 189.821 33.1456   1
   4  -7 -12 117.534 29.5673   1
  -3  -4 -12 153.554 40.3847   1
   7  -4  12 34.8386 38.4415   1
  -4  -3 -12 203.291 45.6469   1
   7  -3  12 197.550 44.9412   1
   3  -7 -12 150.127 32.0320   1
   4   3  12 55.5336 36.6249   1
  -7   3 -12 145.309 43.7088   1
   3   4 -12 158.396 45.7724   1
   4   3 -12 158.935 41.6493   1
  -7   3  12 68.8168 25.5302   1
  -7   4 -12 146.030 39.1478   1
  -7   4  12 171.467 28.1593   1
  -3   7 -12 109.722 38.0886   1
   7  -4 -12 134.987 26.9012   1
  -3  -4  12 187.165 41.9408   1
  -4   7 -12 154.968 41.5884   1
  -4  -3  12 114.180 36.5660   1
   7  -3 -12 114.604 28.8180   1
   4  -7 -13 1996.76 202.707   1
  -4  -3 -13 2082.15 215.191   1
  -3  -4 -13 2299.85 215.108   1
   4   3  13 1898.57 214.182   1
   7  -3  13 1794.00 214.937   1
   3  -7 -13 2092.72 205.370   1
  -7   4 -13 1970.25 217.976   1
  -3   7  13 1867.38 204.261   1
  -4   7  13 1691.72 202.752   1
  -7   3 -13 1902.09 217.488   1
   3   4  13 1920.79 212.071   1
   7  -4  13 2115.90 218.448   1
   7  -3 -13 2018.71 202.733   1
  -3  -4  13 2125.56 213.383   1
  -4  -3  13 2300.78 214.466   1
   3  -7  13 1797.04 212.407   1
   4   3 -13 2172.39 211.511   1
  -7   3  13 1876.38 202.220   1
  -7   4  13 2025.21 200.463   1
  -3   7 -13 2045.20 215.700   1
   3   4 -13 1982.82 210.945   1
  -4   7 -13 2139.11 216.808   1
   3  -7 -13 1866.89 203.534   1
   4   3  13 2046.50 214.258   1
  -3  -4 -13 1665.29 209.010   1
  -7   4  13 2050.73 200.608   1
  -4   7  13 2319.33 204.354   1
   4  -7 -13 2073.29 203.907   1
   7  -3  13 2148.59 217.147   1
  -7   3 -13 2350.86 217.768   1
   7  -4  13 2037.28 216.745   1
  -3   7  13 2103.77 205.033   1
  -4  -3 -13 2196.07 215.762   1
  -3  -4  13 2016.49 211.585   1
  -4  -3  13 2051.53 211.217   1
   4   3 -13 2363.47 218.178   1
  -7   3  13 2104.64 202.500   1
  -4   7 -13 2239.59 216.907   1
   3  -7  13 1914.56 214.374   1
  -3   7 -13 2095.71 213.876   1
   3   4 -13 1987.98 213.956   1
  -7   4 -13 2061.59 214.532   1
  -4  -3 -14 640.022 84.0372   1
   4  -7 -14 620.192 70.7716   1
  -7   4 -14 641.749 86.7920   1
   3   4  14 596.781 82.8439   1
  -4   7  14 663.671 73.3340   1
   3  -7 -14 625.474 73.2193   1
  -3   7  14 533.841 72.3209   1
   4   3  14 672.351 87.9144   1
  -3  -4 -14 580.281 80.4624   1
  -7   3 -14 576.697 87.1679   1
   3   4 -14 625.997 82.5484   1
  -7   4  14 501.016 66.7159   1
   3  -7  14 568.097 82.9801   1
  -3   7 -14 793.026 88.9892   1
   4   3 -14 646.544 79.9111   1
  -3  -4  14 611.726 81.9739   1
  -4  -3  14 673.098 83.2042   1
  -7   3  14 470.216 67.3134   1
  -4   7 -14 659.057 87.0776   1
   3  -7 -14 523.303 75.0718   1
  -3   7  14 626.943 73.3385   1
  -3  -4 -14 507.399 79.2266   1
  -4  -3 -14 701.800 87.9164   1
  -4   7  14 632.612 71.9887   1
   4   3  14 689.965 86.8937   1
   3   4  14 589.392 82.4246   1
  -7   4  14 537.959 68.2192   1
  -3   7 -14 645.370 85.4473   1
   4   3 -14 608.225 82.3577   1
  -7   4 -14 667.578 87.1668   1
  -7   3  14 534.961 68.6591   1
  -4   7 -14 669.956 86.6221   1
  -7   3 -14 686.783 86.5999   1
   3   4 -14 646.609 83.1463   1
   3  -7  14 507.354 80.7860   1
  -4  -3  14 734.398 83.7875   1
  -3  -4  14 543.845 79.9986   1
  -4  -3 -15-14.4603 38.4582   1
   3   4  15 36.2021 39.3401   1
  -3  -4 -15-13.6759 36.3749   1
   3  -7 -15 26.9587 28.6420   1
  -7   4 -15 8.43073 40.2167   1
  -3   7  15-4.84779 26.6321   1
  -4   7  15 17.6143 26.0934   1
   7  -4 -15-11.1303 24.3673   1
   4   3  15-30.2192 47.7581   1
  -7   3 -15 33.7961 42.4242   1
  -3   7 -15-7.97820 40.0626   1
  -7   3  15-3.66928 24.9434   1
   7  -3 -15 27.5316 25.4569   1
  -3  -4  15 52.1256 36.8511   1
  -4   7 -15 16.0998 40.9116   1
   4   3 -15-19.2068 36.2106   1
   4  -7  15 7.55784 40.6332   1
   3   4 -15-6.75635 35.9414   1
   3  -7  15 60.6666 42.0497   1
  -4  -3  15-6.21152 33.4041   1
  -7   4  15 72.0001 26.7725   1
   3  -7 -15 9.31960 24.8083   1
  -4  -3 -15 36.4890 39.2368   1
   4   3  15 21.7415 40.5872   1
  -7   4  15-3.65069 23.9785   1
  -4   7  15 37.5153 27.5626   1
  -3   7  15-13.5627 24.3304   1
   3   4  15 6.88402 34.1515   1
  -3  -4 -15 6.92846 34.7979   1
   3  -7  15 38.4693 41.8010   1
   7  -3 -15-16.2715 27.0881   1
   4  -7  15-15.1472 41.1482   1
   4   3 -15 20.5363 37.1967   1
  -7   3 -15 22.7270 40.2938   1
  -3  -4  15 55.2964 39.4634   1
  -7   4 -15 37.5589 40.8128   1
  -7   3  15 26.3531 25.2478   1
  -4   7 -15 14.7105 36.0273   1
  -4  -3  15-19.6858 33.7529   1
  -3   7 -15 42.9264 36.3659   1
   3   4 -15 7.14726 35.4553   1
   7  -4 -15 41.1843 23.7962   1
   7  -4 -16 2038.41 210.664   1
  -4  -3 -16 1907.21 222.406   1
  -7   3 -16 2259.16 230.975   1
   7  -3 -16 2223.16 212.309   1
   4  -7 -16 2186.66 212.696   1
  -3   7  16 2083.81 214.944   1
  -3  -4 -16 1721.94 218.882   1
  -7   4 -16 2123.01 229.088   1
   3   4  16 2139.31 225.248   1
  -4   7  16 1945.73 211.799   1
   4   3  16 2131.04 224.775   1
   4  -7  16 1885.15 222.307   1
  -3  -4  16 2158.54 221.220   1
  -4  -3  16 2222.87 221.263   1
   4   3 -16 2039.53 220.324   1
   3   4 -16 2323.63 224.685   1
   7  -4  16 2273.88 229.166   1
  -3   7 -16 2042.86 226.708   1
  -4   7 -16 2129.59 227.407   1
   3  -7  16 2197.17 225.356   1
   7  -3  16 2001.08 226.265   1
  -7   4  16 2271.68 210.550   1
  -7   3  16 2367.02 212.170   1
   7  -3  16 2236.49 228.188   1
  -4  -3 -16 1981.99 221.897   1
   3   4  16 1912.68 221.288   1
  -7   3 -16 1955.27 222.898   1
   4  -7 -16 2071.71 211.853   1
  -7   3  16 2091.54 211.336   1
   7  -4  16 2007.70 229.422   1
  -3   7  16 2260.12 215.208   1
  -3  -4 -16 2037.35 221.743   1
  -4   7  16 2040.56 212.259   1
   4   3  16 1744.47 220.078   1
  -7   4  16 2150.82 211.574   1
   3  -7  16 1829.89 223.303   1
  -3   7 -16 1881.21 221.530   1
   4   3 -16 1835.37 220.283   1
   7  -3 -16 2210.86 212.290   1
   3   4 -16 2117.68 223.574   1
   7  -4 -16 2132.03 209.629   1
  -3  -4  16 2173.70 222.528   1
  -7   4 -16 2074.54 224.718   1
  -4  -3  16 2229.55 221.892   1
   4  -7  16 1933.35 223.852   1
  -4   7 -16 1947.47 222.761   1
   4  -7 -17 172.122 43.4269   1
  -4  -3 -17 263.995 60.6172   1
   3   4  17 150.786 50.7744   1
   7  -4 -17 192.027 42.0865   1
  -3   7  17 146.746 43.1638   1
  -3  -4 -17 143.450 54.4757   1
  -7   4 -17 177.449 63.6787   1
   4   3  17 241.980 59.0837   1
   3  -7 -17 253.607 47.8262   1
  -7   3 -17 166.842 61.1258   1
  -4  -3  17 289.887 54.0751   1
  -3  -4  17 264.890 54.3016   1
   3  -7  17 217.400 56.5959   1
   7  -4  17 146.326 60.4008   1
  -3   7 -17 292.073 65.2769   1
  -7   3  17 149.940 38.7945   1
   4  -7  17 319.041 62.2539   1
   7  -3 -17 248.437 43.2340   1
  -7   4  17 173.908 38.5450   1
  -4   7 -17 262.966 60.9538   1
  -4   7  17 218.984 43.2683   1
   4   3 -17 334.742 59.7228   1
   7  -3  17 143.267 55.8600   1
   3   4 -17 214.726 56.1878   1
  -3  -4 -17 203.656 53.4594   1
   3   4  17 182.452 51.8029   1
   4  -7 -17 273.900 45.1849   1
  -4   7  17 183.191 43.2159   1
  -7   4  17 210.544 41.6553   1
   3  -7 -17 179.902 45.2248   1
   7  -3  17 233.577 63.0955   1
  -3   7  17 260.408 45.7642   1
   7  -4  17 203.158 63.4502   1
  -4  -3 -17 189.981 53.2582   1
   4   3  17 245.994 57.8897   1
   7  -3 -17 238.722 43.4435   1
  -7   4 -17 250.277 57.9781   1
  -7   3  17 226.406 41.7916   1
   3  -7  17 133.051 54.0157   1
  -3  -4  17 228.156 51.8206   1
  -4  -3  17 245.582 50.8994   1
  -7   3 -17 296.420 60.4973   1
  -3   7 -17 165.787 54.9077   1
  -4   7 -17 294.418 58.7524   1
   4  -7  17 158.948 56.2394   1
   4   3 -17 273.525 61.3886   1
   3   4 -17 245.107 56.4494   1
   7  -4 -17 224.991 41.4769   1
  -3   7  18 125.220 40.3120   1
   3  -7 -18 49.3254 35.8839   1
   4  -7 -18 66.7430 33.9146   1
   3   4  18 75.0246 52.1752   1
  -7   3 -18 58.3186 51.9860   1
  -3  -4 -18 86.8285 45.4041   1
   7  -4 -18 33.9088 34.0190   1
  -7   4 -18 108.139 57.9445   1
  -4  -3 -18 33.6032 52.5755   1
   4   3  18 79.0407 50.9064   1
  -3   7 -18-27.6576 51.9204   1
   7  -3 -18 157.007 37.6778   1
   7  -4  18 38.4280 50.8357   1
   3   4 -18 55.4738 46.8338   1
   4   3 -18 30.0955 42.5023   1
  -3  -4  18 65.1385 42.4591   1
  -4   7 -18 64.6421 50.4723   1
   3  -7  18 52.5953 47.4498   1
   4  -7  18 26.4232 49.6319   1
  -4   7  18 57.5026 32.5107   1
   7  -3  18 28.0763 50.0792   1
  -4  -3  18 35.0221 41.1165   1
  -3   7  18-5.51743 33.9849   1
   7  -3  18 84.9170 53.6344   1
   4   3  18 41.4099 49.7673   1
   7  -4  18 87.2228 58.6264   1
   3  -7 -18 27.4406 35.1510   1
  -4   7  18 66.8916 34.4632   1
  -3  -4 -18 47.4715 40.5958   1
   3   4  18 55.6010 43.0640   1
  -4  -3 -18 83.4113 46.1212   1
   7  -4 -18 99.9714 32.8248   1
   4  -7 -18 34.8691 33.6218   1
  -3   7 -18 82.7086 44.3392   1
   3  -7  18 43.8503 45.4379   1
   4   3 -18 30.7179 44.6009   1
  -3  -4  18 63.7877 45.8567   1
  -4   7 -18 85.7000 47.8413   1
  -7   3 -18 51.7099 50.4225   1
  -4  -3  18 128.756 44.3966   1
   3   4 -18 55.9124 45.5075   1
  -7   4 -18 43.4421 43.9797   1
   7  -3 -18 63.5772 32.3532   1
   4  -7  18 44.0296 48.6525   1
   4   3  19-54.5218 55.1743   1
  -4  -3 -19 61.6510 47.3317   1
  -3  -4 -19 41.2841 44.8439   1
   3  -7 -19 5.80152 35.2320   1
  -7   3 -19 20.3510 50.4472   1
   7  -4 -19-15.6069 32.8846   1
   7  -3 -19 27.0978 34.7796   1
  -7   4 -19 20.6022 53.5619   1
   3   4  19 43.4843 47.7222   1
   4  -7 -19 32.8427 34.5995   1
  -4   7 -19 68.2758 50.7162   1
   7  -4  19 19.9618 52.4835   1
  -3   7  19-5.97762 35.0706   1
  -4  -3  19-7.24387 39.7521   1
  -3  -4  19-30.0199 43.2336   1
   3  -7  19 9.17590 52.8558   1
   3   4 -19-8.23515 49.1633   1
   4  -7  19-36.8899 50.6054   1
   4   3 -19 47.0184 47.1850   1
  -3   7 -19-19.1415 56.6400   1
   7  -3  19-59.1018 54.0495   1
  -7   4  19-4.80260 32.1725   1
   4   3  19 60.3854 45.8647   1
  -4  -3 -19 17.2801 47.8917   1
  -3   7  19-11.6943 39.1652   1
   3   4  19 57.9107 45.8576   1
  -3  -4 -19 74.6089 45.9514   1
   7  -3  19-9.89682 54.8559   1
  -7   4  19-5.07122 32.0565   1
   3  -7 -19 51.1534 35.6483   1
   7  -4  19-71.2109 65.2699   1
   4   3 -19 15.9766 47.6900   1
   7  -3 -19-5.14334 32.0084   1
  -7   3 -19 36.1287 48.5399   1
   4  -7  19 37.3320 52.2462   1
   3   4 -19-33.1432 46.8381   1
  -3   7 -19 17.3005 44.9806   1
  -3  -4  19 41.8817 44.0487   1
  -4   7 -19-17.9305 51.1624   1
   7  -4 -19-14.0620 30.5292   1
   4  -7 -19 15.5437 30.9391   1
  -4  -3  19 15.9474 43.3067   1
  -7   4 -19 36.6722 49.7911   1
   3  -7  19-45.8446 52.8156   1
  -7   4 -20-32.3317 57.9722   1
   7  -3 -20 23.0307 38.3873   1
  -3  -4 -20 60.1718 51.8208   1
   4   3  20 37.2351 50.6203   1
   3   4  20 35.9527 50.3819   1
   4  -7 -20 75.3674 37.2920   1
  -4  -3 -20 18.3341 49.3313   1
  -7   3 -20 63.7600 57.1640   1
   3  -7 -20 30.7785 38.0858   1
   7  -4 -20 22.1518 37.1840   1
   4  -7  20 38.4225 48.8661   1
  -7   3  20 52.0523 37.2665   1
   7  -3  20 10.3407 56.2167   1
  -4  -3  20-22.5157 46.0226   1
  -4   7 -20 144.342 61.6011   1
  -3   7 -20 40.1019 55.0704   1
   3   4 -20-26.1497 52.5459   1
   7  -4  20-20.8485 60.6526   1
  -7   4  20 46.0878 33.2077   1
  -3  -4  20-7.83581 43.5113   1
   3  -7  20 76.7151 57.7940   1
  -7   3  20 11.3107 36.6517   1
  -3  -4 -20 60.1186 47.6746   1
   7  -3  20 103.487 60.2138   1
   3   4  20 8.61945 51.5209   1
  -7   4  20 32.3139 33.8775   1
  -4  -3 -20 26.7807 51.4859   1
   7  -4  20 74.2503 62.2722   1
   4   3  20 35.9640 52.3312   1
  -7   3 -20 37.7561 49.7014   1
  -4  -3  20 33.0771 47.7039   1
   3  -7  20 48.1108 51.2210   1
  -4   7 -20-18.6006 48.9730   1
   3  -7 -20 17.8747 38.3206   1
  -3   7 -20 9.03141 49.6239   1
   4  -7  20-79.4564 65.1856   1
  -7   4 -20-9.72774 50.6465   1
   7  -4 -20 50.2098 33.5019   1
   4  -7 -20 5.44741 36.0775   1
   3   4 -20-8.66073 49.4918   1
  -3  -4  20 17.4210 39.3118   1
   7  -3 -20 49.3484 35.2811   1
  -5  -2   0 70719.5 7180.21   1
   7  -5   0 79592.1 7179.47   1
   7  -2   0 80544.8 7181.08   1
   2   5   0 81728.2 7182.89   1
  -7   2   0 79190.0 7179.84   1
  -7   5   0 79732.0 7179.59   1
   5   2   0 77442.8 7180.27   1
   2  -7   0 78696.2 7183.15   1
   5  -7   0 73861.3 7180.68   1
  -2   7   0 73727.6 7183.75   1
  -5   7   0 78655.3 7180.49   1
  -5  -2   0 72767.4 7180.36   1
  -7   5   0 76368.9 7178.69   1
   7  -5   0 79083.0 7179.22   1
   7  -2   0 77710.3 7179.77   1
  -7   2   0 73056.7 7180.41   1
   5   2   0 72538.6 7180.46   1
  -2  -5   0 81742.1 7182.77   1
   2  -7   0 75863.9 7184.39   1
  -5   7   0 69695.0 7181.44   1
  -2  -5   0 77822.3 7183.70   1
  -2   7   0 77225.2 7183.03   1
   5  -7   0 78909.1 7180.36   1
   5   2  -1 156.064 26.2280   1
  -7   2  -1 148.942 26.1529   1
  -7   5   1 165.222 21.9926   1
   2   5  -1 149.014 31.4929   1
   2   5   1 189.882 28.8109   1
  -5  -2   1 116.667 29.6644   1
   7  -2  -1 136.244 23.2801   1
   7  -2   1 156.491 26.8322   1
  -7   2   1 174.015 24.0504   1
  -7   5  -1 123.610 24.0731   1
  -2   7  -1 153.141 29.8555   1
   5  -7   1 152.580 25.4701   1
   7  -5  -1 133.241 21.1635   1
   7  -5   1 92.1914 22.9884   1
   2  -7  -1 117.695 27.5790   1
  -5   7   1 107.948 21.5298   1
   2   5  -1 188.746 31.8455   1
  -5   7  -1 96.7141 23.6207   1
   5  -7  -1 175.401 25.5834   1
  -2   7   1 150.250 29.7201   1
   2  -7   1 146.530 29.9124   1
  -7   2  -1 214.942 29.0188   1
   7  -5  -1 160.416 21.3481   1
   5   2  -1 136.141 28.7435   1
   5   2   1 215.914 28.6659   1
  -5  -2   1 138.453 25.5442   1
  -2  -5  -1 154.344 28.7759   1
   7  -2  -1 157.455 22.6076   1
   7  -5   1 153.258 24.8507   1
   7  -2   1 180.479 27.2004   1
  -7   2   1 140.254 23.4833   1
   5  -7  -1 138.737 23.8065   1
   2  -7  -1 131.647 29.4498   1
   2  -7   1 195.563 34.5896   1
  -2   7  -1 135.312 29.9189   1
  -5   7  -1 179.641 28.0228   1
  -7   5   1 120.227 20.2173   1
   5  -7   1 106.692 23.2445   1
  -5   7   1 151.795 26.0937   1
  -2   7   1 117.792 26.8511   1
  -2  -5   1 93.0742 26.8602   1
  -7   5  -1 165.337 24.6265   1
  -5  -2   2 117.151 25.1574   1
  -7   2   2 67.0187 15.8783   1
  -7   2  -2 60.8651 20.4621   1
   5   2  -2 107.522 23.7818   1
   7  -2  -2 71.5002 16.1886   1
  -7   5  -2 58.7779 18.8745   1
  -2  -5  -2 69.3943 24.5561   1
  -7   5   2 36.7078 12.3872   1
   7  -2   2 52.1337 20.5299   1
   5   2   2 83.4266 21.6466   1
   5  -7   2 95.3416 20.6110   1
   2  -7   2 70.2685 25.1594   1
  -5   7  -2 109.566 22.0796   1
   2   5  -2 64.3229 25.6675   1
   7  -5  -2 31.4389 12.2900   1
   5  -7  -2 99.3367 19.9597   1
  -2   7  -2 18.9225 23.1497   1
  -2   7   2 155.974 25.9036   1
   7  -5   2 47.7256 17.7295   1
  -5   7   2 146.295 19.4880   1
  -2  -5   2 78.3841 26.7178   1
  -7   2  -2 66.8973 22.8739   1
  -7   2   2 89.3207 17.9654   1
   7  -2   2 72.0081 21.0086   1
   5   2   2 113.409 23.2684   1
   7  -2  -2 17.4458 14.6006   1
  -2  -5  -2 58.6963 20.3689   1
   7  -5   2 41.9869 17.6845   1
   7  -5  -2 58.2892 13.1779   1
   2   5  -2 179.348 30.5291   1
   2  -7   2 55.1590 24.4166   1
   5  -7  -2 112.076 19.7826   1
  -7   5   2 33.4735 11.8601   1
   2  -7  -2 75.1704 21.4273   1
  -5   7   2 72.1436 18.7876   1
   5  -7   2 121.577 21.6896   1
  -5   7  -2 89.6703 22.3902   1
  -2   7  -2 61.6243 25.7933   1
  -2  -5   2 61.5283 24.9920   1
  -7   5  -2 68.7860 19.8942   1
  -7   2   3 7601.40 703.834   1
  -2   7   3 7166.16 705.754   1
  -7   5  -3 7569.12 709.953   1
  -2  -5  -3 7136.39 707.071   1
  -7   2  -3 7823.80 710.428   1
   7  -2   3 7798.27 710.911   1
   5   2   3 6527.04 708.129   1
   2   5  -3 7275.93 712.488   1
  -5   7  -3 7217.89 709.550   1
  -2   7  -3 7729.78 711.195   1
   5  -7  -3 7755.66 703.992   1
  -2   7   3 8615.02 709.617   1
   2  -7   3 7769.56 712.962   1
  -5   7   3 6643.84 704.173   1
   5   2  -3 7591.10 709.619   1
   7  -5   3 7303.34 708.846   1
   5  -7   3 7660.94 709.224   1
  -7   2  -3 7514.08 710.200   1
  -5  -2   3 7455.55 707.902   1
   7  -2  -3 8447.31 704.334   1
   7  -5   3 7997.60 709.873   1
  -7   2   3 7681.45 703.956   1
  -7   5  -3 7513.91 708.459   1
   7  -2   3 7689.17 710.197   1
  -2  -5  -3 7492.06 707.830   1
   5   2   3 7196.75 708.458   1
   5  -7   3 7125.10 708.613   1
  -2   7  -3 8469.69 715.813   1
   5  -7  -3 6334.02 704.328   1
   2  -7  -3 6476.00 706.298   1
  -5   7  -3 7261.51 708.758   1
   2  -7   3 8916.42 714.907   1
  -5   7   3 7684.75 703.955   1
   2   5  -3 6580.34 709.415   1
  -5  -2   3 7834.34 709.658   1
  -5   7   4 11622.5 1093.36   1
  -7   2  -4 11884.8 1102.44   1
  -7   5  -4 11452.3 1101.83   1
   7  -2  -4 11552.1 1093.60   1
   2   5   4 11473.9 1100.05   1
   5   2   4 11701.1 1101.72   1
  -2   7   4 11962.1 1096.27   1
  -5  -2  -4 11616.5 1100.51   1
  -2  -5  -4 12219.5 1098.82   1
   7  -2   4 12089.4 1102.87   1
   7  -5   4 11964.5 1101.33   1
   2   5  -4 10691.8 1102.80   1
  -5   7  -4 12497.3 1102.35   1
   5   2  -4 11648.9 1100.75   1
   2  -7   4 10388.0 1102.35   1
   5  -7   4 11690.8 1101.28   1
  -5   7   4 11142.2 1095.02   1
   7  -2   4 11257.1 1101.18   1
   5   2   4 12137.9 1100.96   1
  -2  -5  -4 12147.5 1099.79   1
   2   5   4 12218.4 1099.04   1
  -7   2  -4 10820.9 1101.07   1
   7  -5   4 10914.5 1100.53   1
  -5  -2  -4 12273.2 1102.46   1
  -7   5  -4 11258.0 1100.04   1
   2  -7  -4 10200.8 1095.30   1
  -7   2   4 11398.1 1093.94   1
   5   2  -4 12924.8 1100.97   1
   2   5  -4 11200.2 1102.69   1
  -5   7  -4 11872.2 1101.02   1
   5  -7  -4 12491.3 1095.51   1
  -5  -2   4 12613.6 1101.88   1
   2  -7   4 11218.6 1102.75   1
  -7   2   4 11930.5 1095.64   1
   5  -7   4 12365.6 1101.97   1
  -2   7   5 5755.35 555.735   1
  -7   5  -5 5346.51 562.173   1
  -5   7   5 5845.51 551.891   1
   2  -7  -5 5468.68 555.642   1
   7  -2  -5 6336.00 553.822   1
  -5  -2  -5 5686.87 560.717   1
   7  -2   5 5397.30 562.708   1
   5   2   5 5603.53 562.110   1
  -7   2  -5 5733.18 562.680   1
  -2  -5  -5 6593.25 559.685   1
   2   5   5 5862.99 559.620   1
   5  -7   5 5925.83 561.870   1
   2  -7   5 6050.14 563.757   1
   2   5  -5 5926.61 564.008   1
  -5   7  -5 5596.42 561.428   1
   5   2  -5 6068.37 561.749   1
   7  -2  -5 5910.42 555.341   1
   7  -5   5 6014.13 562.316   1
  -5  -2   5 5326.93 559.021   1
  -5   7   5 6142.23 553.823   1
   2   5   5 6267.08 559.587   1
  -2  -5  -5 5560.40 559.377   1
  -7   5  -5 4613.71 558.539   1
   7  -2   5 5805.66 562.436   1
   5   2   5 6377.49 562.349   1
   7  -5   5 6339.37 563.015   1
   5  -7  -5 6110.31 552.169   1
   2  -7  -5 5767.27 555.948   1
  -7   2  -5 5081.50 561.672   1
  -2   7   5 5716.08 556.187   1
  -5  -2  -5 5912.32 562.438   1
   5   2  -5 6521.85 560.965   1
   5  -7  -5 5792.88 553.329   1
   2   5  -5 5964.78 564.084   1
  -5  -2   5 5926.80 561.878   1
  -7   2   5 5970.08 555.715   1
  -2  -5   5 5978.75 565.663   1
   5  -7   5 5390.63 561.242   1
  -5   7  -5 5874.30 561.230   1
   2  -7   5 5838.41 562.877   1
  -7   2  -6 2533.05 238.607   1
  -5   7   6 2202.14 225.425   1
  -5  -2  -6 2461.67 236.640   1
   2   5   6 2194.72 233.804   1
  -2  -5  -6 2504.24 233.612   1
   7  -2   6 2430.57 238.054   1
  -7   5  -6 2237.24 236.784   1
   5   2   6 2529.68 237.696   1
  -2   7   6 2236.79 229.447   1
   2  -7  -6 2521.01 229.351   1
  -2  -5   6 2365.61 238.349   1
   7  -2  -6 2279.69 228.923   1
  -5  -2   6 2445.27 234.811   1
   2  -7   6 2658.04 238.445   1
   5   2  -6 2315.95 235.115   1
  -5   7  -6 2505.77 237.649   1
  -2   7  -6 2224.33 235.348   1
   7  -5   6 2269.86 236.244   1
   2   5  -6 2204.93 236.132   1
   5  -7   6 2366.68 235.849   1
   2  -7  -6 2485.88 230.219   1
   7  -5   6 2202.50 236.024   1
  -7   2  -6 2493.97 238.129   1
   5  -7  -6 2245.41 225.539   1
   2   5   6 2383.13 232.994   1
  -5  -2  -6 2252.18 236.357   1
   5   2   6 2488.94 236.186   1
  -2  -5  -6 2264.13 233.246   1
   7  -2   6 2086.51 235.829   1
  -5  -2   6 2604.07 237.804   1
  -7   5  -6 2123.53 234.122   1
   2   5  -6 2332.52 238.568   1
   7  -2  -6 2613.30 228.679   1
   5   2  -6 2818.81 236.226   1
  -2  -5   6 2894.04 242.821   1
   2  -7   6 2289.34 234.978   1
  -5   7  -6 2188.74 234.488   1
  -7   2   6 2302.10 229.728   1
  -2   7  -6 2364.33 238.649   1
   5  -7   6 2673.64 237.682   1
  -7   5  -7 15.2666 27.6436   1
  -2  -5  -7-7.29431 22.1551   1
   5  -7  -7 20.1281 11.6076   1
   2  -7  -7 6.75562 14.8912   1
  -5  -2  -7 23.0918 25.3495   1
   7  -2   7 36.1570 25.9335   1
  -2   7   7 11.4935 16.7190   1
   2   5   7-8.21893 23.4606   1
  -5   7   7-3.25422 11.9193   1
   5   2   7 14.8553 23.2986   1
  -5   7  -7-9.61764 25.0123   1
   7  -2  -7-6.99803 13.7027   1
   5   2  -7 20.3747 22.8211   1
  -5  -2   7 20.6639 24.2514   1
   7  -5   7 4.77038 21.8145   1
   2   5  -7 31.3464 24.3283   1
   2  -7   7 32.9593 26.6224   1
   5  -7   7 27.4972 22.7300   1
  -2   7  -7 18.7896 24.4334   1
  -2  -5   7-10.2845 27.0471   1
  -7   2   7 2.24784 17.1886   1
   2  -7  -7 14.3200 16.9643   1
   7  -5   7 53.6045 29.3473   1
  -2  -5  -7 24.6738 23.9152   1
   2   5   7-18.2567 22.7276   1
   5  -7  -7-4.83299 11.7340   1
   7  -2   7 29.5021 23.7686   1
  -5   7   7 1.27968 12.1429   1
  -2   7   7-24.0767 17.7185   1
  -5  -2  -7 4.78529 24.6058   1
   5   2   7 36.3724 26.9142   1
   5  -7   7 13.9827 24.2437   1
   5   2  -7 33.1217 25.1469   1
  -7   5  -7 49.0497 23.4567   1
   7  -2  -7-2.15921 15.3435   1
  -7   2   7 43.8246 17.9773   1
   2   5  -7-10.9273 28.4152   1
  -5   7  -7-13.5877 22.4642   1
  -2  -5   7-10.1672 23.5841   1
   2  -7   7 4.53578 22.4967   1
  -5  -2   7-23.3310 26.6358   1
  -2   7  -7 15.7223 28.4680   1
   2   5   8 12881.0 1325.19   1
  -5   7   8 13685.1 1316.94   1
   7  -2   8 14206.9 1329.62   1
   2  -7  -8 13762.7 1319.21   1
   5  -7  -8 14309.4 1315.22   1
  -5  -2  -8 14073.4 1327.51   1
  -7   5  -8 14131.2 1330.01   1
  -2   7   8 12829.8 1320.56   1
  -2  -5  -8 14415.2 1324.65   1
  -7   2   8 15010.3 1320.35   1
  -2  -5   8 13918.7 1329.12   1
   7  -5   8 13811.0 1328.30   1
  -2   7  -8 13253.5 1326.75   1
   7  -2  -8 13905.2 1318.32   1
   5  -7   8 13631.1 1327.78   1
   2  -7   8 14349.0 1327.87   1
   2   5  -8 15244.9 1327.24   1
   5   2  -8 15590.4 1325.84   1
  -5  -2   8 14954.9 1327.55   1
   7  -2   8 13840.8 1328.45   1
  -5  -2  -8 14902.3 1328.89   1
   5  -7  -8 13180.3 1316.54   1
   2   5   8 13785.5 1324.02   1
  -2  -5  -8 13597.5 1325.54   1
  -2   7   8 13427.0 1319.29   1
   2  -7  -8 13830.1 1321.38   1
  -5   7   8 14455.6 1315.63   1
   7  -5   8 14242.7 1328.66   1
   2   5  -8 14857.2 1331.46   1
  -7   2   8 13754.5 1319.50   1
   5  -7   8 12514.8 1327.13   1
  -2   7  -8 13887.6 1329.98   1
   2  -7   8 13905.8 1326.96   1
  -2  -5   8 15407.4 1329.81   1
   5   2  -8 14645.5 1326.45   1
  -7   5  -8 12873.3 1326.02   1
   7  -2  -8 13998.2 1319.37   1
  -5  -2   8 16745.5 1329.21   1
   7  -2   9 126.196 39.1086   1
  -7   2  -9 257.270 45.7659   1
  -2  -5  -9 243.612 39.0030   1
  -2   7   9 200.263 32.7910   1
   2  -7  -9 209.117 33.2409   1
  -5   7   9 194.978 28.0857   1
  -5  -2  -9 182.638 41.1338   1
   5  -7  -9 242.234 27.4335   1
   7  -5  -9 142.484 23.4862   1
   2   5   9 180.487 36.9029   1
   7  -5   9 186.018 42.1109   1
  -2  -5   9 246.442 45.4207   1
   2   5  -9 208.435 39.3708   1
   2  -7   9 138.009 37.2117   1
   7  -2  -9 206.360 31.0320   1
   5   2  -9 269.450 37.1807   1
  -5  -2   9 260.904 42.7718   1
  -7   5   9 146.214 22.6361   1
   5  -7   9 281.393 42.6665   1
  -2   7  -9 106.331 36.5218   1
  -7   2   9 242.691 34.6725   1
   2   5   9 174.819 36.9517   1
   5  -7  -9 158.782 26.6280   1
   2  -7  -9 173.595 31.7086   1
   7  -5   9 148.658 40.1837   1
  -7   5   9 154.134 23.2971   1
  -5   7   9 214.901 26.6069   1
  -5  -2  -9 159.316 41.0038   1
  -2   7   9 194.234 31.9737   1
   7  -2   9 210.283 44.0048   1
  -2  -5  -9 213.909 38.2294   1
  -7   2  -9 155.119 43.0157   1
   5  -7   9 183.939 40.0485   1
  -2  -5   9 181.449 39.7576   1
  -7   2   9 191.019 30.1844   1
   5   2  -9 246.519 44.6854   1
  -2   7  -9 68.2020 34.9596   1
   2  -7   9 249.332 42.3808   1
   7  -2  -9 164.603 30.7836   1
   2   5  -9 329.128 50.0012   1
   7  -5  -9 169.908 23.8912   1
  -5  -2   9 306.639 43.5957   1
   7  -2  10 2812.82 305.716   1
  -5  -2 -10 3556.28 307.829   1
  -5   7  10 3351.58 294.044   1
   2  -7 -10 3100.76 296.157   1
  -2  -5 -10 2914.92 300.807   1
   5   2  10 3076.71 306.979   1
   7  -5 -10 2840.98 290.511   1
   2   5  10 2878.19 301.930   1
  -7   2 -10 2974.97 306.245   1
  -2   7  10 2994.70 298.649   1
   5  -7 -10 3287.93 292.497   1
  -2   7 -10 3058.90 305.254   1
   7  -5  10 3174.88 307.252   1
  -5   7 -10 3265.10 307.115   1
   5  -7  10 3665.25 309.185   1
   2   5 -10 3160.12 303.444   1
  -2  -5  10 3218.26 306.370   1
  -7   2  10 3105.10 296.991   1
  -5  -2  10 3174.36 303.445   1
   7  -2 -10 2593.95 293.559   1
  -7   5  10 2621.79 289.445   1
   5   2 -10 3581.89 301.788   1
   5   2  10 3129.32 306.411   1
  -7   5  10 2755.99 290.036   1
  -2   7  10 2784.50 295.448   1
   2   5  10 2630.04 299.591   1
  -5   7  10 3124.83 292.462   1
  -7   2 -10 3103.08 306.344   1
  -5  -2 -10 3367.44 307.184   1
   7  -2  10 3066.28 306.827   1
   7  -5  10 2840.23 305.174   1
  -2  -5 -10 3393.30 305.071   1
   2  -7 -10 3140.89 298.050   1
   5  -7 -10 2917.69 292.638   1
  -7   2  10 3239.26 295.252   1
   5  -7  10 3171.20 305.522   1
   5   2 -10 3421.26 305.720   1
   2   5 -10 3327.14 309.330   1
  -5  -2  10 3557.81 303.680   1
  -5   7 -10 3242.09 306.391   1
  -2  -5  10 3600.35 305.959   1
   7  -5 -10 2959.70 290.313   1
   7  -2 -10 3297.36 298.370   1
  -2   7 -10 3221.44 306.922   1
   7  -5 -11 683.681 71.4470   1
  -7   5 -11 758.844 92.6462   1
   5   2  11 622.078 86.9028   1
   5  -7 -11 657.841 72.5896   1
   2   5  11 666.871 84.5784   1
  -5   7  11 617.732 73.4034   1
  -2   7  11 632.480 78.5697   1
   2  -7 -11 703.078 77.3090   1
   7  -2  11 578.015 86.6557   1
  -2  -5 -11 612.054 81.6192   1
  -7   2 -11 642.182 88.6881   1
  -5  -2 -11 673.289 85.9988   1
   7  -2 -11 809.370 77.2227   1
  -2  -5  11 742.973 88.3457   1
  -7   5  11 694.650 71.2164   1
   7  -5  11 768.075 90.4020   1
  -5   7 -11 693.574 89.6841   1
  -7   2  11 675.204 78.3393   1
  -5  -2  11 735.925 86.1886   1
   2   5 -11 559.059 81.7383   1
  -2   7 -11 624.332 86.1033   1
   5  -7  11 757.608 89.3719   1
   5   2 -11 701.258 82.2449   1
   5   2  11 887.857 90.8327   1
   5  -7 -11 706.080 73.7543   1
   7  -2  11 653.951 88.6150   1
  -7   2 -11 677.185 89.5867   1
   2   5  11 709.469 83.0545   1
   2  -7 -11 656.616 78.6037   1
  -2   7  11 641.353 77.1980   1
  -5  -2 -11 665.562 86.3025   1
   7  -5  11 730.943 90.8391   1
  -2  -5 -11 678.086 83.0040   1
  -5   7  11 597.898 72.0622   1
  -7   5  11 596.234 70.5374   1
  -2  -5  11 773.837 86.3475   1
  -2   7 -11 506.519 83.3122   1
  -5  -2  11 880.924 84.6046   1
  -5   7 -11 645.925 85.8231   1
   2   5 -11 738.490 90.5437   1
   7  -2 -11 528.552 76.6917   1
  -7   2  11 645.682 76.0296   1
   5   2 -11 920.649 90.9674   1
  -7   5 -11 664.072 87.2732   1
   7  -5 -11 704.046 70.8030   1
   5  -7  11 645.793 87.0056   1
  -5   7  12 5098.70 475.846   1
   2  -7 -12 4785.49 478.139   1
  -2   7  12 5001.39 480.350   1
  -2  -5 -12 5399.57 484.954   1
   5   2  12 4563.11 486.609   1
  -7   5 -12 4984.99 490.295   1
   2   5  12 4749.78 484.914   1
   5  -7 -12 4796.76 474.219   1
  -7   2 -12 4940.30 489.822   1
  -5  -2 -12 5267.57 489.394   1
   7  -2  12 5007.06 489.620   1
  -2  -5  12 5403.23 488.098   1
   7  -2 -12 5487.37 478.548   1
  -7   5  12 4896.93 472.884   1
   2  -7  12 5468.02 487.549   1
   5   2 -12 4747.94 481.477   1
   5  -7  12 5307.96 489.346   1
   7  -5  12 5397.76 491.340   1
  -5   7 -12 4702.84 487.990   1
  -5  -2  12 4749.89 484.821   1
  -2   7 -12 4763.04 487.724   1
   2   5 -12 4460.06 483.099   1
  -7   2  12 5417.69 479.303   1
   7  -2  12 4824.22 488.151   1
   2   5  12 4886.11 483.467   1
  -5   7  12 4858.60 474.346   1
  -2  -5 -12 4941.03 484.244   1
   7  -5  12 4696.53 487.762   1
   5  -7 -12 5046.29 475.362   1
  -7   5  12 4865.92 472.841   1
  -2   7  12 4785.90 477.948   1
  -7   2 -12 4648.41 488.432   1
  -5  -2 -12 4897.43 486.777   1
   5   2  12 4906.60 487.545   1
   2  -7 -12 4277.30 477.886   1
  -7   5 -12 4949.70 487.201   1
   7  -2 -12 5719.59 481.806   1
  -7   2  12 5717.17 479.130   1
  -2  -5  12 5045.55 485.805   1
  -5  -2  12 5086.18 482.678   1
  -2   7 -12 4976.40 486.779   1
   5   2 -12 4545.96 484.128   1
  -5   7 -12 4811.42 487.097   1
   2   5 -12 4586.06 488.061   1
   2  -7  12 5063.09 488.435   1
   5  -7  12 5287.44 488.550   1
   2   5  13 1097.95 135.409   1
  -7   5 -13 1095.94 140.029   1
  -5  -2 -13 1183.83 139.992   1
  -5   7  13 1117.92 125.618   1
   2  -7 -13 1252.47 130.319   1
  -2   7  13 1020.81 128.395   1
   5   2  13 1265.59 141.163   1
  -7   2 -13 1029.94 138.292   1
  -2  -5 -13 1191.30 134.441   1
   7  -5  13 1326.73 142.771   1
  -7   2  13 1253.48 128.726   1
   5  -7  13 1285.98 141.338   1
   5   2 -13 1218.66 133.193   1
   7  -2 -13 1268.05 128.268   1
  -5  -2  13 1400.85 136.673   1
   2   5 -13 1165.83 136.132   1
  -2  -5  13 1459.98 140.447   1
  -2   7 -13 1316.81 142.308   1
  -7   5  13 1035.46 122.563   1
  -5   7 -13 1067.36 138.108   1
   2  -7  13 1433.54 140.945   1
  -7   2 -13 1251.47 141.463   1
   5   2  13 1250.33 139.641   1
  -7   5  13 1196.98 123.591   1
  -2   7  13 1289.87 129.844   1
   7  -5  13 1288.24 142.123   1
   2  -7 -13 1039.15 128.448   1
  -5  -2 -13 1191.86 138.311   1
   2   5  13 1229.54 135.695   1
  -5   7  13 1337.28 126.538   1
  -2  -5 -13 956.129 132.496   1
  -2  -5  13 1097.68 135.416   1
   7  -2 -13 1332.64 131.583   1
  -2   7 -13 1395.71 140.366   1
  -7   2  13 1219.50 127.890   1
   2  -7  13 1263.82 139.729   1
  -7   5 -13 1112.01 136.621   1
  -5  -2  13 1285.39 134.190   1
   5  -7  13 1357.35 140.940   1
  -5   7 -13 1359.17 141.457   1
   2   5 -13 1016.42 137.035   1
   5   2 -13 1416.41 140.019   1
  -5   7  14 11451.4 1052.96   1
  -2  -5 -14 10698.6 1060.35   1
   7  -5 -14 11549.7 1051.07   1
   2  -7 -14 10854.2 1055.18   1
   5   2  14 9911.25 1064.27   1
   2   5  14 10424.8 1061.63   1
  -7   2 -14 10689.1 1066.55   1
  -2   7  14 10929.3 1056.73   1
  -5  -2 -14 10262.8 1063.34   1
  -7   5 -14 10144.0 1066.12   1
   2   5 -14 11294.3 1063.73   1
  -2  -5  14 10759.0 1062.00   1
  -5   7 -14 11655.9 1067.70   1
  -7   2  14 12222.4 1055.17   1
  -7   5  14 11741.7 1050.79   1
  -5  -2  14 12421.8 1062.57   1
   5   2 -14 11730.1 1060.54   1
  -2   7 -14 10505.2 1065.02   1
   2  -7  14 11490.9 1064.98   1
   7  -5  14 10980.3 1066.79   1
   5   2  14 10832.4 1064.71   1
  -7   2 -14 10228.1 1064.35   1
  -2  -5 -14 9997.48 1059.13   1
  -5   7  14 12055.6 1052.81   1
   2   5  14 10508.9 1060.05   1
   2  -7 -14 10093.4 1054.92   1
  -2   7  14 10815.5 1055.23   1
  -7   5  14 10630.0 1050.28   1
  -5  -2 -14 11870.4 1066.57   1
   7  -5  14 10694.5 1065.74   1
  -7   5 -14 11402.8 1065.50   1
  -2   7 -14 11419.7 1063.88   1
   7  -5 -14 10600.9 1049.71   1
  -5   7 -14 10886.6 1064.85   1
  -7   2  14 12207.1 1055.38   1
  -2  -5  14 10732.3 1062.24   1
   2  -7  14 11349.6 1066.15   1
  -5  -2  14 11597.2 1061.26   1
   5   2 -14 12424.6 1065.21   1
   2   5 -14 11008.5 1064.07   1
   7  -5 -15 24.3137 23.2889   1
   5  -7 -15 37.6688 25.3469   1
  -7   5 -15 25.8235 41.3242   1
   5   2  15 71.5984 41.6438   1
  -7   2 -15 8.40305 42.9580   1
  -5  -2 -15 84.5525 44.9423   1
  -2  -5 -15-12.9409 37.9225   1
   2  -7 -15 24.2435 31.0214   1
   2   5  15 6.91670 35.4669   1
  -2   7  15 26.3619 31.8435   1
   2   5 -15 49.9495 35.2626   1
   7  -2  15 75.6285 48.6412   1
  -5   7  15 47.1875 24.5565   1
  -2  -5  15 101.323 44.2448   1
  -2   7 -15 15.6036 39.4541   1
  -7   2  15 59.9507 30.0370   1
  -5  -2  15 103.884 37.1080   1
  -5   7 -15 32.1524 41.5966   1
   5   2 -15 78.5606 39.6423   1
   2  -7  15 29.4586 40.6962   1
  -7   5  15 42.2945 23.3188   1
   5  -7 -15 63.5255 28.2063   1
  -2  -5 -15 58.8379 36.5558   1
  -7   5  15 23.8948 23.6736   1
   2  -7 -15 81.9171 31.4599   1
  -5  -2 -15 30.4433 40.3091   1
   2   5  15 91.2852 38.8877   1
  -5   7  15 60.8096 25.3913   1
  -7   2 -15 39.2305 44.6102   1
  -2   7  15 14.7716 30.2852   1
   7  -2  15 121.633 49.0582   1
   5   2  15 45.2454 41.6565   1
   5   2 -15 27.0380 35.0785   1
  -2   7 -15 106.640 41.9794   1
  -5  -2  15 123.993 41.5159   1
   2  -7  15 54.4333 40.7187   1
  -7   2  15 82.1508 30.3207   1
   7  -5 -15 50.7798 25.2223   1
  -5   7 -15 84.5638 42.0263   1
  -7   5 -15 46.4026 40.0436   1
  -2  -5  15 72.3236 37.0559   1
   2   5 -15 73.8852 42.8306   1
   5  -7 -16 370.221 49.4151   1
  -7   2 -16 264.967 64.5627   1
  -5  -2 -16 283.329 62.2976   1
  -2   7  16 273.323 53.0227   1
  -7   5 -16 225.995 62.6416   1
   2  -7 -16 343.727 54.4170   1
  -2  -5 -16 394.678 63.3975   1
   5   2  16 284.011 63.1735   1
   7  -5 -16 370.722 48.8593   1
   2   5 -16 295.729 62.4458   1
   5   2 -16 355.454 60.9085   1
  -5   7 -16 297.344 66.0636   1
  -5   7  16 323.474 47.7707   1
  -2   7 -16 297.894 63.0435   1
  -2  -5  16 280.215 56.9512   1
  -7   5  16 282.902 44.3252   1
   5  -7  16 368.144 65.9179   1
   7  -2 -16 265.975 48.8484   1
   7  -2  16 342.460 66.7956   1
  -5  -2  16 268.743 56.4742   1
  -7   2  16 310.741 49.4381   1
   2  -7  16 264.440 61.0177   1
  -5  -2 -16 229.793 60.9595   1
  -7   2 -16 269.534 64.0257   1
  -7   5  16 320.615 48.3621   1
   2   5  16 356.494 61.6991   1
  -5   7  16 395.978 50.1316   1
   2  -7 -16 323.404 54.1488   1
  -2  -5 -16 334.245 61.7313   1
  -2   7  16 324.783 55.1035   1
   5   2  16 363.121 65.3353   1
   7  -2  16 315.839 64.9536   1
   2   5 -16 307.868 60.2289   1
  -2  -5  16 288.801 57.8409   1
   5  -7  16 217.517 59.4397   1
   5  -7 -16 257.975 46.5633   1
  -5  -2  16 357.649 57.7020   1
   5   2 -16 221.061 55.0565   1
  -5   7 -16 283.105 61.9357   1
   7  -5 -16 309.632 44.2378   1
  -7   2  16 372.750 50.2201   1
  -7   5 -16 286.069 62.7668   1
  -2   7 -16 371.363 63.3510   1
   2  -7  16 327.361 63.1571   1
   7  -2 -16 298.536 52.9948   1
  -7   2 -17 9.26558 47.9387   1
  -2   7  17 89.0952 36.1808   1
   7  -5 -17 62.3741 29.3071   1
  -2  -5 -17-14.2936 37.1424   1
   5  -7 -17 31.1423 29.8940   1
   2   5  17 83.3124 45.5433   1
  -7   5 -17 133.141 56.5436   1
   5   2  17 43.9442 46.5366   1
  -5  -2 -17 42.5320 46.5186   1
   7  -2  17 73.0725 52.4090   1
  -2   7 -17 43.9388 45.5001   1
  -5   7  17 49.3042 31.5121   1
   7  -2 -17 64.9518 34.1344   1
  -7   2  17 70.6091 31.1385   1
  -2  -5  17 109.193 43.7999   1
  -5  -2  17 45.3623 39.0720   1
  -5   7 -17 36.0839 46.6901   1
   7  -5  17 46.1891 49.9424   1
   2  -7  17 81.6202 48.6110   1
   5   2 -17 68.7565 40.3438   1
   5  -7  17 8.79620 45.5431   1
   2   5 -17 64.4190 49.1962   1
   7  -2  17 71.7658 50.0212   1
   2   5  17 86.4432 40.3019   1
  -5   7  17 31.0283 30.3901   1
  -2   7  17 16.6967 30.7204   1
   5   2  17 66.5520 52.4519   1
  -5  -2 -17 108.267 52.1024   1
   7  -5  17 46.2386 54.0351   1
  -2  -5 -17 36.3440 40.2587   1
   5  -7  17 60.1458 46.0061   1
   5  -7 -17 42.3423 27.9162   1
  -7   5 -17 77.5602 48.0777   1
  -2   7 -17 54.5037 42.1991   1
   7  -5 -17 57.8305 26.2262   1
   2  -7  17 68.2167 47.1066   1
   5   2 -17 42.9846 45.9484   1
  -5  -2  17 102.397 42.1500   1
   7  -2 -17 115.696 36.3532   1
   2   5 -17 160.506 53.2864   1
  -2  -5  17 31.8945 41.3498   1
  -5   7 -17 67.9434 46.9205   1
  -7   2  17 81.3890 32.9608   1
  -7   2 -17 8.48217 41.8816   1
  -7   5 -18 2089.13 224.772   1
  -2  -5 -18 2051.79 215.863   1
  -2   7  18 1995.73 210.830   1
  -7   2 -18 1746.60 220.756   1
   2   5  18 1947.79 216.089   1
  -5   7 -18 1743.02 218.358   1
   7  -2  18 1969.28 222.391   1
   5  -7 -18 2127.80 206.460   1
  -5  -2 -18 1927.33 219.656   1
   5   2  18 1981.84 220.957   1
   7  -5 -18 1724.71 202.565   1
   5  -7  18 2169.17 223.385   1
   2   5 -18 2065.31 219.148   1
  -5  -2  18 2046.29 212.721   1
   7  -5  18 2087.39 223.936   1
  -2   7 -18 2176.51 223.121   1
  -7   2  18 2392.07 209.165   1
  -2  -5  18 1911.26 214.170   1
   2  -7  18 1921.62 218.941   1
   7  -2 -18 2131.64 208.222   1
   5   2 -18 2175.88 216.379   1
   5  -7  18 1878.68 220.521   1
   7  -2  18 1844.96 221.898   1
   2  -7 -18 1994.27 209.568   1
  -2  -5 -18 1734.95 212.868   1
   7  -5  18 1967.81 223.553   1
   2   5  18 2041.80 215.336   1
  -2   7  18 1680.00 206.943   1
  -5  -2 -18 1882.13 219.483   1
  -7   2 -18 1719.48 216.644   1
   5   2  18 2114.46 221.888   1
  -5  -2  18 2153.91 215.922   1
   5  -7 -18 2100.52 204.832   1
  -2   7 -18 1769.76 215.544   1
  -7   2  18 1905.48 205.103   1
  -7   5 -18 1922.24 220.687   1
  -5   7 -18 1869.50 218.073   1
   2  -7  18 2045.99 220.248   1
  -2  -5  18 2151.67 220.203   1
   7  -2 -18 2218.76 210.107   1
   7  -5 -18 2201.15 204.829   1
   2   5 -18 2097.75 219.567   1
   2   5  19 49.7766 48.2357   1
  -5  -2 -19-55.7926 55.5165   1
  -2  -5 -19-31.1783 44.4902   1
   5  -7 -19-20.6675 34.8555   1
   7  -5 -19 24.4161 32.9441   1
   2  -7 -19 49.6275 39.2163   1
  -7   2 -19-10.1451 53.9415   1
  -2   7  19-12.8508 39.6706   1
   5   2  19-18.8732 48.5134   1
  -7   5 -19 10.4231 59.4848   1
  -5  -2  19-20.8232 38.0989   1
  -2  -5  19-7.83884 43.4589   1
   7  -2  19-9.84979 52.3721   1
   7  -5  19 30.1420 53.4218   1
   2   5 -19-25.9207 48.3752   1
  -2   7 -19 38.6925 53.0830   1
   2  -7  19 17.9482 46.6700   1
   5  -7  19 96.6619 54.1162   1
  -5   7 -19 20.1439 51.1725   1
  -7   5  19 36.4572 30.1183   1
   7  -2 -19 50.9919 38.7299   1
   2  -7 -19-12.5496 38.7416   1
   7  -5  19 92.0851 57.2807   1
   5   2  19-27.2488 51.8394   1
  -2  -5 -19 7.90574 48.4083   1
  -7   5  19 71.6054 31.7685   1
  -2   7  19-37.4395 41.2256   1
  -5  -2 -19-18.0382 44.7224   1
   2   5  19-7.88932 41.0323   1
   7  -2  19-59.1520 60.8528   1
  -7   5 -19-9.55315 48.5381   1
  -2  -5  19 8.77978 49.1560   1
   5  -7 -19 14.6307 31.0746   1
  -7   2 -19 81.5142 46.5636   1
   7  -5 -19-13.5915 30.7730   1
  -5   7 -19 74.5005 51.6239   1
   7  -2 -19 29.2169 37.5056   1
  -5  -2  19 30.1297 39.6199   1
   2   5 -19-8.59919 44.2108   1
   2  -7  19 9.14330 47.5495   1
  -2   7 -19-8.52385 44.8306   1
   5  -7  19 58.2826 54.9128   1
  -6  -1   0 24052.1 2063.25   1
  -7   1   0 24715.3 2063.47   1
   7  -1   0 24248.0 2064.04   1
  -7   6   0 21775.4 2061.47   1
  -6   7   0 20419.8 2061.15   1
   6  -7   0 20824.8 2061.14   1
  -1   7   0 19461.1 2065.46   1
   7  -6   0 20821.2 2060.83   1
   1  -7   0 23396.6 2066.08   1
   7  -1   0 22695.7 2062.24   1
  -6  -1   0 20357.4 2062.75   1
   7  -6   0 23843.2 2061.65   1
   6   1   0 24749.6 2063.35   1
  -7   1   0 21680.0 2063.07   1
  -1  -6   0 20381.3 2065.52   1
  -6   7   0 20203.0 2061.73   1
  -7   6   0 23048.8 2061.46   1
   1  -7   0 21004.7 2066.38   1
  -1   7   0 22449.1 2065.60   1
   6  -7   0 20333.0 2061.14   1
  -6  -1  -1 101.527 21.1237   1
   7  -1   1 93.5866 23.9750   1
  -7   6   1 123.758 18.4233   1
   6   1  -1 120.667 21.2745   1
  -7   1  -1 109.474 21.9240   1
   6   1   1 112.857 23.3471   1
  -1   7   1 83.7298 26.9364   1
  -7   1   1 94.3663 20.4761   1
  -6  -1   1 67.6423 24.0726   1
   7  -1  -1 103.850 20.3115   1
  -6   7   1 85.4445 18.2922   1
   7  -6   1 135.611 22.9464   1
  -1   7  -1 100.931 28.5138   1
   7  -6  -1 92.4456 17.5776   1
  -7   6  -1 113.097 22.0904   1
   6  -7  -1 74.7305 17.8802   1
   1  -7   1 123.257 27.8642   1
  -1   7   1 99.1879 25.7722   1
  -6   7  -1 74.2470 20.4703   1
   1   6  -1 173.109 31.4829   1
   6  -7   1 65.4897 20.2363   1
  -6  -1  -1 90.4773 22.6353   1
   7  -6   1 83.9453 20.6985   1
   6   1   1 73.8733 20.8028   1
  -7   1   1 70.2629 18.8729   1
  -7   1  -1 115.620 24.2540   1
  -6  -1   1 84.1956 21.8555   1
   7  -6  -1 93.9152 16.8089   1
  -1  -6  -1 106.524 25.3278   1
   7  -1   1 148.119 22.8734   1
   7  -1  -1 120.835 21.2270   1
   1   6  -1 93.2144 28.5733   1
  -7   6  -1 104.748 20.0725   1
  -1   7  -1 116.571 26.7950   1
  -7   6   1 101.415 17.4645   1
   1  -7   1 74.7286 25.9815   1
  -1  -6  -1 113.705 27.9687   1
  -6   7  -1 82.8528 20.9373   1
   6  -7   1 35.7817 18.8412   1
   1  -7  -1 115.065 26.0797   1
   6  -7  -1 83.4695 17.9740   1
  -6   7   1 85.8984 20.9752   1
  -1  -6   1 81.8555 27.2908   1
  -1   7   2 38233.2 3441.45   1
  -7   1   2 40989.8 3439.06   1
  -7   6  -2 39263.1 3442.32   1
   7  -1   2 38582.4 3443.56   1
  -6  -1  -2 45577.6 3444.54   1
  -7   1  -2 40359.9 3442.84   1
   6   1  -2 38278.7 3439.66   1
   6   1   2 36939.9 3442.81   1
  -7   6   2 39949.2 3436.62   1
   1   6   2 35955.3 3440.40   1
   1  -7   2 38238.3 3445.69   1
  -1  -6   2 36498.8 3444.41   1
  -6   7   2 34845.6 3436.76   1
  -1   7   2 39771.5 3443.33   1
   7  -6  -2 29689.3 3435.14   1
   6  -7  -2 38666.3 3438.23   1
   1   6  -2 36233.8 3446.09   1
   6  -7   2 33115.1 3440.36   1
  -6   7  -2 35492.5 3441.48   1
   7  -6   2 38005.7 3441.61   1
   7  -1   2 35005.7 3441.45   1
  -1  -6  -2 37069.3 3440.58   1
  -6  -1  -2 35620.4 3442.53   1
   6   1   2 38437.2 3441.96   1
  -7   1   2 36640.4 3439.00   1
   7  -1  -2 40264.0 3438.81   1
  -6  -1   2 39890.3 3440.25   1
   7  -6   2 34768.6 3440.60   1
  -7   1  -2 35953.8 3442.94   1
   1  -7  -2 38358.1 3441.48   1
   7  -6  -2 38347.3 3436.27   1
   1  -7   2 38564.4 3447.96   1
  -6   7  -2 36705.7 3440.95   1
   1  -7  -2 37100.7 3442.44   1
  -6   7   2 35456.3 3438.41   1
  -7   6  -2 35099.8 3440.79   1
   6  -7  -2 34214.3 3436.46   1
  -1  -6   2 38446.1 3446.71   1
   1   6  -2 40028.6 3445.43   1
  -7   6   2 31271.8 3435.34   1
   6  -7   2 37772.1 3441.46   1
   1   6   3 17856.1 1696.48   1
   7  -1   3 19055.0 1701.04   1
   7  -1  -3 18441.8 1693.78   1
  -1  -6  -3 18689.6 1697.99   1
  -1   7   3 18011.0 1696.01   1
  -7   6  -3 18175.9 1699.06   1
  -6  -1  -3 18668.1 1699.10   1
   6   1  -3 18369.2 1696.05   1
  -7   1  -3 18671.2 1699.79   1
   6   1   3 17411.4 1699.50   1
  -6   7   3 15494.9 1691.34   1
   1  -7   3 18055.9 1702.72   1
   7  -6   3 18050.6 1698.90   1
  -6   7  -3 17685.5 1698.95   1
  -1  -6   3 20113.1 1702.94   1
   6  -7  -3 20050.2 1693.14   1
   1   6  -3 18432.8 1703.18   1
   6  -7   3 19797.9 1699.69   1
   1  -7  -3 18657.2 1696.14   1
   7  -6   3 18124.8 1698.41   1
   1   6   3 21059.7 1699.35   1
  -1  -6  -3 18357.3 1697.12   1
  -7   1  -3 18900.3 1700.68   1
   7  -1   3 18706.7 1699.70   1
  -7   1   3 18771.6 1694.30   1
   6   1   3 19192.0 1699.24   1
   1  -7   3 19179.0 1705.31   1
   1  -7  -3 17553.5 1697.76   1
  -1  -6   3 17816.7 1703.61   1
  -7   6  -3 16851.2 1697.76   1
   6  -7   3 16512.4 1697.75   1
  -6  -1   3 17786.7 1697.81   1
  -6   7   3 16502.0 1692.34   1
   6  -7  -3 16586.5 1691.89   1
   1   6  -3 19747.3 1702.90   1
  -6   7  -3 17923.5 1698.41   1
   7  -1  -4 109160. 9342.86   1
   1  -7  -4 104864. 9346.33   1
  -1   7   4 95158.7 9343.70   1
   6   1   4 97883.1 9349.39   1
  -1  -6  -4 94762.0 9345.35   1
  -7   1  -4 106515. 9350.14   1
   7  -1   4 101358. 9350.50   1
   1   6   4 94028.6 9345.45   1
  -7   6  -4 104303. 9349.65   1
   6  -7   4 102180. 9348.59   1
   1   6  -4 101717. 9351.98   1
  -6   7  -4 101951. 9349.10   1
  -1  -6   4 104574. 9352.21   1
   7  -6   4 105053. 9349.24   1
   6   1  -4 102681. 9346.88   1
   7  -1  -4 94379.9 9343.90   1
  -6   7   4 91287.5 9339.89   1
   1  -7   4 103660. 9352.50   1
  -1  -6  -4 98413.5 9345.92   1
[truncated: 1,198,593 more chars]
