# Supplementary material for: The crystal structure of the killer fibre erionite from Tuzköy (Cappadocia, Turkey)
Source: IUCrJ. 2023 May 18;10(Pt 4):397–410. doi: 10.1107/S2052252523003500 (PMC10324483; doi:10.1107/S2052252523003500)
Supplement: Supplementary file 2 [file m-10-00397-sup2.hkl]

data_I                                                                          
_shelx_title ' -  erio_nolenses NUOVA CORREZIONE ASSORBIMENTO'                  
_shelx_refln_list_code          4                                               
_shelx_F_calc_maximum      383.60                                               
_exptl_crystal_F_000      1413.96                                               
_reflns_d_resolution_high  0.7002                                               
                                                                                
loop_                                                                           
 _space_group_symop_operation_xyz                                               
 'x, y, z'                                                                      
 '-x, -y, z+1/2'                                                                
 '-y, x-y, z'                                                                   
 '-x+y, -x, z'                                                                  
 'x-y, x, z+1/2'                                                                
 'y, -x+y, z+1/2'                                                               
 'x-y, -y, -z'                                                                  
 '-x, -x+y, -z'                                                                 
 'y, x, -z'                                                                     
 '-y, -x, -z+1/2'                                                               
 'x, x-y, -z+1/2'                                                               
 '-x+y, y, -z+1/2'                                                              
 '-x, -y, -z'                                                                   
 'x, y, -z-1/2'                                                                 
 'y, -x+y, -z'                                                                  
 'x-y, x, -z'                                                                   
 '-x+y, -x, -z-1/2'                                                             
 '-y, x-y, -z-1/2'                                                              
 '-x+y, y, z'                                                                   
 'x, x-y, z'                                                                    
 '-y, -x, z'                                                                    
 'y, x, z-1/2'                                                                  
 '-x, -x+y, z-1/2'                                                              
 'x-y, -y, z-1/2'                                                               
                                                                                
_cell_length_a    13.2708                                                       
_cell_length_b    13.2708                                                       
_cell_length_c    15.0958                                                       
_cell_angle_alpha  90.000                                                       
_cell_angle_beta   90.000                                                       
_cell_angle_gamma 120.000                                                       
                                                                                
_shelx_F_squared_multiplier     1.000                                           
                                                                                
loop_                                                                           
 _refln_index_h                                                                 
 _refln_index_k                                                                 
 _refln_index_l                                                                 
 _refln_F_squared_calc                                                          
 _refln_F_squared_meas                                                          
 _refln_F_squared_sigma                                                         
 _refln_observed_status                                                         
   0   2   0       7382.04       7259.91       338.97 o                         
  -1   3   0      15730.54      17599.16       393.87 o                         
   0   3   0      23840.37      25342.36      1172.51 o                         
  -2   4   0      24375.20      26269.92       706.90 o                         
  -1   4   0       4119.50       4690.45       102.26 o                         
   0   4   0      58973.54      61830.91      1800.49 o                         
  -2   5   0         17.00         12.93         0.74 o                         
  -1   5   0      16245.84      13506.21       266.29 o                         
   0   5   0       2932.71       2243.02        69.04 o                         
  -3   6   0      20478.50      25576.91       688.09 o                         
  -2   6   0         12.29          9.89         0.73 o                         
  -1   6   0         90.66        145.03         3.18 o                         
   0   6   0        726.34        817.28        25.84 o                         
  -3   7   0        528.65        658.06        13.71 o                         
  -2   7   0      12139.81      12526.70       243.73 o                         
  -1   7   0       3555.27       3605.20        75.09 o                         
   0   7   0         36.91         45.17         2.92 o                         
  -4   8   0      95667.64      98353.77      3064.41 o                         
  -3   8   0       3389.61       3027.38        59.00 o                         
  -2   8   0       5334.49       5838.43       113.71 o                         
  -1   8   0       2221.11       2592.34        51.75 o                         
   0   8   0      19284.96      18263.63       493.08 o                         
  -4   9   0      11261.98      10841.10       220.68 o                         
  -3   9   0        336.17        410.79         8.59 o                         
  -2   9   0       1513.46       1523.95        30.77 o                         
  -1   9   0       6602.51       5705.67       113.44 o                         
   0   9   0      58965.50      61226.36      1713.44 o                         
  -5  10   0       1586.85       1577.71        49.87 o                         
  -4  10   0        515.18        497.57        10.21 o                         
  -3  10   0       3165.59       3023.12        57.98 o                         
  -2  10   0       5714.97       5364.14       109.61 o                         
  -1  10   0        667.30        659.33        13.82 o                         
   0  10   0         35.38         10.89         1.84 o                         
  -5  11   0        702.76        705.40        15.14 o                         
  -4  11   0        324.99        346.28         7.41 o                         
  -3  11   0        875.25       1011.08        19.66 o                         
  -2  11   0        712.48        673.47        13.84 o                         
  -1  11   0       3137.14       3058.11        62.89 o                         
   0  11   0         26.14         19.83         2.01 o                         
  -6  12   0        814.67        915.35        29.25 o                         
  -5  12   0        630.35        523.14        11.46 o                         
  -4  12   0       5242.08       5435.36       108.69 o                         
  -3  12   0       4340.29       4227.47        88.73 o                         
  -2  12   0        217.43        190.23         4.29 o                         
  -1  12   0         41.32         34.64         1.84 o                         
   0  12   0      12608.98      12766.40       361.24 o                         
  -6  13   0        375.87        406.67         9.10 o                         
  -5  13   0      10740.80      11077.29       220.95 o                         
  -4  13   0       4599.50       4577.46        87.67 o                         
  -3  13   0         34.74         32.67         1.55 o                         
  -2  13   0       1029.03       1021.58        22.62 o                         
  -1  13   0        674.19        716.30        16.16 o                         
   0  13   0       3266.28       3311.04       103.99 o                         
  -7  14   0       1250.86       1063.24        33.00 o                         
  -6  14   0         73.60        110.45         3.21 o                         
  -5  14   0        592.72        646.56        14.21 o                         
  -4  14   0         22.37         29.47         1.75 o                         
  -3  14   0        342.56        396.50        10.15 o                         
  -2  14   0        220.23        278.21         6.62 o                         
  -1  14   0        357.59        339.12         7.65 o                         
   0  14   0        115.11        130.34         5.32 o                         
  -7  15   0         34.40         18.86         1.58 o                         
  -6  15   0       1778.92       1719.44        37.81 o                         
  -5  15   0        292.08        308.52         6.70 o                         
  -4  15   0          1.03          7.44         1.33 o                         
  -3  15   0         41.22         23.18         1.54 o                         
  -2  15   0         97.10         91.12         2.69 o                         
  -1  15   0         24.80         28.30         1.75 o                         
   0  15   0        144.23        133.47         5.40 o                         
  -8  16   0       7820.90       8398.14       236.13 o                         
  -7  16   0          1.25          7.68         1.32 o                         
  -6  16   0        963.62       1039.21        23.81 o                         
  -5  16   0         47.00         60.37         3.13 o                         
  -4  16   0        376.74        366.52         9.26 o                         
  -3  16   0          0.16          4.79         1.43 o                         
  -2  16   0       1090.70       1115.56        27.38 o                         
  -1  16   0        100.19        103.39         3.29 o                         
   0  16   0         66.12         89.74         6.16 o                         
  -8  17   0       1379.68       1326.36        27.68 o                         
  -7  17   0        223.32        222.15         6.66 o                         
  -6  17   0        458.28        493.16        11.50 o                         
  -5  17   0        849.05        919.96        23.94 o                         
  -4  17   0       9333.83       9919.42       212.66 o                         
  -3  17   0        180.37        205.67         6.36 o                         
  -2  17   0        148.53        149.11         4.16 o                         
  -9  18   0       2189.08       2296.20        77.56 o                         
  -8  18   0        277.91        279.59         7.34 o                         
  -7  18   0        102.83        101.75         3.60 o                         
  -6  18   0         65.10         64.94         3.05 o                         
  -5  18   0       1428.81       1522.81        34.92 o                         
  -4  18   0        937.03        980.46        22.47 o                         
   0   2   1       5198.81       5329.42       156.69 o                         
  -1   3   1       5419.60       5729.58       104.64 o                         
   0   3   1          9.59          6.35         0.60 o                         
  -1   4   1       1323.08       1288.01        19.85 o                         
   0   4   1      28880.68      27937.96       628.27 o                         
  -2   5   1        227.34        184.64         2.78 o                         
  -1   5   1        475.05        540.80         8.14 o                         
   0   5   1       2138.42       2248.82        45.99 o                         
  -2   6   1         45.30         32.88         0.74 o                         
  -1   6   1       1273.38       1348.11        18.59 o                         
   0   6   1          6.70          4.87         0.59 o                         
  -3   7   1        576.83        604.71         9.11 o                         
  -2   7   1         23.72         24.57         0.65 o                         
  -1   7   1         23.28         16.37         0.54 o                         
   0   7   1        214.37        156.18         3.66 o                         
  -3   8   1         19.80         11.35         0.75 o                         
  -2   8   1       7217.26       7161.90        99.28 o                         
  -1   8   1         44.71         28.58         0.86 o                         
   0   8   1       4139.29       3477.76        69.46 o                         
  -4   9   1        599.15        547.63         8.19 o                         
  -3   9   1         62.63         78.95         1.40 o                         
  -2   9   1       1396.04       1338.59        19.59 o                         
  -1   9   1        824.91        690.52        10.09 o                         
   0   9   1        197.36        183.82         4.13 o                         
  -4  10   1        591.03        519.32         7.90 o                         
  -3  10   1        134.90        170.78         2.73 o                         
  -2  10   1        120.97        125.71         2.19 o                         
  -1  10   1        115.49        101.52         1.84 o                         
   0  10   1          8.91          3.17         0.78 o                         
  -5  11   1        708.41        656.80         9.92 o                         
  -4  11   1         30.76         30.58         0.88 o                         
  -3  11   1       2296.37       1916.61        26.72 o                         
  -2  11   1        728.99        699.31        10.20 o                         
  -1  11   1          1.11          0.22         0.59 o                         
   0  11   1        149.00        130.86         3.19 o                         
  -5  12   1        168.81        184.86         3.11 o                         
  -4  12   1       1259.19       1266.20        18.25 o                         
  -3  12   1          0.34          3.03         0.64 o                         
  -2  12   1         67.66         54.05         1.29 o                         
  -1  12   1         71.70         55.81         1.34 o                         
   0  12   1         50.82         63.04         2.06 o                         
  -6  13   1          2.82          2.35         0.70 o                         
  -5  13   1          5.18          4.92         0.75 o                         
  -4  13   1       2439.40       2434.02        35.54 o                         
  -3  13   1         22.09         17.04         0.87 o                         
  -2  13   1         12.83          9.46         0.85 o                         
  -1  13   1        140.78        141.26         2.81 o                         
   0  13   1       2557.65       2567.26        53.85 o                         
  -6  14   1        107.10        110.11         2.18 o                         
  -5  14   1        335.92        286.65         4.75 o                         
  -4  14   1          7.43          7.17         0.83 o                         
  -3  14   1        231.88        236.23         4.13 o                         
  -2  14   1        456.95        445.51         7.42 o                         
  -1  14   1         27.72         24.08         1.06 o                         
   0  14   1        658.46        595.65        12.62 o                         
  -7  15   1         29.38         27.58         1.10 o                         
  -6  15   1          1.26          2.73         0.85 o                         
  -5  15   1        750.05        689.27        10.61 o                         
  -4  15   1         68.50         69.01         1.91 o                         
  -3  15   1         65.92         62.52         1.53 o                         
  -2  15   1         33.92         31.24         1.16 o                         
  -1  15   1        242.70        228.84         4.62 o                         
   0  15   1         46.19         31.31         1.81 o                         
  -7  16   1         70.52         61.24         1.59 o                         
  -6  16   1         10.83         11.90         1.00 o                         
  -5  16   1          0.23          2.73         0.99 o                         
  -4  16   1        786.77        789.12        12.59 o                         
  -3  16   1        114.77        116.27         2.40 o                         
  -2  16   1         17.28         12.76         1.09 o                         
  -1  16   1          0.93          0.41         1.00 o                         
   0  16   1        510.86        527.00        13.50 o                         
  -8  17   1        389.44        375.35         6.30 o                         
  -7  17   1          2.79          2.95         0.98 o                         
  -6  17   1        537.80        484.96         7.71 o                         
  -5  17   1        469.21        439.92         7.38 o                         
  -4  17   1          4.06          5.66         1.10 o                         
  -3  17   1          1.81          1.72         1.05 o                         
  -2  17   1        139.50        134.37         2.79 o                         
  -8  18   1         11.77         11.26         1.17 o                         
  -7  18   1        307.45        290.67         5.01 o                         
  -6  18   1          1.53          5.52         1.07 o                         
  -5  18   1         80.12         82.73         2.13 o                         
  -4  18   1         12.36          9.37         1.12 o                         
   0   1   2       2011.09       1995.97        65.73 o                         
  -1   2   2          7.92          5.52         0.66 o                         
   0   2   2       7361.79       6815.18       169.44 o                         
  -1   3   2      14756.88      17302.83       320.61 o                         
   0   3   2       1793.90       1610.59        40.39 o                         
  -2   4   2          8.46         13.98         0.73 o                         
  -1   4   2       1990.06       2545.43        42.65 o                         
   0   4   2      15042.88      16058.36       373.38 o                         
  -2   5   2       6701.37       7092.79       107.21 o                         
  -1   5   2        190.65        173.39         2.93 o                         
   0   5   2       2205.41       2401.72        51.82 o                         
  -3   6   2       7925.10       9162.08       182.75 o                         
  -2   6   2       3537.47       3265.39        48.51 o                         
  -1   6   2       4041.48       4230.36        66.15 o                         
   0   6   2        301.45        341.53         7.23 o                         
  -3   7   2        941.64       1161.75        16.53 o                         
  -2   7   2          2.81         13.20         0.73 o                         
  -1   7   2       6051.29       6105.10        87.48 o                         
   0   7   2        550.40        560.15        11.87 o                         
  -4   8   2        491.83        447.10         9.10 o                         
  -3   8   2        210.18        215.38         3.35 o                         
  -2   8   2       2458.17       2596.44        37.36 o                         
  -1   8   2         94.38        102.93         1.87 o                         
   0   8   2       5894.83       6991.07       138.16 o                         
  -4   9   2        681.18        721.13        10.45 o                         
  -3   9   2        561.69        581.73         8.83 o                         
  -2   9   2       2371.77       2324.05        33.19 o                         
  -1   9   2        544.29        513.32         7.53 o                         
   0   9   2       4017.28       4125.34        82.67 o                         
  -5  10   2        340.38        342.77         7.21 o                         
  -4  10   2        184.68        165.39         2.77 o                         
  -3  10   2       3064.67       3069.57        44.58 o                         
  -2  10   2         24.55         39.79         0.98 o                         
  -1  10   2        310.68        243.01         3.73 o                         
   0  10   2         12.65         21.83         1.08 o                         
  -5  11   2       1963.36       1850.94        26.74 o                         
  -4  11   2         25.84         21.75         0.93 o                         
  -3  11   2         34.30         39.43         1.12 o                         
  -2  11   2       1608.76       1585.53        22.91 o                         
  -1  11   2         31.23         36.08         1.12 o                         
   0  11   2          0.02          5.42         0.90 o                         
  -6  12   2        501.42        498.37        10.67 o                         
  -5  12   2          2.05          4.93         0.68 o                         
  -4  12   2       1763.80       1927.36        27.54 o                         
  -3  12   2        582.48        589.40         9.06 o                         
  -2  12   2       1552.51       1644.94        25.78 o                         
  -1  12   2         45.95         45.69         1.22 o                         
   0  12   2        670.25        737.82        16.18 o                         
  -6  13   2        244.91        247.33         3.92 o                         
  -5  13   2        558.02        549.11         8.68 o                         
  -4  13   2        661.44        664.70        10.17 o                         
  -3  13   2         19.26         24.51         1.03 o                         
  -2  13   2         61.58         50.57         1.31 o                         
  -1  13   2        276.14        287.30         4.49 o                         
   0  13   2        539.29        565.86        13.28 o                         
  -7  14   2         27.44         37.18         1.76 o                         
  -6  14   2        309.60        305.68         5.24 o                         
  -5  14   2          0.92          7.40         0.86 o                         
  -4  14   2         17.11         27.21         1.03 o                         
  -3  14   2        557.88        555.25         9.25 o                         
  -2  14   2        302.72        305.28         5.07 o                         
  -1  14   2          4.74          2.79         0.87 o                         
   0  14   2         33.31         43.78         1.89 o                         
  -7  15   2         74.84         82.94         1.78 o                         
  -6  15   2          5.71          7.79         0.88 o                         
  -5  15   2        479.12        493.53         8.31 o                         
  -4  15   2        165.68        182.98         3.23 o                         
  -3  15   2         93.10        110.24         2.46 o                         
  -2  15   2        620.50        627.84        10.68 o                         
  -1  15   2        434.87        443.11         7.24 o                         
   0  15   2          1.81          3.58         1.33 o                         
  -8  16   2        756.01        832.85        18.29 o                         
  -7  16   2         11.70         11.39         1.00 o                         
  -6  16   2        772.53        830.01        12.77 o                         
  -5  16   2         39.99         50.60         1.49 o                         
  -4  16   2        596.17        650.78        10.05 o                         
  -3  16   2        188.95        192.93         3.50 o                         
  -2  16   2          0.07          0.48         0.95 o                         
  -1  16   2         43.25         49.17         1.48 o                         
   0  16   2        280.28        298.84         8.23 o                         
  -8  17   2        449.66        501.03         8.66 o                         
  -7  17   2          0.92          2.12         1.01 o                         
  -6  17   2        121.55        134.27         2.68 o                         
  -5  17   2        172.16        186.96         3.53 o                         
  -4  17   2        542.71        554.77        10.83 o                         
  -3  17   2         13.98         14.45         1.09 o                         
  -2  17   2        179.29        188.28         3.73 o                         
  -9  18   2         54.65         55.27         2.18 o                         
  -8  18   2         32.00         31.44         1.29 o                         
  -7  18   2        293.92        306.54         6.20 o                         
  -6  18   2          0.40          2.95         1.17 o                         
  -5  18   2          4.98          9.54         1.13 o                         
   0   1   3       4790.01       5563.89       148.38 o                         
   0   2   3       2834.57       2704.88        56.28 o                         
  -1   3   3       5741.30       5312.13        90.19 o                         
   0   3   3        362.23        318.19         7.09 o                         
  -1   4   3       1494.80       1424.07        23.91 o                         
   0   4   3        697.33        555.33        12.86 o                         
  -2   5   3          1.21          2.33         0.38 o                         
  -1   5   3        583.44        773.27        12.00 o                         
   0   5   3       2896.46       2417.75        56.70 o                         
  -2   6   3          9.36          1.18         0.42 o                         
  -1   6   3        735.43        606.67         9.36 o                         
   0   6   3          0.59          3.01         0.73 o                         
  -3   7   3        594.08        554.89         7.94 o                         
  -2   7   3       1130.50       1229.30        19.50 o                         
  -1   7   3       3248.16       2991.36        46.07 o                         
   0   7   3        254.49        305.13         6.44 o                         
  -3   8   3        174.54        144.00         2.36 o                         
  -2   8   3        537.30        578.08         8.29 o                         
  -1   8   3        118.18         99.20         1.80 o                         
   0   8   3       4701.48       4566.25        93.06 o                         
  -4   9   3       1449.92       1317.14        19.03 o                         
  -3   9   3         55.46         22.09         0.89 o                         
  -2   9   3        494.89        419.55         6.12 o                         
  -1   9   3       1943.64       1903.87        26.53 o                         
   0   9   3        115.43        101.84         2.70 o                         
  -4  10   3        176.85        156.79         2.67 o                         
  -3  10   3       2920.86       2841.30        40.59 o                         
  -2  10   3        633.01        637.58         9.25 o                         
  -1  10   3          0.03          1.89         0.54 o                         
   0  10   3          0.25          4.63         0.82 o                         
  -5  11   3        265.59        232.26         3.62 o                         
  -4  11   3        644.70        609.35         9.24 o                         
  -3  11   3         53.91         41.05         1.04 o                         
  -2  11   3        565.33        537.23         7.73 o                         
  -1  11   3         51.57         54.50         1.29 o                         
   0  11   3         32.11         28.71         1.48 o                         
  -5  12   3        308.57        286.99         4.68 o                         
  -4  12   3       1386.43       1340.04        20.16 o                         
  -3  12   3         35.25         27.06         0.98 o                         
  -2  12   3        286.28        307.82         4.98 o                         
  -1  12   3          6.44          3.09         0.77 o                         
   0  12   3        137.54        110.70         2.86 o                         
  -6  13   3         41.89         42.61         1.19 o                         
  -5  13   3        175.57        177.24         3.07 o                         
  -4  13   3        678.95        624.20         9.83 o                         
  -3  13   3          0.25          1.36         0.70 o                         
  -2  13   3         58.07         52.67         1.33 o                         
  -1  13   3        420.51        383.14         6.18 o                         
   0  13   3        308.11        272.74         7.68 o                         
  -6  14   3         79.50         68.19         1.57 o                         
  -5  14   3          2.92          3.41         0.79 o                         
  -4  14   3         52.72         38.41         1.18 o                         
  -3  14   3        464.35        370.22         5.66 o                         
  -2  14   3         69.22         60.17         1.41 o                         
  -1  14   3         90.21         93.61         2.11 o                         
   0  14   3         15.61         15.48         1.65 o                         
  -7  15   3          0.90          2.56         0.78 o                         
  -6  15   3          0.06          0.81         0.79 o                         
  -5  15   3        437.23        440.75         7.15 o                         
  -4  15   3          0.22          1.48         0.90 o                         
  -3  15   3         81.15         85.04         1.95 o                         
  -2  15   3        140.12        136.90         2.89 o                         
  -1  15   3        246.82        242.89         4.07 o                         
   0  15   3         51.20         65.46         2.37 o                         
  -7  16   3         56.65         66.47         1.89 o                         
  -6  16   3        456.72        439.44         7.29 o                         
  -5  16   3        234.64        218.40         3.67 o                         
  -4  16   3        671.91        674.09        10.55 o                         
  -3  16   3        181.22        176.30         3.59 o                         
  -2  16   3         26.43         27.44         1.15 o                         
  -1  16   3          0.32          2.58         0.98 o                         
   0  16   3        303.77        275.71         7.04 o                         
  -8  17   3        574.97        565.81         9.45 o                         
  -7  17   3         11.16         11.01         1.05 o                         
  -6  17   3         39.76         51.75         1.62 o                         
  -5  17   3        262.55        251.12         4.27 o                         
  -4  17   3         11.13          7.31         0.97 o                         
  -3  17   3          1.50          1.46         0.99 o                         
  -2  17   3         88.45         97.84         2.88 o                         
  -8  18   3         24.56         23.43         1.14 o                         
  -7  18   3        279.29        285.97         4.88 o                         
  -6  18   3          0.04          1.69         1.04 o                         
  -5  18   3         50.75         53.91         1.91 o                         
   0   0   4      19350.94      20946.11      1383.07 o                         
   0   1   4      29098.42      32255.66       683.06 o                         
  -1   2   4       2655.16       2560.97        56.17 o                         
   0   2   4      17784.78      20905.25       454.36 o                         
  -1   3   4      30213.04      29092.15       438.15 o                         
   0   3   4         62.81         83.84         2.59 o                         
  -2   4   4       3304.69       3901.38        91.21 o                         
  -1   4   4         57.59         43.35         1.07 o                         
   0   4   4        729.74        477.66        10.83 o                         
  -2   5   4         21.45         23.18         0.79 o                         
  -1   5   4         72.27        164.56         3.01 o                         
   0   5   4       8349.24       7413.54       166.85 o                         
  -3   6   4        578.20        839.62        20.67 o                         
  -2   6   4        393.68        299.06         4.85 o                         
  -1   6   4       1973.81       2008.18        30.60 o                         
   0   6   4          7.55         18.91         1.00 o                         
  -3   7   4         96.05        120.46         2.13 o                         
  -2   7   4       2113.18       1906.70        30.26 o                         
  -1   7   4      15978.81      16480.99       246.82 o                         
   0   7   4       2167.36       2028.35        43.52 o                         
  -4   8   4         57.78         92.76         2.26 o                         
  -3   8   4        235.55        261.70         4.22 o                         
  -2   8   4       6022.77       6402.65       101.60 o                         
  -1   8   4       1844.28       1680.19        25.36 o                         
   0   8   4      13599.03      12665.78       250.98 o                         
  -4   9   4      14222.97      13919.46       194.92 o                         
  -3   9   4        112.92        152.03         2.99 o                         
  -2   9   4       3526.29       3459.44        51.33 o                         
  -1   9   4       8336.51       8823.73       123.00 o                         
   0   9   4       3911.86       3938.35        81.60 o                         
  -5  10   4        408.64        509.54        10.22 o                         
  -4  10   4       1139.07       1099.04        16.58 o                         
  -3  10   4      18470.97      18900.60       275.27 o                         
  -2  10   4        740.11        718.76        10.17 o                         
  -1  10   4        431.72        364.94         5.41 o                         
   0  10   4         24.47         55.52         1.75 o                         
  -5  11   4       2806.88       3003.04        43.86 o                         
  -4  11   4       2640.59       2598.43        38.76 o                         
  -3  11   4       2473.79       2373.81        33.77 o                         
  -2  11   4       2791.24       2634.21        38.09 o                         
  -1  11   4        438.34        392.88         6.44 o                         
   0  11   4       1607.29       1430.02        31.28 o                         
  -6  12   4        246.52        217.67         4.94 o                         
  -5  12   4        108.41        124.23         2.29 o                         
  -4  12   4       3741.43       3820.81        57.21 o                         
  -3  12   4          0.48          6.61         0.68 o                         
  -2  12   4       1619.68       1618.85        23.16 o                         
  -1  12   4        216.15        228.49         3.88 o                         
   0  12   4         54.92         73.71         2.21 o                         
  -6  13   4        219.85        236.75         4.08 o                         
  -5  13   4        347.11        312.35         5.30 o                         
  -4  13   4       5353.39       5478.33        78.51 o                         
  -3  13   4          2.59          4.16         0.73 o                         
  -2  13   4        147.50        130.52         2.39 o                         
  -1  13   4       1555.76       1672.61        24.44 o                         
   0  13   4       3246.87       3163.21        65.18 o                         
  -7  14   4        289.63        250.99         5.85 o                         
  -6  14   4        421.47        367.88         5.92 o                         
  -5  14   4        503.09        505.69         8.00 o                         
  -4  14   4         20.44         22.57         0.98 o                         
  -3  14   4       2544.23       2725.12        39.69 o                         
  -2  14   4        546.87        569.85         8.88 o                         
  -1  14   4        156.89        149.57         2.85 o                         
   0  14   4         23.15         16.88         1.73 o                         
  -7  15   4        191.27        185.14         3.20 o                         
  -6  15   4         57.65         44.87         1.40 o                         
  -5  15   4       1255.02       1347.19        20.49 o                         
  -4  15   4       1132.46       1108.70        16.08 o                         
  -3  15   4        715.36        666.61        10.43 o                         
  -2  15   4        960.28       1009.83        16.34 o                         
  -1  15   4       1128.84       1119.43        18.06 o                         
   0  15   4        356.85        350.55         8.04 o                         
  -8  16   4         75.72         89.74         3.40 o                         
  -7  16   4          0.95          3.08         1.01 o                         
  -6  16   4       3112.94       3197.15        47.61 o                         
  -5  16   4        426.37        457.67         7.53 o                         
  -4  16   4       1058.98       1085.42        17.96 o                         
  -3  16   4        369.77        399.81         6.78 o                         
  -2  16   4        102.43        104.60         2.97 o                         
  -1  16   4        339.90        329.39         5.56 o                         
   0  16   4        405.01        468.95        12.18 o                         
  -8  17   4       3020.08       2928.26        46.43 o                         
  -7  17   4         17.87         21.33         1.61 o                         
  -6  17   4        619.18        650.40        11.07 o                         
  -5  17   4       1526.16       1527.67        23.22 o                         
  -4  17   4        456.20        446.76         7.41 o                         
  -3  17   4         31.71         39.38         1.70 o                         
  -2  17   4        416.43        443.05         7.60 o                         
  -9  18   4        368.34        357.52         8.18 o                         
  -8  18   4          0.96          5.49         1.03 o                         
  -7  18   4       1361.87       1381.34        20.66 o                         
  -6  18   4          3.18          4.47         0.98 o                         
  -5  18   4       1175.23       1165.35        17.88 o                         
   0   1   5       4218.11       4446.49        92.80 o                         
   0   2   5       1155.79       1070.11        22.35 o                         
  -1   3   5       1702.12       1716.05        23.47 o                         
   0   3   5        339.26        325.46         7.48 o                         
  -1   4   5         14.30          5.08         0.39 o                         
   0   4   5          8.08          9.97         0.77 o                         
  -2   5   5        126.70        161.97         2.77 o                         
  -1   5   5       1061.52       1113.09        16.84 o                         
   0   5   5       6850.22       6292.35       130.88 o                         
  -2   6   5        262.43        274.16         4.12 o                         
  -1   6   5        480.12        541.64         8.66 o                         
   0   6   5          3.34          7.12         1.00 o                         
  -3   7   5          5.22          3.80         0.45 o                         
  -2   7   5        991.64        953.81        14.41 o                         
  -1   7   5       4724.54       5048.62        75.62 o                         
   0   7   5        148.04        199.62         4.76 o                         
  -3   8   5        781.02        817.38        11.99 o                         
  -2   8   5          0.03          1.65         0.52 o                         
  -1   8   5        122.38         89.89         1.67 o                         
   0   8   5       6654.29       6295.74       134.20 o                         
  -4   9   5       1799.24       1684.61        24.08 o                         
  -3   9   5          1.10          0.73         0.54 o                         
  -2   9   5        647.97        654.51        10.69 o                         
  -1   9   5       2041.99       1923.48        28.44 o                         
   0   9   5        342.45        229.37         4.98 o                         
  -4  10   5        806.69        808.55        11.74 o                         
  -3  10   5       5259.57       5179.28        78.74 o                         
  -2  10   5        885.66        828.15        13.01 o                         
  -1  10   5        103.24         99.57         1.95 o                         
   0  10   5        230.68        213.18         5.22 o                         
  -5  11   5          7.89         19.17         0.74 o                         
  -4  11   5        586.38        522.07         7.70 o                         
  -3  11   5        593.55        487.62         8.42 o                         
  -2  11   5        350.21        357.09         5.60 o                         
  -1  11   5         34.61         38.38         1.26 o                         
   0  11   5          4.95          1.90         0.82 o                         
  -5  12   5        108.39         85.35         1.73 o                         
  -4  12   5       1588.48       1445.46        22.07 o                         
  -3  12   5         49.30         40.87         1.09 o                         
  -2  12   5        380.57        384.09         5.76 o                         
  -1  12   5        116.18        104.97         1.96 o                         
   0  12   5          8.15          5.54         0.98 o                         
  -6  13   5        203.14        210.67         3.66 o                         
  -5  13   5        226.39        207.53         3.89 o                         
  -4  13   5        263.81        196.91         3.75 o                         
  -3  13   5        149.29        166.79         3.21 o                         
  -2  13   5         15.03         10.42         0.72 o                         
  -1  13   5        265.49        266.52         4.40 o                         
   0  13   5         29.25         19.59         1.64 o                         
  -6  14   5         22.70         23.01         0.99 o                         
  -5  14   5         75.65         61.82         1.58 o                         
  -4  14   5         12.46          5.34         0.80 o                         
  -3  14   5        208.44        210.95         3.62 o                         
  -2  14   5         14.31         15.12         1.01 o                         
  -1  14   5        208.59        192.27         3.25 o                         
   0  14   5         19.65         13.95         1.31 o                         
  -7  15   5          0.00          1.50         0.86 o                         
  -6  15   5          0.81          1.29         0.87 o                         
  -5  15   5        383.14        372.91         6.09 o                         
  -4  15   5         13.05         17.12         0.99 o                         
  -3  15   5        230.80        207.43         3.65 o                         
  -2  15   5        175.54        155.64         2.86 o                         
  -1  15   5        153.52        152.63         2.88 o                         
   0  15   5          0.08          3.81         1.32 o                         
  -7  16   5         25.00         26.38         1.19 o                         
  -6  16   5        788.72        796.29        12.50 o                         
  -5  16   5        257.06        236.68         4.71 o                         
  -4  16   5        416.67        406.52         6.50 o                         
  -3  16   5         67.61         66.35         1.80 o                         
  -2  16   5          8.06          8.89         0.94 o                         
  -1  16   5          6.08          7.91         0.95 o                         
  -8  17   5        623.70        603.58         9.14 o                         
  -7  17   5         28.80         23.32         1.26 o                         
  -6  17   5          4.89          6.07         0.99 o                         
  -5  17   5        333.12        319.10         5.52 o                         
  -4  17   5          2.17          3.38         0.87 o                         
  -3  17   5          3.70          5.56         1.04 o                         
  -8  18   5         21.76         20.37         1.21 o                         
  -7  18   5        191.98        197.17         3.56 o                         
  -6  18   5          5.19          4.59         1.01 o                         
   0   0   6      17533.23      15606.73       719.69 o                         
   0   1   6        406.25        326.89         6.70 o                         
  -1   2   6       1892.25       2358.80        49.23 o                         
   0   2   6        426.82        471.21         9.80 o                         
  -1   3   6         72.44        113.06         1.84 o                         
   0   3   6       3648.42       5044.46       104.26 o                         
  -2   4   6         75.98        103.45         2.27 o                         
  -1   4   6        330.44        304.22         4.32 o                         
   0   4   6       6852.56       6548.37       152.94 o                         
  -2   5   6        195.85        164.72         2.66 o                         
  -1   5   6      25358.03      26362.10       388.64 o                         
   0   5   6       6102.10       6425.13       154.58 o                         
  -3   6   6      11256.79      12442.04       271.34 o                         
  -2   6   6        318.30        309.05         4.99 o                         
  -1   6   6        914.73        989.07        14.71 o                         
   0   6   6       6391.02       7665.40       160.05 o                         
  -3   7   6        295.22        271.85         4.47 o                         
  -2   7   6        316.67        390.91         6.04 o                         
  -1   7   6          4.87         58.56         2.42 o                         
   0   7   6        222.45        208.49         5.10 o                         
  -4   8   6      30650.22      30698.34       654.80 o                         
  -3   8   6       1846.98       2227.35        34.24 o                         
  -2   8   6         30.15         34.33         0.91 o                         
  -1   8   6       1285.17       1268.12        18.78 o                         
   0   8   6        843.95        981.00        20.84 o                         
  -4   9   6       2948.67       2979.60        41.13 o                         
  -3   9   6       1161.82       1423.96        20.87 o                         
  -2   9   6          9.69         23.54         0.88 o                         
  -1   9   6        704.69        807.38        12.37 o                         
   0   9   6      14565.44      15276.31       327.56 o                         
  -5  10   6       1430.64       1544.79        30.70 o                         
  -4  10   6         13.64         38.67         1.40 o                         
  -3  10   6        116.74        133.16         2.56 o                         
  -2  10   6        409.33        408.01         6.91 o                         
  -1  10   6        546.36        573.20         9.83 o                         
   0  10   6        302.56        285.24         6.63 o                         
  -5  11   6        120.19        116.28         2.17 o                         
  -4  11   6        193.77        204.26         3.41 o                         
  -3  11   6         80.15         78.22         1.67 o                         
  -2  11   6         13.66         13.69         0.83 o                         
  -1  11   6       1569.99       1724.15        26.11 o                         
   0  11   6        117.35        103.25         2.86 o                         
  -6  12   6       1942.74       1928.36        44.28 o                         
  -5  12   6         56.57         58.12         1.29 o                         
  -4  12   6        305.96        320.95         5.35 o                         
  -3  12   6       1326.05       1366.02        21.47 o                         
  -2  12   6        100.02         96.37         2.01 o                         
  -1  12   6        146.29        148.48         2.83 o                         
   0  12   6       4670.58       4711.01       110.11 o                         
  -6  13   6         44.00         42.60         1.29 o                         
  -5  13   6       8411.31       8569.04       119.33 o                         
  -4  13   6       3403.76       3266.18        50.93 o                         
  -3  13   6        179.24        172.81         3.17 o                         
  -2  13   6        396.66        404.56         7.03 o                         
  -1  13   6        475.01        487.89         7.68 o                         
   0  13   6       3523.94       3666.34        75.53 o                         
  -7  14   6       1771.64       1739.29        38.13 o                         
  -6  14   6        182.95        200.58         3.47 o                         
  -5  14   6        926.78        952.59        14.05 o                         
  -4  14   6          2.11          3.02         0.73 o                         
  -3  14   6        118.80        120.44         2.53 o                         
  -2  14   6         51.05         50.00         1.51 o                         
  -1  14   6        450.17        421.50         6.47 o                         
   0  14   6        162.61        157.49         4.11 o                         
  -7  15   6        680.65        665.26        10.80 o                         
  -6  15   6        869.82        954.70        14.54 o                         
  -5  15   6        107.64        111.98         2.27 o                         
  -4  15   6        279.97        256.59         4.36 o                         
  -3  15   6        191.24        161.16         2.98 o                         
  -2  15   6          4.13          5.21         0.76 o                         
  -1  15   6         22.63         24.44         1.37 o                         
   0  15   6        316.24        299.95         7.28 o                         
  -8  16   6       2937.89       2919.27        64.13 o                         
  -7  16   6         41.26         43.23         1.58 o                         
  -6  16   6         41.54         60.29         1.88 o                         
  -5  16   6          1.20          3.95         0.81 o                         
  -4  16   6         57.38         58.51         1.75 o                         
  -3  16   6         58.37         55.32         2.05 o                         
  -2  16   6        398.62        403.78         6.57 o                         
  -1  16   6         67.65         69.04         1.67 o                         
  -8  17   6        667.91        652.70         9.72 o                         
  -7  17   6         24.36         29.72         1.30 o                         
  -6  17   6          0.00          2.03         0.86 o                         
  -5  17   6        389.78        400.40         7.46 o                         
  -4  17   6       4291.76       4402.51        64.02 o                         
  -3  17   6        168.81        174.36         3.24 o                         
  -9  18   6       1014.63       1047.83        25.81 o                         
  -8  18   6          9.63         18.29         1.30 o                         
  -7  18   6        134.83        124.85         2.68 o                         
   0   1   7       2217.06       1752.57        33.31 o                         
   0   2   7        435.21        353.57         7.25 o                         
  -1   3   7        801.19        837.22        12.20 o                         
   0   3   7         77.77         67.97         1.73 o                         
  -1   4   7         64.22        112.28         1.81 o                         
   0   4   7       6486.94       5931.41       111.97 o                         
  -2   5   7        363.39        444.86         6.16 o                         
  -1   5   7          7.70         19.03         0.72 o                         
   0   5   7        793.88       1030.26        21.56 o                         
  -2   6   7        177.66        188.48         3.22 o                         
  -1   6   7        137.61        124.00         2.11 o                         
   0   6   7         45.90         39.61         1.50 o                         
  -3   7   7         43.31         52.24         1.05 o                         
  -2   7   7          0.29          1.55         0.49 o                         
  -1   7   7        798.24        660.87        10.01 o                         
   0   7   7        640.14        583.79        14.25 o                         
  -3   8   7       1834.55       1882.79        28.60 o                         
  -2   8   7        678.75        562.12         8.24 o                         
  -1   8   7         18.22         10.73         0.62 o                         
   0   8   7       7843.47       7551.42       169.68 o                         
  -4   9   7       1398.76       1342.25        19.19 o                         
  -3   9   7         19.26          6.49         0.63 o                         
  -2   9   7       1023.86        959.49        13.97 o                         
  -1   9   7       1462.78       1395.29        20.25 o                         
   0   9   7          3.62          3.12         1.10 o                         
  -4  10   7       1412.96       1407.55        20.61 o                         
  -3  10   7        574.76        500.47         7.97 o                         
  -2  10   7          2.05          4.34         0.71 o                         
  -1  10   7         20.37         24.94         0.97 o                         
   0  10   7        578.53        567.73        12.89 o                         
  -5  11   7          4.36          0.59         0.63 o                         
  -4  11   7          0.20          1.61         0.66 o                         
  -3  11   7         37.11         23.87         1.00 o                         
  -2  11   7         90.42         95.34         2.12 o                         
  -1  11   7          5.34          6.51         0.65 o                         
   0  11   7         31.14         12.05         1.79 o                         
  -5  12   7         70.73         69.05         1.51 o                         
  -4  12   7       1627.85       1596.11        24.25 o                         
  -3  12   7         22.85         26.25         1.17 o                         
  -2  12   7        147.82        121.14         2.49 o                         
  -1  12   7         58.54         54.26         1.51 o                         
   0  12   7         33.69         22.72         1.63 o                         
  -6  13   7        220.62        224.31         3.70 o                         
  -5  13   7         10.59         10.38         0.73 o                         
  -4  13   7        873.17        863.34        12.90 o                         
  -3  13   7        400.37        387.72         6.62 o                         
  -2  13   7          5.70          5.07         0.98 o                         
  -1  13   7         46.73         56.97         1.92 o                         
   0  13   7        734.94        721.48        18.89 o                         
  -6  14   7          0.94         -0.23         0.78 o                         
  -5  14   7          0.26          1.26         0.87 o                         
  -4  14   7         54.83         40.51         1.55 o                         
  -3  14   7          0.38          0.74         0.95 o                         
  -2  14   7         64.48         68.64         1.68 o                         
  -1  14   7          5.64          5.22         0.92 o                         
   0  14   7         56.28         51.44         2.00 o                         
  -7  15   7          0.26          1.83         0.84 o                         
  -6  15   7          6.85          4.93         0.84 o                         
  -5  15   7        457.36        393.21         7.12 o                         
  -4  15   7          0.53          2.34         0.97 o                         
  -3  15   7          9.93          6.50         1.00 o                         
  -2  15   7         64.69         50.76         1.52 o                         
  -1  15   7         63.42         58.34         1.78 o                         
   0  15   7          7.92         10.44         1.58 o                         
  -7  16   7          4.19          3.07         0.92 o                         
  -6  16   7        183.41        188.44         3.93 o                         
  -5  16   7         12.80         14.63         1.13 o                         
  -4  16   7        381.67        355.05         6.00 o                         
  -3  16   7          6.39          4.90         1.05 o                         
  -2  16   7          0.78          2.51         1.11 o                         
  -1  16   7         14.01         15.82         1.09 o                         
  -8  17   7        546.50        524.92         9.23 o                         
  -7  17   7          0.28          1.22         0.90 o                         
  -6  17   7        129.20        111.67         2.62 o                         
  -5  17   7        536.43        511.02         7.68 o                         
  -4  17   7          1.43          0.96         1.27 o                         
   0   0   8     147152.00     153751.55      7140.41 o                         
   0   1   8       7506.63       8444.19       160.87 o                         
  -1   2   8       1655.31       2060.51        39.44 o                         
   0   2   8        190.85        196.73         4.27 o                         
  -1   3   8       1028.16       1159.00        16.90 o                         
   0   3   8         72.77        123.61         2.97 o                         
  -2   4   8       1989.61       1792.33        35.72 o                         
  -1   4   8        934.22        817.66        11.72 o                         
   0   4   8       7209.46       7732.04       153.37 o                         
  -2   5   8        236.42        256.29         3.70 o                         
  -1   5   8       9418.22       9858.19       137.91 o                         
   0   5   8        732.21        609.05        12.26 o                         
  -3   6   8         14.01          6.59         0.72 o                         
  -2   6   8        215.32        210.52         3.16 o                         
  -1   6   8         48.70         65.68         1.32 o                         
   0   6   8       5076.45       5243.65       108.20 o                         
  -3   7   8       1233.11       1261.98        18.42 o                         
  -2   7   8       2359.37       2302.83        34.98 o                         
  -1   7   8        112.19        121.06         2.06 o                         
   0   7   8        291.95        278.38         6.69 o                         
  -4   8   8      31264.88      32422.23       648.87 o                         
  -3   8   8       1196.09       1162.23        17.31 o                         
  -2   8   8        536.44        616.97         9.37 o                         
  -1   8   8       1544.19       1726.56        24.90 o                         
   0   8   8       3874.78       3823.30        89.35 o                         
  -4   9   8       1804.54       1754.13        24.81 o                         
  -3   9   8       2315.74       2292.15        35.44 o                         
  -2   9   8        336.73        364.60         5.57 o                         
  -1   9   8       1004.45        962.57        15.89 o                         
   0   9   8      13171.48      13478.67       312.99 o                         
  -5  10   8        476.68        511.47        11.28 o                         
  -4  10   8          0.03         18.84         1.04 o                         
  -3  10   8         17.54         11.17         0.76 o                         
  -2  10   8       1437.73       1397.65        20.97 o                         
  -1  10   8        262.67        272.55         4.98 o                         
   0  10   8        463.10        492.10        11.28 o                         
  -5  11   8         17.18         18.62         0.80 o                         
  -4  11   8          0.20          2.88         0.80 o                         
  -3  11   8         48.53         60.54         1.61 o                         
  -2  11   8         29.85         27.74         1.02 o                         
  -1  11   8        641.68        626.78        10.23 o                         
   0  11   8        141.57        148.12         4.54 o                         
  -6  12   8        865.95        925.77        19.60 o                         
  -5  12   8         33.36         34.08         1.21 o                         
  -4  12   8        333.76        352.72         5.78 o                         
  -3  12   8        686.97        712.04        11.00 o                         
  -2  12   8          0.38          1.08         0.75 o                         
  -1  12   8         15.48         16.47         0.96 o                         
   0  12   8       3446.81       3500.53        75.23 o                         
  -6  13   8          4.22          6.09         0.76 o                         
  -5  13   8       3680.51       3867.74        54.80 o                         
  -4  13   8        787.11        774.19        12.58 o                         
  -3  13   8         22.02         24.81         1.16 o                         
  -2  13   8        281.92        276.02         5.03 o                         
  -1  13   8         51.91         46.60         1.47 o                         
   0  13   8        668.06        680.01        16.42 o                         
  -7  14   8        186.11        149.14         4.11 o                         
  -6  14   8        246.98        254.87         4.08 o                         
  -5  14   8        133.34        147.99         3.06 o                         
  -4  14   8          5.92          8.31         0.99 o                         
  -3  14   8         19.57         18.77         1.02 o                         
  -2  14   8         17.01         22.03         1.07 o                         
  -1  14   8         58.83         61.04         1.62 o                         
   0  14   8         77.14         84.11         3.12 o                         
  -7  15   8         26.88         34.41         1.13 o                         
  -6  15   8        885.39        884.35        13.31 o                         
  -5  15   8         61.50         62.54         1.76 o                         
  -4  15   8          7.66          7.50         1.03 o                         
  -3  15   8         18.66         19.41         1.11 o                         
  -2  15   8          1.75          1.71         0.90 o                         
  -1  15   8          7.23         10.58         1.08 o                         
   0  15   8         33.79         39.59         2.46 o                         
  -8  16   8       3085.56       3154.75        66.33 o                         
  -7  16   8          6.24          4.13         0.85 o                         
  -6  16   8         39.40         44.29         1.75 o                         
  -5  16   8          9.91         17.76         1.25 o                         
  -4  16   8         38.40         40.23         1.41 o                         
  -3  16   8          2.36          4.91         1.27 o                         
  -2  16   8        366.89        356.77         5.94 o                         
  -8  17   8        191.62        191.30         3.43 o                         
  -7  17   8        103.82        104.52         2.42 o                         
  -6  17   8         52.57         53.81         1.64 o                         
  -5  17   8        137.31        163.11         3.90 o                         
   0   1   9       1936.68       1979.18        37.92 o                         
   0   2   9        308.89        325.03         6.57 o                         
  -1   3   9       1811.46       1837.01        25.48 o                         
   0   3   9         86.25        103.88         2.70 o                         
  -1   4   9        270.44        229.61         3.55 o                         
   0   4   9       8593.13       7925.16       158.05 o                         
  -2   5   9         25.30         25.24         0.88 o                         
  -1   5   9         72.33         52.43         1.40 o                         
   0   5   9        134.36        197.23         4.48 o                         
  -2   6   9         83.93         56.08         1.32 o                         
  -1   6   9        111.41         97.46         1.74 o                         
   0   6   9          8.55          9.30         0.80 o                         
  -3   7   9        199.66        209.85         3.30 o                         
  -2   7   9         33.79         32.61         1.06 o                         
  -1   7   9        103.79        122.76         2.07 o                         
   0   7   9         15.30          5.21         0.77 o                         
  -3   8   9        831.56        810.69        11.50 o                         
  -2   8   9       1920.68       1893.31        28.01 o                         
  -1   8   9         19.61         21.02         0.93 o                         
   0   8   9       3967.30       3780.32        88.38 o                         
  -4   9   9        853.59        875.47        13.11 o                         
  -3   9   9          4.79          3.54         0.70 o                         
  -2   9   9        551.17        490.62         7.61 o                         
  -1   9   9        728.47        744.05        11.73 o                         
   0   9   9         23.08         14.43         1.48 o                         
  -4  10   9        286.00        277.47         4.97 o                         
  -3  10   9          1.93          2.71         0.77 o                         
  -2  10   9        148.43        146.89         2.70 o                         
  -1  10   9         10.28         13.33         0.92 o                         
   0  10   9        105.75        106.12         4.16 o                         
  -5  11   9        160.47        151.55         2.65 o                         
  -4  11   9          5.40          3.57         0.84 o                         
  -3  11   9        525.86        462.16         7.55 o                         
  -2  11   9        128.14        112.42         2.30 o                         
  -1  11   9          9.08          9.02         1.15 o                         
   0  11   9         18.33         28.30         1.73 o                         
  -5  12   9        199.35        192.18         3.42 o                         
  -4  12   9        960.18        974.64        15.30 o                         
  -3  12   9         10.10          6.41         0.87 o                         
  -2  12   9         77.71         79.51         2.01 o                         
  -1  12   9          8.99          6.83         1.15 o                         
   0  12   9         23.63         31.17         2.25 o                         
  -6  13   9         61.57         51.59         1.41 o                         
  -5  13   9         12.10         17.08         1.02 o                         
  -4  13   9       1171.56       1127.48        16.86 o                         
  -3  13   9         11.35          9.96         1.02 o                         
  -2  13   9          0.98          2.20         0.77 o                         
  -1  13   9         91.62         86.92         2.32 o                         
   0  13   9       1589.45       1550.44        33.04 o                         
  -6  14   9          0.80          1.18         0.93 o                         
  -5  14   9         53.94         51.70         1.62 o                         
  -4  14   9         11.62         17.99         1.14 o                         
  -3  14   9         35.02         29.67         1.32 o                         
  -2  14   9        141.23        137.20         4.04 o                         
  -1  14   9         30.48         29.17         1.57 o                         
   0  14   9        220.01        186.57         5.32 o                         
  -7  15   9          4.47          4.30         0.85 o                         
  -6  15   9          2.65          3.46         0.98 o                         
  -5  15   9        416.26        410.38         6.91 o                         
  -4  15   9         21.87         27.02         1.27 o                         
  -3  15   9         29.55         32.03         1.33 o                         
  -2  15   9         28.47         28.92         1.23 o                         
  -1  15   9         91.96         93.85         2.74 o                         
  -7  16   9         12.02         13.18         0.90 o                         
  -6  16   9          9.29         10.11         1.09 o                         
  -5  16   9          0.71          0.70         1.02 o                         
  -4  16   9        514.61        516.53         8.17 o                         
  -3  16   9         41.17         42.71         1.55 o                         
  -8  17   9        417.92        407.62         7.95 o                         
  -7  17   9          8.95         10.40         1.17 o                         
   0   0  10         31.43         23.79         2.46 o                         
   0   1  10       4750.27       5274.42       100.70 o                         
  -1   2  10        276.14        334.76         6.79 o                         
   0   2  10       7962.92       8540.90       163.02 o                         
  -1   3  10       9833.43       9661.57       129.56 o                         
   0   3  10         92.36         68.96         1.89 o                         
  -2   4  10       1372.02       1340.43        27.01 o                         
  -1   4  10       2194.83       2063.37        30.03 o                         
   0   4  10      37091.01      38425.65       763.35 o                         
  -2   5  10       6970.05       6945.89       100.05 o                         
  -1   5  10       2277.25       2314.89        31.89 o                         
   0   5  10      11144.03      10760.44       213.71 o                         
  -3   6  10      11369.65      11206.16       216.88 o                         
  -2   6  10       6264.54       6335.72        86.87 o                         
  -1   6  10       1883.54       1995.40        27.04 o                         
   0   6  10       1066.68        962.53        20.46 o                         
  -3   7  10        365.36        403.27         5.84 o                         
  -2   7  10        592.19        512.18         7.39 o                         
  -1   7  10       7434.42       7426.31       107.51 o                         
   0   7  10          8.81          7.73         1.15 o                         
  -4   8  10       3988.69       3812.28        76.40 o                         
  -3   8  10       1416.28       1414.89        20.76 o                         
  -2   8  10       4532.09       4794.74        72.50 o                         
  -1   8  10         16.22         25.78         1.00 o                         
   0   8  10      13010.73      13705.55       269.52 o                         
  -4   9  10       6130.27       6341.88        91.57 o                         
  -3   9  10        348.85        363.33         5.72 o                         
  -2   9  10       3167.33       3286.09        50.23 o                         
  -1   9  10       2426.21       2489.50        36.45 o                         
   0   9  10        312.84        292.05         7.24 o                         
  -5  10  10          1.59          1.64         0.93 o                         
  -4  10  10        570.81        597.66         9.46 o                         
  -3  10  10       4497.34       4627.34        69.37 o                         
  -2  10  10        163.60        144.31         2.72 o                         
  -1  10  10         17.50         11.91         0.82 o                         
   0  10  10          4.77         15.81         1.97 o                         
  -5  11  10       4126.65       3966.44        57.61 o                         
  -4  11  10         70.38         86.28         1.98 o                         
  -3  11  10         17.57         27.94         1.07 o                         
  -2  11  10       2693.19       2635.65        38.42 o                         
  -1  11  10        399.42        376.62         6.78 o                         
   0  11  10        130.02        138.46         5.09 o                         
  -6  12  10       1934.35       1961.39        41.25 o                         
  -5  12  10          0.01          8.67         0.85 o                         
  -4  12  10       5071.36       5107.44        76.78 o                         
  -3  12  10          0.26          4.81         0.93 o                         
  -2  12  10       3070.36       3165.50        45.95 o                         
  -1  12  10        194.93        213.53         4.27 o                         
   0  12  10        251.66        224.67         6.17 o                         
  -6  13  10        370.69        367.79         5.51 o                         
  -5  13  10        676.02        689.00        10.99 o                         
  -4  13  10       5023.92       5216.33        79.53 o                         
  -3  13  10          7.30         11.59         1.19 o                         
  -2  13  10        511.38        495.21         7.55 o                         
  -1  13  10       1183.16       1221.70        20.29 o                         
   0  13  10       4458.23       4637.38        99.08 o                         
  -7  14  10        480.66        483.60         9.59 o                         
  -6  14  10        326.39        312.63         5.28 o                         
  -5  14  10        415.58        455.59         7.27 o                         
  -4  14  10         29.64         33.26         1.90 o                         
  -3  14  10       1737.62       1708.51        27.40 o                         
  -2  14  10        788.66        739.38        12.99 o                         
  -1  14  10        128.38        141.12         3.19 o                         
   0  14  10        188.14        196.09         6.28 o                         
  -7  15  10        545.34        581.18         8.15 o                         
  -6  15  10         85.08         74.06         1.83 o                         
  -5  15  10       1010.65       1037.20        15.45 o                         
  -4  15  10        598.08        631.64         9.67 o                         
  -3  15  10        267.11        286.02         5.13 o                         
  -2  15  10       1066.35       1052.25        19.05 o                         
  -1  15  10        839.85        861.12        14.37 o                         
  -8  16  10          6.58         11.98         1.23 o                         
  -7  16  10         15.23         14.34         1.15 o                         
  -6  16  10       1270.78       1313.11        19.48 o                         
  -5  16  10         59.49         69.35         2.36 o                         
  -4  16  10       1252.82       1318.39        20.17 o                         
   0   1  11       1608.96       1385.05        26.74 o                         
   0   2  11        761.79        753.29        14.80 o                         
  -1   3  11       1430.32       1189.42        16.26 o                         
   0   3  11        136.77        162.55         3.59 o                         
  -1   4  11       1140.78       1099.09        15.38 o                         
   0   4  11       3314.38       3355.31        67.25 o                         
  -2   5  11        553.90        545.16         8.15 o                         
  -1   5  11        120.67        129.89         2.22 o                         
   0   5  11         45.87         50.42         1.57 o                         
  -2   6  11         52.87         64.16         1.29 o                         
  -1   6  11        275.81        260.88         3.96 o                         
   0   6  11          2.42         12.94         0.96 o                         
  -3   7  11        776.44        613.03         8.84 o                         
  -2   7  11        116.48        112.16         1.97 o                         
  -1   7  11        452.87        418.47         6.28 o                         
   0   7  11        873.73        826.65        17.93 o                         
  -3   8  11         13.72          8.71         0.68 o                         
  -2   8  11       1032.89       1024.78        15.58 o                         
  -1   8  11         64.72         56.61         1.36 o                         
   0   8  11        971.71        921.88        18.61 o                         
  -4   9  11        574.24        550.92         8.39 o                         
  -3   9  11         62.26         66.13         1.49 o                         
  -2   9  11         79.54         86.86         1.94 o                         
  -1   9  11        357.36        323.64         5.28 o                         
   0   9  11          0.12          0.51         1.32 o                         
  -4  10  11          8.99          6.31         0.69 o                         
  -3  10  11        212.29        201.67         3.57 o                         
  -2  10  11         33.96         33.79         1.22 o                         
  -1  10  11         28.38         20.93         1.06 o                         
   0  10  11         84.01         63.58         2.61 o                         
  -5  11  11        524.27        530.66         8.16 o                         
  -4  11  11        117.24        100.01         2.10 o                         
  -3  11  11         91.38         75.85         1.88 o                         
  -2  11  11        505.01        487.17         7.58 o                         
  -1  11  11         22.38         18.08         1.18 o                         
   0  11  11        100.34         86.33         3.52 o                         
  -5  12  11        127.92        109.99         2.44 o                         
  -4  12  11        581.52        547.65         9.27 o                         
  -3  12  11          0.34          0.64         0.91 o                         
  -2  12  11         92.47         88.12         1.92 o                         
  -1  12  11         15.41         16.64         1.27 o                         
   0  12  11        184.77        178.64         5.45 o                         
  -6  13  11          1.79          3.44         0.74 o                         
  -5  13  11         21.64         18.60         1.24 o                         
  -4  13  11        703.55        710.88        11.60 o                         
  -3  13  11        122.81        122.39         2.65 o                         
  -2  13  11         43.02         37.60         1.43 o                         
  -1  13  11        343.22        313.04         5.44 o                         
   0  13  11        662.23        656.27        15.96 o                         
  -6  14  11         84.57         78.97         1.89 o                         
  -5  14  11         22.93         21.50         1.13 o                         
  -4  14  11         40.59         32.48         1.27 o                         
  -3  14  11        403.72        378.69         6.38 o                         
  -2  14  11        119.43        113.28         2.91 o                         
  -1  14  11          0.90          0.43         1.34 o                         
   0  14  11         61.61         51.57         2.70 o                         
  -7  15  11         15.56         16.68         1.01 o                         
  -6  15  11          7.25          8.13         1.03 o                         
  -5  15  11        237.96        256.16         4.40 o                         
  -4  15  11          4.25          4.72         1.02 o                         
  -3  15  11          0.52          0.35         0.94 o                         
  -2  15  11         29.73         32.55         1.80 o                         
  -7  16  11        115.37        110.55         2.40 o                         
  -6  16  11         56.37         51.00         1.63 o                         
   0   0  12      17002.30      16921.93       782.11 o                         
   0   1  12        615.00        672.69        13.17 o                         
  -1   2  12       1725.75       1759.84        33.86 o                         
   0   2  12        670.03        688.28        13.54 o                         
  -1   3  12       1230.68       1298.05        17.76 o                         
   0   3  12       7617.75       7817.85       148.58 o                         
  -2   4  12       1260.98       1309.62        25.24 o                         
  -1   4  12        245.51        256.74         3.84 o                         
   0   4  12        389.31        341.60         7.32 o                         
  -2   5  12         86.80         94.44         1.74 o                         
  -1   5  12        614.43        645.02         9.47 o                         
   0   5  12          0.99         11.47         1.00 o                         
  -3   6  12          0.47          4.81         0.95 o                         
  -2   6  12          7.88         10.74         0.71 o                         
  -1   6  12        241.83        226.03         3.53 o                         
   0   6  12        267.29        263.73         5.77 o                         
  -3   7  12         16.96         25.70         0.95 o                         
  -2   7  12        802.40        812.92        11.61 o                         
  -1   7  12        894.24        975.68        14.55 o                         
   0   7  12        217.95        246.34         6.11 o                         
  -4   8  12       3200.46       3190.82        64.20 o                         
  -3   8  12         30.55         28.34         1.02 o                         
  -2   8  12        331.02        349.24         5.44 o                         
  -1   8  12        308.18        311.81         4.94 o                         
   0   8  12        249.44        277.78         6.15 o                         
  -4   9  12         77.68         88.01         1.88 o                         
  -3   9  12         49.20         38.92         1.18 o                         
  -2   9  12        391.98        407.03         6.39 o                         
  -1   9  12         69.74         76.16         1.58 o                         
   0   9  12       1553.19       1629.76        34.24 o                         
  -5  10  12        220.97        219.21         5.11 o                         
  -4  10  12         15.03         23.20         0.92 o                         
  -3  10  12       1037.79       1082.25        16.07 o                         
  -2  10  12        169.10        186.57         3.41 o                         
  -1  10  12         30.37         24.72         1.14 o                         
   0  10  12         64.42         61.62         2.54 o                         
  -5  11  12         83.05        123.24         2.42 o                         
  -4  11  12        235.31        228.94         3.78 o                         
  -3  11  12        305.26        315.50         5.40 o                         
  -2  11  12        149.58        172.54         3.28 o                         
  -1  11  12        353.92        400.43         6.68 o                         
   0  11  12         94.26         84.34         3.36 o                         
  -6  12  12         39.36         57.87         1.94 o                         
  -5  12  12         69.53         60.30         1.51 o                         
  -4  12  12         60.43         66.10         1.87 o                         
  -3  12  12        659.56        669.55        10.79 o                         
  -2  12  12        113.29        113.22         2.35 o                         
  -1  12  12        104.87        104.70         2.52 o                         
   0  12  12       1651.81       1741.48        42.64 o                         
  -6  13  12         40.72         40.85         1.18 o                         
  -5  13  12        472.83        507.51         7.97 o                         
  -4  13  12         67.38         71.29         1.85 o                         
  -3  13  12         58.00         54.15         1.64 o                         
  -2  13  12        106.20        119.58         2.68 o                         
  -1  13  12         13.39         20.58         1.54 o                         
   0  13  12         50.04         46.98         3.00 o                         
  -7  14  12        257.32        296.72         6.69 o                         
  -6  14  12         15.59         18.89         1.09 o                         
  -5  14  12          4.25          3.34         0.97 o                         
  -4  14  12          8.30         11.45         1.07 o                         
  -3  14  12        118.63        134.85         2.79 o                         
  -2  14  12         36.93         41.81         1.63 o                         
  -1  14  12          0.27          1.40         1.36 o                         
  -7  15  12         68.03         60.11         1.56 o                         
  -6  15  12         70.23         66.50         1.80 o                         
  -5  15  12        231.15        262.66         4.66 o                         
  -4  15  12        385.76        380.17         6.44 o                         
   0   1  13       1020.76        992.87        19.37 o                         
   0   2  13        949.58        803.92        15.74 o                         
  -1   3  13        393.85        408.16         5.91 o                         
   0   3  13         32.71         46.42         1.58 o                         
  -1   4  13        333.77        273.04         4.08 o                         
   0   4  13       1750.06       1624.34        32.94 o                         
  -2   5  13        209.27        154.49         2.57 o                         
  -1   5  13        187.10        170.97         2.81 o                         
   0   5  13        751.24        768.01        15.85 o                         
  -2   6  13         61.09         62.41         1.42 o                         
  -1   6  13        283.06        273.81         4.40 o                         
   0   6  13         24.78         38.72         1.60 o                         
  -3   7  13        322.94        334.21         5.30 o                         
  -2   7  13        200.03        200.58         3.39 o                         
  -1   7  13        527.52        523.88         7.94 o                         
   0   7  13        268.87        273.23         6.05 o                         
  -3   8  13          0.72          8.29         0.78 o                         
  -2   8  13        221.51        219.95         3.59 o                         
  -1   8  13         61.36         71.20         1.60 o                         
   0   8  13        887.12        949.24        20.15 o                         
  -4   9  13        642.19        621.49         9.36 o                         
  -3   9  13          3.97          4.47         0.76 o                         
  -2   9  13         57.95         62.27         1.43 o                         
  -1   9  13        335.99        304.14         5.15 o                         
   0   9  13         15.98         14.46         1.43 o                         
  -4  10  13          6.88          6.51         0.82 o                         
  -3  10  13        595.16        566.06         9.26 o                         
  -2  10  13        172.54        172.24         3.14 o                         
  -1  10  13          9.25         11.44         0.73 o                         
   0  10  13         35.94         36.75         1.46 o                         
  -5  11  13        233.38        216.46         3.68 o                         
  -4  11  13         99.04         98.45         2.02 o                         
  -3  11  13          2.94          1.83         1.02 o                         
  -2  11  13        446.15        435.66         7.28 o                         
  -1  11  13         36.08         37.01         1.31 o                         
   0  11  13        237.55        230.69         5.82 o                         
  -5  12  13         19.00         18.49         1.00 o                         
  -4  12  13        636.62        604.72         9.28 o                         
  -3  12  13          4.76          8.58         1.17 o                         
  -2  12  13         58.69         49.24         1.58 o                         
  -1  12  13         10.99          9.11         1.34 o                         
   0  12  13         34.66         30.83         2.15 o                         
  -6  13  13          6.05          5.34         0.80 o                         
  -5  13  13        111.26         94.52         2.23 o                         
  -4  13  13        425.34        398.40         6.26 o                         
  -3  13  13          8.17         12.29         1.16 o                         
  -2  13  13         20.94         16.37         1.17 o                         
  -1  13  13        289.61        299.06         6.16 o                         
   0  13  13        176.25        176.80         5.29 o                         
  -6  14  13        143.00        138.76         2.72 o                         
  -5  14  13          0.34          2.67         1.01 o                         
  -4  14  13          7.48          8.97         1.07 o                         
  -3  14  13        310.74        297.73         4.90 o                         
  -7  15  13          4.25          4.47         0.75 o                         
  -6  15  13          3.70          3.78         0.98 o                         
   0   0  14      27646.58      28636.50      1337.87 o                         
   0   1  14        886.72        890.24        17.52 o                         
  -1   2  14        836.30        937.42        18.41 o                         
   0   2  14         31.25         38.49         1.49 o                         
  -1   3  14        190.18        213.58         3.33 o                         
   0   3  14        821.05        866.91        17.40 o                         
  -2   4  14       2206.42       2205.56        42.60 o                         
  -1   4  14        476.68        458.78         6.76 o                         
   0   4  14       6732.41       6824.76       130.74 o                         
  -2   5  14        408.48        402.82         6.02 o                         
  -1   5  14       6665.81       6732.65        90.84 o                         
   0   5  14       4526.61       4468.73        87.35 o                         
  -3   6  14       3671.49       3887.55        76.52 o                         
  -2   6  14        249.97        246.88         4.07 o                         
  -1   6  14        298.27        287.57         4.91 o                         
   0   6  14        420.62        414.70         9.89 o                         
  -3   7  14        101.64        100.15         2.12 o                         
  -2   7  14       1777.14       1809.84        27.30 o                         
  -1   7  14        374.16        402.64         6.01 o                         
   0   7  14        263.39        277.26         5.93 o                         
  -4   8  14      13466.29      13889.56       289.24 o                         
  -3   8  14        958.93        970.86        14.05 o                         
  -2   8  14        170.12        153.30         2.70 o                         
  -1   8  14         58.95         70.07         1.58 o                         
   0   8  14       1090.55       1111.70        26.84 o                         
  -4   9  14       3257.72       3210.48        45.75 o                         
  -3   9  14          7.56         10.54         0.93 o                         
  -2   9  14         30.71         40.51         1.34 o                         
  -1   9  14       1012.86       1010.70        16.29 o                         
   0   9  14      10593.56      11050.05       224.96 o                         
  -5  10  14        264.52        315.42         7.44 o                         
  -4  10  14          3.86          7.12         0.96 o                         
  -3  10  14        182.03        185.55         3.40 o                         
  -2  10  14        620.24        618.60         9.36 o                         
  -1  10  14        393.19        425.09         6.45 o                         
   0  10  14         79.50         85.98         3.55 o                         
  -5  11  14        430.84        418.62         6.50 o                         
  -4  11  14        437.89        487.55         7.69 o                         
  -3  11  14        122.25        107.43         2.14 o                         
  -2  11  14         97.57        107.43         2.53 o                         
  -1  11  14       1569.85       1656.41        23.60 o                         
   0  11  14        220.62        259.42         6.42 o                         
  -6  12  14        976.72        996.36        21.53 o                         
  -5  12  14          0.61          2.87         0.81 o                         
  -4  12  14        841.93        786.26        10.77 o                         
  -3  12  14       1273.31       1358.30        20.52 o                         
  -2  12  14        151.85        151.79         3.17 o                         
  -1  12  14         60.76         60.57         1.90 o                         
   0  12  14       3437.18       3492.00        76.48 o                         
  -6  13  14          3.66          2.83         0.80 o                         
  -5  13  14       4663.18       4704.37        66.27 o                         
  -4  13  14       2557.03       2570.32        37.19 o                         
  -3  13  14         19.44         27.18         1.37 o                         
  -2  13  14        540.50        556.13         8.57 o                         
  -7  14  14       1652.93       1655.92        30.32 o                         
  -6  14  14         32.65         41.74         1.63 o                         
  -5  14  14        761.46        824.17        13.06 o                         
   0   1  15        419.05        429.57         8.83 o                         
   0   2  15        312.59        259.62         5.74 o                         
  -1   3  15        200.45        177.44         2.92 o                         
   0   3  15         90.09         81.52         2.34 o                         
  -1   4  15          0.67          4.25         0.74 o                         
   0   4  15       1658.07       1565.64        30.42 o                         
  -2   5  15          0.21          2.43         0.75 o                         
  -1   5  15          0.65          3.97         0.79 o                         
   0   5  15        548.58        585.51        13.07 o                         
  -2   6  15        102.43         94.62         1.98 o                         
  -1   6  15         78.73         61.24         1.48 o                         
   0   6  15         58.16         55.90         2.01 o                         
  -3   7  15          0.39          2.26         0.81 o                         
  -2   7  15          9.22          8.51         0.85 o                         
  -1   7  15        238.78        224.09         3.73 o                         
   0   7  15        120.56        109.99         3.06 o                         
  -3   8  15        218.57        216.22         3.68 o                         
  -2   8  15        108.23         87.54         1.87 o                         
  -1   8  15          5.76         10.00         0.94 o                         
   0   8  15       1781.70       1681.61        35.90 o                         
  -4   9  15        550.25        574.99         9.10 o                         
  -3   9  15         21.96         26.88         1.10 o                         
  -2   9  15        222.68        186.91         3.35 o                         
  -1   9  15        414.47        412.44         6.56 o                         
   0   9  15          3.46          3.04         1.13 o                         
  -4  10  15        285.66        241.89         4.23 o                         
  -3  10  15        287.62        301.28         4.95 o                         
  -2  10  15          0.62          2.60         0.85 o                         
  -1  10  15          5.32          4.16         0.83 o                         
   0  10  15        130.57        124.56         3.31 o                         
  -5  11  15         23.58         24.42         1.13 o                         
  -4  11  15          4.68          5.02         0.84 o                         
  -3  11  15          1.86          1.80         0.80 o                         
  -2  11  15         59.90         55.13         1.43 o                         
  -1  11  15          1.12          1.84         0.71 o                         
   0  11  15          3.47          3.56         1.08 o                         
  -5  12  15         29.53         36.54         1.22 o                         
  -4  12  15        604.80        611.24         9.12 o                         
  -3  12  15          4.97          8.19         1.05 o                         
  -2  12  15         46.11         44.31         1.54 o                         
  -1  12  15         24.48         31.69         1.70 o                         
  -6  13  15         45.01         38.92         1.32 o                         
  -5  13  15         10.83         11.25         0.97 o                         
  -4  13  15        326.87        306.44         5.16 o                         
  -3  13  15         95.28         87.85         2.21 o                         
   0   0  16        967.73        873.55        42.47 o                         
   0   1  16         47.35         50.40         1.92 o                         
  -1   2  16        133.56        113.54         2.96 o                         
   0   2  16        546.82        590.70        11.91 o                         
  -1   3  16        596.96        600.41         8.59 o                         
   0   3  16        218.54        208.73         4.80 o                         
  -2   4  16        156.16        132.16         3.62 o                         
  -1   4  16         65.38         69.32         1.52 o                         
   0   4  16       1859.33       1968.42        39.97 o                         
  -2   5  16        585.13        600.69         9.09 o                         
  -1   5  16        160.24        167.40         2.96 o                         
   0   5  16       1437.66       1389.62        29.21 o                         
  -3   6  16        107.11         80.95         2.72 o                         
  -2   6  16        639.10        629.66         9.68 o                         
  -1   6  16         21.90         22.92         1.01 o                         
   0   6  16        343.00        348.34         7.88 o                         
  -3   7  16        297.48        339.93         5.28 o                         
  -2   7  16         69.13         51.45         1.37 o                         
  -1   7  16        858.26        882.31        13.27 o                         
   0   7  16        345.16        384.55         9.46 o                         
  -4   8  16        774.29        765.38        16.06 o                         
  -3   8  16         32.97         36.29         1.32 o                         
  -2   8  16        248.74        256.71         4.45 o                         
  -1   8  16        282.81        280.87         4.83 o                         
   0   8  16        808.38        867.56        17.14 o                         
  -4   9  16       1083.27       1098.62        16.36 o                         
  -3   9  16        197.92        189.20         3.48 o                         
  -2   9  16        102.34        108.89         2.33 o                         
  -1   9  16        562.27        591.65         9.05 o                         
   0   9  16         10.18         21.25         1.46 o                         
  -5  10  16          6.94          7.59         1.46 o                         
  -4  10  16        163.15        175.28         3.11 o                         
  -3  10  16       1069.19       1157.35        16.33 o                         
  -2  10  16          0.07          2.91         0.86 o                         
  -1  10  16          7.63         11.81         0.95 o                         
   0  10  16        315.46        373.25         8.61 o                         
  -5  11  16        570.95        547.76         8.65 o                         
  -4  11  16        134.47        140.70         2.72 o                         
  -3  11  16         59.51         64.79         1.65 o                         
  -2  11  16        263.18        264.82         4.27 o                         
  -1  11  16         61.55         61.66         1.60 o                         
   0  11  16        356.88        383.60         8.84 o                         
  -6  12  16         13.56         12.94         1.51 o                         
  -5  12  16         34.39         34.18         1.19 o                         
  -4  12  16        897.23        952.44        14.68 o                         
  -3  12  16          2.75          6.16         0.82 o                         
   0   1  17        188.60        169.81         4.05 o                         
   0   2  17         22.42         31.10         1.60 o                         
  -1   3  17        304.07        256.52         4.05 o                         
   0   3  17          4.77          5.35         1.19 o                         
  -1   4  17         15.84         21.03         1.04 o                         
   0   4  17       1049.53       1058.10        21.91 o                         
  -2   5  17          0.03          1.17         0.95 o                         
  -1   5  17         22.06         17.05         1.07 o                         
   0   5  17        166.58        167.28         4.11 o                         
  -2   6  17         80.09         70.05         1.63 o                         
  -1   6  17          3.25          2.70         0.91 o                         
   0   6  17          0.72          1.81         1.29 o                         
  -3   7  17         30.01         36.61         1.20 o                         
  -2   7  17          8.85          9.63         0.98 o                         
  -1   7  17        207.89        168.52         3.19 o                         
   0   7  17        103.33        110.54         3.37 o                         
  -3   8  17        485.09        436.81         6.95 o                         
  -2   8  17        154.47        138.05         2.82 o                         
  -1   8  17         17.77         22.19         1.12 o                         
   0   8  17       1539.50       1439.52        27.91 o                         
  -4   9  17        293.37        320.72         5.23 o                         
  -3   9  17          2.92          2.56         0.98 o                         
  -2   9  17        197.59        183.98         3.34 o                         
  -1   9  17        326.83        312.41         5.21 o                         
   0   9  17          1.16          4.33         1.40 o                         
  -4  10  17        298.40        285.35         4.69 o                         
  -3  10  17        142.18        141.71         2.67 o                         
  -2  10  17         20.86         20.71         1.05 o                         
  -1  10  17         23.40         24.17         1.10 o                         
   0  10  17        227.15        236.94         6.23 o                         
  -5  11  17          5.14          6.64         0.98 o                         
  -4  11  17          0.04          0.53         1.01 o                         
  -3  11  17          5.34          5.81         0.95 o                         
   0   0  18       1071.61        953.18        46.44 o                         
   0   1  18        794.17        769.85        16.11 o                         
  -1   2  18        527.08        517.80        11.13 o                         
   0   2  18       1208.77       1228.90        25.27 o                         
  -1   3  18       1478.36       1416.57        21.29 o                         
   0   3  18        548.76        522.01        11.23 o                         
  -2   4  18        865.86        856.47        18.29 o                         
  -1   4  18        371.84        382.07         6.30 o                         
   0   4  18       6565.73       6798.81       130.17 o                         
  -2   5  18       1373.30       1394.73        20.51 o                         
  -1   5  18         18.73         19.26         1.09 o                         
   0   5  18       2284.13       2320.88        48.27 o                         
  -3   6  18        342.63        352.14         7.57 o                         
  -2   6  18       1035.56       1087.84        15.58 o                         
  -1   6  18        194.91        198.77         3.56 o                         
   0   6  18         50.63         45.91         2.23 o                         
  -3   7  18          8.75          9.83         1.04 o                         
  -2   7  18        319.46        326.49         5.42 o                         
  -1   7  18       1265.67       1241.04        18.53 o                         
   0   7  18         43.82         42.56         1.89 o                         
  -4   8  18        159.82        140.22         3.64 o                         
  -3   8  18        275.75        286.98         4.84 o                         
  -2   8  18        788.48        791.33        12.20 o                         
  -1   8  18        144.43        151.88         3.01 o                         
   0   8  18       2042.28       2129.93        45.54 o                         
  -4   9  18       1678.19       1720.56        25.81 o                         
  -3   9  18         25.53         27.30         1.20 o                         
  -2   9  18        476.90        490.37         7.39 o                         
  -1   9  18        628.78        649.90         9.65 o                         
   0   9  18        207.51        197.44         5.24 o                         
  -5  10  18         36.93         51.90         2.63 o                         
  -4  10  18        190.52        207.93         3.87 o                         
  -3  10  18       1038.51       1039.96        15.55 o                         
   0   1  19        153.47        120.63         3.41 o                         
   0   2  19         38.49         36.35         1.83 o                         
  -1   3  19        246.58        245.16         4.26 o                         
   0   3  19         34.23         34.00         1.83 o                         
  -1   4  19        129.81        111.05         2.29 o                         
   0   4  19        528.97        497.16        10.86 o                         
  -2   5  19         40.94         44.12         1.41 o                         
  -1   5  19          3.08          4.21         1.02 o                         
   0   5  19        133.51        120.63         3.47 o                         
  -2   6  19         42.09         56.13         1.55 o                         
  -1   6  19         10.69         15.97         1.26 o                         
   0   6  19         15.27          8.38         1.47 o                         
  -3   7  19          2.15          1.64         1.05 o                         
  -2   7  19          1.03          1.92         1.08 o                         
  -1   7  19        236.30        218.25         3.76 o                         
   0   7  19         38.76         44.15         2.07 o                         
  -3   8  19        180.30        175.48         3.11 o                         
  -2   8  19        125.20        134.37         2.53 o                         
  -1   8  19          3.48          4.03         1.05 o                         
   0   0  20      11562.33      11613.55       542.91 o                         
   0   1  20        366.49        384.61         8.24 o                         
  -1   2  20        712.86        742.61        15.72 o                         
   0   2  20        121.47        137.94         3.90 o                         
  -1   3  20        149.27        159.57         3.09 o                         
   0   3  20        837.20        918.38        19.19 o                         
  -2   4  20        889.45        893.15        17.78 o                         
  -1   4  20        368.99        374.95         5.98 o                         
   0   4  20       3230.69       3124.44        64.63 o                         
  -2   5  20        197.94        188.59         3.22 o                         
  -1   5  20       2029.85       2051.95        30.97 o                         
   0   5  20       1086.35       1055.52        23.15 o                         
  -3   6  20       1260.31       1305.60        27.02 o                         
  -2   6  20        158.93        151.47         3.12 o                         
  -1   6  20          0.00          2.82         1.05 o                         
   0   6  20        267.93        271.06         6.42 o                         
  -3   7  20          1.21          4.58         1.14 o                         
   0   1  21        143.04        134.07         3.73 o                         
   0   2  21        157.69        120.98         3.63 o                         
  -1   3  21         82.82         74.49         1.87 o                         
   0   3  21          2.00          1.97         1.71 o                         
  -1   4  21         84.90         91.04         2.13 o                         
                                                                                
